# Supplementary material for: Chromatin profiling reveals TFAP4 as a critical transcriptional regulator of bovine satellite cell differentiation
Source: BMC Genomics. 2024 Mar 12;25:272. doi: 10.1186/s12864-024-10189-2 (PMC10935830; doi:10.1186/s12864-024-10189-2)
Supplement: Supplementary file 4 — Supplementary Material 4 [file 12864_2024_10189_MOESM4_ESM.xlsx]

## Sheet: H3K4me1 peaks in pbsc
H3K4me1 peaks called from pbsc
seqnames	start	end	width	ENSEMBL	SYMBOL	GENENAME
chr1	919478	920328	851	ENSBTAG00000020035	RCAN1	regulator of calcineurin 1
chr1	954410	956107	1698	ENSBTAG00000020035	RCAN1	regulator of calcineurin 1
chr1	957451	957782	332	ENSBTAG00000020035	RCAN1	regulator of calcineurin 1
chr1	958181	959441	1261	ENSBTAG00000020035	RCAN1	regulator of calcineurin 1
chr1	959752	960423	672	ENSBTAG00000020035	RCAN1	regulator of calcineurin 1
chr1	966429	970551	4123	ENSBTAG00000020035	RCAN1	regulator of calcineurin 1
chr1	970916	971409	494	ENSBTAG00000020035	RCAN1	regulator of calcineurin 1
chr1	984633	990711	6079	ENSBTAG00000020035	RCAN1	regulator of calcineurin 1
chr1	992120	992375	256	ENSBTAG00000020035	RCAN1	regulator of calcineurin 1
chr1	992997	995124	2128	ENSBTAG00000020035	RCAN1	regulator of calcineurin 1
chr1	995609	995923	315	ENSBTAG00000020035	RCAN1	regulator of calcineurin 1
chr1	1117445	1117572	128	ENSBTAG00000011528	SMIM11A	small integral membrane protein 11A
chr1	1118994	1119365	372	ENSBTAG00000011528	SMIM11A	small integral membrane protein 11A
chr1	1119695	1120272	578	ENSBTAG00000011528	SMIM11A	small integral membrane protein 11A
chr1	1321349	1321579	231	NA	SLC5A3	solute carrier family 5 member 3
chr1	1325705	1326691	987	NA	SLC5A3	solute carrier family 5 member 3
chr1	1397554	1402995	5442	NA	SLC5A3	solute carrier family 5 member 3
chr1	1449423	1449941	519	ENSBTAG00000012594	MRPS6	mitochondrial ribosomal protein S6
chr1	1452660	1453173	514	ENSBTAG00000012594	MRPS6	mitochondrial ribosomal protein S6
chr1	1453653	1453896	244	ENSBTAG00000012594	MRPS6	mitochondrial ribosomal protein S6
chr1	1473037	1473455	419	ENSBTAG00000012594	MRPS6	mitochondrial ribosomal protein S6
chr1	1473929	1474309	381	ENSBTAG00000012594	MRPS6	mitochondrial ribosomal protein S6
chr1	1586487	1587251	765	ENSBTAG00000018278	ATP5PO	ATP synthase peripheral stalk subunit OSCP
chr1	1602660	1602812	153	ENSBTAG00000018278	ATP5PO	ATP synthase peripheral stalk subunit OSCP
chr1	1603693	1606027	2335	ENSBTAG00000018278	ATP5PO	ATP synthase peripheral stalk subunit OSCP
chr1	1619373	1620061	689	ENSBTAG00000018278	ATP5PO	ATP synthase peripheral stalk subunit OSCP
chr1	1620420	1627231	6812	ENSBTAG00000018278	ATP5PO	ATP synthase peripheral stalk subunit OSCP
chr1	1627706	1628090	385	ENSBTAG00000018278	ATP5PO	ATP synthase peripheral stalk subunit OSCP
chr1	1644354	1645859	1506	ENSBTAG00000018278	ATP5PO	ATP synthase peripheral stalk subunit OSCP
chr1	1653579	1654834	1256	ENSBTAG00000018278	ATP5PO	ATP synthase peripheral stalk subunit OSCP
chr1	1676912	1677158	247	ENSBTAG00000054338	MIR12045	microRNA mir-12045
chr1	1710188	1711965	1778	ENSBTAG00000053248	MIR2285BS	microRNA mir-2285bs
chr1	1712354	1713161	808	ENSBTAG00000053248	MIR2285BS	microRNA mir-2285bs
chr1	1721702	1722293	592	ENSBTAG00000053248	MIR2285BS	microRNA mir-2285bs
chr1	1726017	1726425	409	ENSBTAG00000053248	MIR2285BS	microRNA mir-2285bs
chr1	1726794	1731310	4517	ENSBTAG00000053248	MIR2285BS	microRNA mir-2285bs
chr1	1732482	1732564	83	ENSBTAG00000053248	MIR2285BS	microRNA mir-2285bs
chr1	1743022	1744427	1406	ENSBTAG00000053248	MIR2285BS	microRNA mir-2285bs
chr1	1752815	1753387	573	ENSBTAG00000053248	MIR2285BS	microRNA mir-2285bs
chr1	1753771	1755654	1884	ENSBTAG00000053248	MIR2285BS	microRNA mir-2285bs
chr1	1778351	1781780	3430	ENSBTAG00000053248	MIR2285BS	microRNA mir-2285bs
chr1	1801288	1808842	7555	ENSBTAG00000053248	MIR2285BS	microRNA mir-2285bs
chr1	1809160	1813022	3863	ENSBTAG00000053248	MIR2285BS	microRNA mir-2285bs
chr1	1819288	1819725	438	ENSBTAG00000008490	CRYZL1	crystallin zeta like 1
chr1	1820076	1822501	2426	ENSBTAG00000008490	CRYZL1	crystallin zeta like 1
chr1	1835082	1835450	369	ENSBTAG00000008490	CRYZL1	crystallin zeta like 1
chr1	1835909	1836469	561	ENSBTAG00000008490	CRYZL1	crystallin zeta like 1
chr1	1838804	1840553	1750	ENSBTAG00000008490	CRYZL1	crystallin zeta like 1
chr1	1841031	1841514	484	ENSBTAG00000008490	CRYZL1	crystallin zeta like 1
chr1	1841894	1842804	911	ENSBTAG00000008490	CRYZL1	crystallin zeta like 1
chr1	1844439	1845406	968	ENSBTAG00000008490	CRYZL1	crystallin zeta like 1
chr1	1846494	1847000	507	ENSBTAG00000008490	CRYZL1	crystallin zeta like 1
chr1	1849756	1856388	6633	ENSBTAG00000008490	CRYZL1	crystallin zeta like 1
chr1	1860319	1863797	3479	ENSBTAG00000008490	CRYZL1	crystallin zeta like 1
chr1	1870278	1871389	1112	ENSBTAG00000008490	CRYZL1	crystallin zeta like 1
chr1	1871881	1872336	456	ENSBTAG00000008490	CRYZL1	crystallin zeta like 1
chr1	1872789	1873169	381	ENSBTAG00000008490	CRYZL1	crystallin zeta like 1
chr1	1873671	1874007	337	ENSBTAG00000008490	CRYZL1	crystallin zeta like 1
chr1	1874361	1877967	3607	ENSBTAG00000008490	CRYZL1	crystallin zeta like 1
chr1	1879007	1879494	488	ENSBTAG00000008490	CRYZL1	crystallin zeta like 1
chr1	1880389	1881584	1196	ENSBTAG00000008490	CRYZL1	crystallin zeta like 1
chr1	1882540	1882876	337	ENSBTAG00000008490	CRYZL1	crystallin zeta like 1
chr1	1901146	1901814	669	ENSBTAG00000008490	CRYZL1	crystallin zeta like 1
chr1	1902354	1902916	563	ENSBTAG00000008490	CRYZL1	crystallin zeta like 1
chr1	1904215	1904611	397	ENSBTAG00000008490	CRYZL1	crystallin zeta like 1
chr1	1904977	1906727	1751	ENSBTAG00000008490	CRYZL1	crystallin zeta like 1
chr1	1910060	1911534	1475	ENSBTAG00000008490	CRYZL1	crystallin zeta like 1
chr1	1941096	1943281	2186	ENSBTAG00000035175	DONSON	downstream neighbor of SON
chr1	1945080	1945744	665	ENSBTAG00000035175	DONSON	downstream neighbor of SON
chr1	1980579	1982086	1508	ENSBTAG00000052933	MIR6501	microRNA mir-6501
chr1	1986786	1988070	1285	ENSBTAG00000009188	GART	phosphoribosylglycinamide formyltransferase, phosphoribosylglycinamide synthetase, phosphoribosylaminoimidazole synthetase
chr1	2006163	2007693	1531	ENSBTAG00000009188	GART	phosphoribosylglycinamide formyltransferase, phosphoribosylglycinamide synthetase, phosphoribosylaminoimidazole synthetase
chr1	2048157	2050705	2549	ENSBTAG00000001258	TMEM50B	transmembrane protein 50B
chr1	2108742	2109221	480	ENSBTAG00000001258	TMEM50B	transmembrane protein 50B
chr1	2109932	2111685	1754	ENSBTAG00000001258	TMEM50B	transmembrane protein 50B
chr1	2112270	2113154	885	ENSBTAG00000001258	TMEM50B	transmembrane protein 50B
chr1	2113460	2114042	583	ENSBTAG00000001258	TMEM50B	transmembrane protein 50B
chr1	2114410	2121214	6805	ENSBTAG00000001258	TMEM50B	transmembrane protein 50B
chr1	2125183	2127810	2628	ENSBTAG00000001258	TMEM50B	transmembrane protein 50B
chr1	2131172	2131669	498	ENSBTAG00000001258	TMEM50B	transmembrane protein 50B
chr1	2194972	2195227	256	ENSBTAG00000021819	IFNAR1	interferon alpha and beta receptor subunit 1
chr1	2195657	2200282	4626	ENSBTAG00000021819	IFNAR1	interferon alpha and beta receptor subunit 1
chr1	2215247	2217169	1923	ENSBTAG00000021819	IFNAR1	interferon alpha and beta receptor subunit 1
chr1	2218809	2219355	547	ENSBTAG00000021819	IFNAR1	interferon alpha and beta receptor subunit 1
chr1	2219734	2220627	894	ENSBTAG00000021819	IFNAR1	interferon alpha and beta receptor subunit 1
chr1	2227292	2227855	564	ENSBTAG00000021819	IFNAR1	interferon alpha and beta receptor subunit 1
chr1	2241800	2242789	990	ENSBTAG00000021819	IFNAR1	interferon alpha and beta receptor subunit 1
chr1	2275751	2277720	1970	ENSBTAG00000019404	IL10RB	interleukin 10 receptor subunit beta
chr1	2304572	2307675	3104	ENSBTAG00000019404	IL10RB	interleukin 10 receptor subunit beta
chr1	2308876	2309591	716	ENSBTAG00000019404	IL10RB	interleukin 10 receptor subunit beta
chr1	2312437	2313257	821	ENSBTAG00000019404	IL10RB	interleukin 10 receptor subunit beta
chr1	2314354	2317105	2752	ENSBTAG00000019404	IL10RB	interleukin 10 receptor subunit beta
chr1	2321455	2321740	286	ENSBTAG00000019404	IL10RB	interleukin 10 receptor subunit beta
chr1	2322049	2322524	476	ENSBTAG00000019404	IL10RB	interleukin 10 receptor subunit beta
chr1	2342891	2348519	5629	ENSBTAG00000015212	IFNAR2	interferon alpha and beta receptor subunit 2
chr1	2367666	2372846	5181	ENSBTAG00000015212	IFNAR2	interferon alpha and beta receptor subunit 2
chr1	2378607	2378959	353	ENSBTAG00000015212	IFNAR2	interferon alpha and beta receptor subunit 2
chr1	2391305	2392434	1130	ENSBTAG00000015212	IFNAR2	interferon alpha and beta receptor subunit 2
chr1	2788840	2791648	2809	ENSBTAG00000003064	PAXBP1	PAX3 and PAX7 binding protein 1
chr1	2818081	2818491	411	ENSBTAG00000003063	SYNJ1	synaptojanin 1
chr1	2826211	2827048	838	ENSBTAG00000003063	SYNJ1	synaptojanin 1
chr1	2830477	2835053	4577	ENSBTAG00000003063	SYNJ1	synaptojanin 1
chr1	2860010	2863821	3812	ENSBTAG00000003063	SYNJ1	synaptojanin 1
chr1	2871762	2872092	331	ENSBTAG00000003063	SYNJ1	synaptojanin 1
chr1	2872553	2872831	279	ENSBTAG00000003063	SYNJ1	synaptojanin 1
chr1	2884879	2885484	606	ENSBTAG00000003059	CFAP298	cilia and flagella associated protein 298
chr1	2970613	2971955	1343	ENSBTAG00000003059	CFAP298	cilia and flagella associated protein 298
chr1	3211327	3212439	1113	ENSBTAG00000016619	MIS18A	MIS18 kinetochore protein A
chr1	3212803	3212963	161	ENSBTAG00000016619	MIS18A	MIS18 kinetochore protein A
chr1	3217917	3218357	441	ENSBTAG00000016619	MIS18A	MIS18 kinetochore protein A
chr1	3294234	3294531	298	ENSBTAG00000016619	MIS18A	MIS18 kinetochore protein A
chr1	3561957	3562397	441	ENSBTAG00000018854	SOD1	superoxide dismutase 1
chr1	3627748	3628142	395	ENSBTAG00000018854	SOD1	superoxide dismutase 1
chr1	3762784	3767908	5125	ENSBTAG00000018854	SOD1	superoxide dismutase 1
chr1	3768724	3770005	1282	ENSBTAG00000018854	SOD1	superoxide dismutase 1
chr1	3770355	3773210	2856	ENSBTAG00000018854	SOD1	superoxide dismutase 1
chr1	3782700	3783217	518	ENSBTAG00000018854	SOD1	superoxide dismutase 1
chr1	3791027	3791375	349	ENSBTAG00000018854	SOD1	superoxide dismutase 1
chr1	3829169	3829827	659	ENSBTAG00000018854	SOD1	superoxide dismutase 1
chr1	3830304	3832010	1707	ENSBTAG00000018854	SOD1	superoxide dismutase 1
chr1	3833978	3834747	770	ENSBTAG00000018854	SOD1	superoxide dismutase 1
chr1	3896022	3900241	4220	ENSBTAG00000018854	SOD1	superoxide dismutase 1
chr1	3960104	3961192	1089	ENSBTAG00000018854	SOD1	superoxide dismutase 1
chr1	4201203	4201721	519	ENSBTAG00000044299	MIR2284I	microRNA mir-2284i
chr1	4202896	4204016	1121	ENSBTAG00000044299	MIR2284I	microRNA mir-2284i
chr1	4253420	4254951	1532	ENSBTAG00000044299	MIR2284I	microRNA mir-2284i
chr1	4573660	4573973	314	ENSBTAG00000034869	KRTAP11-1	keratin associated protein 11-1
chr1	5129382	5130056	675	ENSBTAG00000039602	KRTAP13-1	keratin associated protein 13-1
chr1	5130652	5130907	256	ENSBTAG00000039602	KRTAP13-1	keratin associated protein 13-1
chr1	5131698	5133076	1379	ENSBTAG00000039602	KRTAP13-1	keratin associated protein 13-1
chr1	5358637	5359420	784	ENSBTAG00000039602	KRTAP13-1	keratin associated protein 13-1
chr1	5365972	5367079	1108	ENSBTAG00000039602	KRTAP13-1	keratin associated protein 13-1
chr1	5374345	5375559	1215	ENSBTAG00000039602	KRTAP13-1	keratin associated protein 13-1
chr1	5416566	5417248	683	ENSBTAG00000039602	KRTAP13-1	keratin associated protein 13-1
chr1	5418228	5419282	1055	ENSBTAG00000039602	KRTAP13-1	keratin associated protein 13-1
chr1	5421321	5421576	256	ENSBTAG00000039602	KRTAP13-1	keratin associated protein 13-1
chr1	5481645	5482308	664	ENSBTAG00000039602	KRTAP13-1	keratin associated protein 13-1
chr1	6618601	6619134	534	ENSBTAG00000014233	CCT8	chaperonin containing TCP1 subunit 8
chr1	6808513	6808970	458	ENSBTAG00000014233	CCT8	chaperonin containing TCP1 subunit 8
chr1	6822404	6825108	2705	ENSBTAG00000014233	CCT8	chaperonin containing TCP1 subunit 8
chr1	6825866	6829943	4078	ENSBTAG00000014233	CCT8	chaperonin containing TCP1 subunit 8
chr1	6833333	6839229	5897	ENSBTAG00000014233	CCT8	chaperonin containing TCP1 subunit 8
chr1	6839587	6840031	445	ENSBTAG00000014233	CCT8	chaperonin containing TCP1 subunit 8
chr1	6841498	6842021	524	ENSBTAG00000014233	CCT8	chaperonin containing TCP1 subunit 8
chr1	6842500	6856265	13766	ENSBTAG00000014233	CCT8	chaperonin containing TCP1 subunit 8
chr1	6858837	6861219	2383	ENSBTAG00000014233	CCT8	chaperonin containing TCP1 subunit 8
chr1	6868207	6869055	849	ENSBTAG00000014233	CCT8	chaperonin containing TCP1 subunit 8
chr1	6869524	6870025	502	ENSBTAG00000014233	CCT8	chaperonin containing TCP1 subunit 8
chr1	6896509	6897026	518	ENSBTAG00000014233	CCT8	chaperonin containing TCP1 subunit 8
chr1	6900244	6902176	1933	ENSBTAG00000014233	CCT8	chaperonin containing TCP1 subunit 8
chr1	6903053	6906315	3263	ENSBTAG00000014233	CCT8	chaperonin containing TCP1 subunit 8
chr1	6906640	6907182	543	ENSBTAG00000014233	CCT8	chaperonin containing TCP1 subunit 8
chr1	6925281	6925741	461	ENSBTAG00000014233	CCT8	chaperonin containing TCP1 subunit 8
chr1	6930177	6930549	373	ENSBTAG00000014233	CCT8	chaperonin containing TCP1 subunit 8
chr1	6930941	6934654	3714	ENSBTAG00000014233	CCT8	chaperonin containing TCP1 subunit 8
chr1	6934985	6936226	1242	ENSBTAG00000014233	CCT8	chaperonin containing TCP1 subunit 8
chr1	6939272	6939980	709	ENSBTAG00000014233	CCT8	chaperonin containing TCP1 subunit 8
chr1	6941046	6941647	602	ENSBTAG00000014233	CCT8	chaperonin containing TCP1 subunit 8
chr1	6943102	6949225	6124	ENSBTAG00000014233	CCT8	chaperonin containing TCP1 subunit 8
chr1	6949542	6949808	267	ENSBTAG00000014233	CCT8	chaperonin containing TCP1 subunit 8
chr1	6950665	6950978	314	ENSBTAG00000014233	CCT8	chaperonin containing TCP1 subunit 8
chr1	6951621	6951876	256	ENSBTAG00000014233	CCT8	chaperonin containing TCP1 subunit 8
chr1	6953869	6954778	910	ENSBTAG00000014233	CCT8	chaperonin containing TCP1 subunit 8
chr1	6955112	6956280	1169	ENSBTAG00000014233	CCT8	chaperonin containing TCP1 subunit 8
chr1	6960423	6961920	1498	ENSBTAG00000014233	CCT8	chaperonin containing TCP1 subunit 8
chr1	6964772	6970225	5454	ENSBTAG00000014233	CCT8	chaperonin containing TCP1 subunit 8
chr1	6972526	6972808	283	ENSBTAG00000014233	CCT8	chaperonin containing TCP1 subunit 8
chr1	6984121	6984417	297	ENSBTAG00000014233	CCT8	chaperonin containing TCP1 subunit 8
chr1	6985052	6986147	1096	ENSBTAG00000014233	CCT8	chaperonin containing TCP1 subunit 8
chr1	6986615	6991649	5035	ENSBTAG00000014233	CCT8	chaperonin containing TCP1 subunit 8
chr1	6993345	6998170	4826	ENSBTAG00000014233	CCT8	chaperonin containing TCP1 subunit 8
chr1	6998985	7000337	1353	ENSBTAG00000014233	CCT8	chaperonin containing TCP1 subunit 8
chr1	7005071	7007377	2307	ENSBTAG00000014233	CCT8	chaperonin containing TCP1 subunit 8
chr1	7014947	7015327	381	ENSBTAG00000014233	CCT8	chaperonin containing TCP1 subunit 8
chr1	7027509	7028313	805	ENSBTAG00000014233	CCT8	chaperonin containing TCP1 subunit 8
chr1	7028810	7029065	256	ENSBTAG00000014233	CCT8	chaperonin containing TCP1 subunit 8
chr1	7031663	7031918	256	ENSBTAG00000014233	CCT8	chaperonin containing TCP1 subunit 8
chr1	7037561	7039877	2317	ENSBTAG00000014233	CCT8	chaperonin containing TCP1 subunit 8
chr1	7057328	7058528	1201	ENSBTAG00000014233	CCT8	chaperonin containing TCP1 subunit 8
chr1	7067333	7068831	1499	ENSBTAG00000014233	CCT8	chaperonin containing TCP1 subunit 8
chr1	7112614	7113530	917	ENSBTAG00000014233	CCT8	chaperonin containing TCP1 subunit 8
chr1	7115121	7117624	2504	ENSBTAG00000014233	CCT8	chaperonin containing TCP1 subunit 8
chr1	7118166	7118421	256	ENSBTAG00000014233	CCT8	chaperonin containing TCP1 subunit 8
chr1	7152163	7154600	2438	ENSBTAG00000020122	USP16	ubiquitin specific peptidase 16
chr1	7155950	7158677	2728	ENSBTAG00000020122	USP16	ubiquitin specific peptidase 16
chr1	7173293	7173943	651	ENSBTAG00000000201	LTN1	listerin E3 ubiquitin protein ligase 1
chr1	7184476	7186517	2042	ENSBTAG00000000201	LTN1	listerin E3 ubiquitin protein ligase 1
chr1	7186830	7189271	2442	ENSBTAG00000000201	LTN1	listerin E3 ubiquitin protein ligase 1
chr1	7196676	7197140	465	ENSBTAG00000000201	LTN1	listerin E3 ubiquitin protein ligase 1
chr1	7208157	7208300	144	ENSBTAG00000000201	LTN1	listerin E3 ubiquitin protein ligase 1
chr1	7279573	7280172	600	ENSBTAG00000001412	N6AMT1	N-6 adenine-specific DNA methyltransferase 1
chr1	7341959	7343691	1733	ENSBTAG00000001412	N6AMT1	N-6 adenine-specific DNA methyltransferase 1
chr1	7352904	7355176	2273	ENSBTAG00000001412	N6AMT1	N-6 adenine-specific DNA methyltransferase 1
chr1	7557554	7557896	343	ENSBTAG00000001412	N6AMT1	N-6 adenine-specific DNA methyltransferase 1
chr1	7561122	7561377	256	ENSBTAG00000001412	N6AMT1	N-6 adenine-specific DNA methyltransferase 1
chr1	7636527	7636898	372	ENSBTAG00000001412	N6AMT1	N-6 adenine-specific DNA methyltransferase 1
chr1	7641900	7642451	552	ENSBTAG00000001412	N6AMT1	N-6 adenine-specific DNA methyltransferase 1
chr1	7664300	7664659	360	ENSBTAG00000001412	N6AMT1	N-6 adenine-specific DNA methyltransferase 1
chr1	7692385	7692970	586	ENSBTAG00000001412	N6AMT1	N-6 adenine-specific DNA methyltransferase 1
chr1	7738404	7738738	335	ENSBTAG00000001412	N6AMT1	N-6 adenine-specific DNA methyltransferase 1
chr1	7739146	7739556	411	ENSBTAG00000001412	N6AMT1	N-6 adenine-specific DNA methyltransferase 1
chr1	7892747	7893599	853	ENSBTAG00000001412	N6AMT1	N-6 adenine-specific DNA methyltransferase 1
chr1	8136757	8138175	1419	ENSBTAG00000001412	N6AMT1	N-6 adenine-specific DNA methyltransferase 1
chr1	8158203	8158491	289	ENSBTAG00000001412	N6AMT1	N-6 adenine-specific DNA methyltransferase 1
chr1	8196878	8197228	351	ENSBTAG00000001412	N6AMT1	N-6 adenine-specific DNA methyltransferase 1
chr1	8240743	8241331	589	ENSBTAG00000001412	N6AMT1	N-6 adenine-specific DNA methyltransferase 1
chr1	8241637	8241953	317	ENSBTAG00000001412	N6AMT1	N-6 adenine-specific DNA methyltransferase 1
chr1	8341240	8342545	1306	ENSBTAG00000001412	N6AMT1	N-6 adenine-specific DNA methyltransferase 1
chr1	8343351	8345471	2121	ENSBTAG00000001412	N6AMT1	N-6 adenine-specific DNA methyltransferase 1
chr1	8345884	8348506	2623	ENSBTAG00000001412	N6AMT1	N-6 adenine-specific DNA methyltransferase 1
chr1	8348846	8349246	401	ENSBTAG00000001412	N6AMT1	N-6 adenine-specific DNA methyltransferase 1
chr1	8350288	8350737	450	ENSBTAG00000001412	N6AMT1	N-6 adenine-specific DNA methyltransferase 1
chr1	8373428	8374290	863	ENSBTAG00000000648	ADAMTS5	ADAM metallopeptidase with thrombospondin type 1 motif 5
chr1	8402407	8403768	1362	ENSBTAG00000000648	ADAMTS5	ADAM metallopeptidase with thrombospondin type 1 motif 5
chr1	8422769	8423040	272	ENSBTAG00000000648	ADAMTS5	ADAM metallopeptidase with thrombospondin type 1 motif 5
chr1	8436158	8436621	464	ENSBTAG00000000648	ADAMTS5	ADAM metallopeptidase with thrombospondin type 1 motif 5
chr1	8437247	8438308	1062	ENSBTAG00000000648	ADAMTS5	ADAM metallopeptidase with thrombospondin type 1 motif 5
chr1	8458316	8458762	447	ENSBTAG00000000648	ADAMTS5	ADAM metallopeptidase with thrombospondin type 1 motif 5
chr1	8477897	8478366	470	ENSBTAG00000000648	ADAMTS5	ADAM metallopeptidase with thrombospondin type 1 motif 5
chr1	8478831	8479086	256	ENSBTAG00000000648	ADAMTS5	ADAM metallopeptidase with thrombospondin type 1 motif 5
chr1	8511423	8511686	264	ENSBTAG00000000648	ADAMTS5	ADAM metallopeptidase with thrombospondin type 1 motif 5
chr1	8520944	8521589	646	ENSBTAG00000000648	ADAMTS5	ADAM metallopeptidase with thrombospondin type 1 motif 5
chr1	8538195	8538620	426	ENSBTAG00000000648	ADAMTS5	ADAM metallopeptidase with thrombospondin type 1 motif 5
chr1	8540128	8540855	728	ENSBTAG00000000648	ADAMTS5	ADAM metallopeptidase with thrombospondin type 1 motif 5
chr1	8613017	8613547	531	ENSBTAG00000000648	ADAMTS5	ADAM metallopeptidase with thrombospondin type 1 motif 5
chr1	8614020	8614425	406	ENSBTAG00000000648	ADAMTS5	ADAM metallopeptidase with thrombospondin type 1 motif 5
chr1	8615598	8618981	3384	ENSBTAG00000000648	ADAMTS5	ADAM metallopeptidase with thrombospondin type 1 motif 5
chr1	8619673	8621143	1471	ENSBTAG00000000648	ADAMTS5	ADAM metallopeptidase with thrombospondin type 1 motif 5
chr1	8621774	8621950	177	ENSBTAG00000000648	ADAMTS5	ADAM metallopeptidase with thrombospondin type 1 motif 5
chr1	8626135	8627937	1803	ENSBTAG00000000648	ADAMTS5	ADAM metallopeptidase with thrombospondin type 1 motif 5
chr1	8635503	8637770	2268	ENSBTAG00000000648	ADAMTS5	ADAM metallopeptidase with thrombospondin type 1 motif 5
chr1	8638510	8639341	832	ENSBTAG00000000648	ADAMTS5	ADAM metallopeptidase with thrombospondin type 1 motif 5
chr1	8650455	8656971	6517	ENSBTAG00000000648	ADAMTS5	ADAM metallopeptidase with thrombospondin type 1 motif 5
chr1	8657812	8658578	767	ENSBTAG00000000648	ADAMTS5	ADAM metallopeptidase with thrombospondin type 1 motif 5
chr1	8667516	8668800	1285	ENSBTAG00000000648	ADAMTS5	ADAM metallopeptidase with thrombospondin type 1 motif 5
chr1	8669137	8670500	1364	ENSBTAG00000000648	ADAMTS5	ADAM metallopeptidase with thrombospondin type 1 motif 5
chr1	8670840	8674868	4029	ENSBTAG00000000648	ADAMTS5	ADAM metallopeptidase with thrombospondin type 1 motif 5
chr1	8680100	8680611	512	ENSBTAG00000000648	ADAMTS5	ADAM metallopeptidase with thrombospondin type 1 motif 5
chr1	8707060	8707332	273	ENSBTAG00000000648	ADAMTS5	ADAM metallopeptidase with thrombospondin type 1 motif 5
chr1	8719770	8721222	1453	ENSBTAG00000000648	ADAMTS5	ADAM metallopeptidase with thrombospondin type 1 motif 5
chr1	8753786	8755945	2160	ENSBTAG00000000648	ADAMTS5	ADAM metallopeptidase with thrombospondin type 1 motif 5
chr1	8855503	8855802	300	ENSBTAG00000000648	ADAMTS5	ADAM metallopeptidase with thrombospondin type 1 motif 5
chr1	8858563	8859121	559	ENSBTAG00000000648	ADAMTS5	ADAM metallopeptidase with thrombospondin type 1 motif 5
chr1	8859523	8861213	1691	ENSBTAG00000000648	ADAMTS5	ADAM metallopeptidase with thrombospondin type 1 motif 5
chr1	8888466	8888901	436	ENSBTAG00000000648	ADAMTS5	ADAM metallopeptidase with thrombospondin type 1 motif 5
chr1	8891610	8892732	1123	ENSBTAG00000000648	ADAMTS5	ADAM metallopeptidase with thrombospondin type 1 motif 5
chr1	8893080	8894038	959	ENSBTAG00000000648	ADAMTS5	ADAM metallopeptidase with thrombospondin type 1 motif 5
chr1	8896741	8897394	654	ENSBTAG00000000648	ADAMTS5	ADAM metallopeptidase with thrombospondin type 1 motif 5
chr1	8899511	8899890	380	ENSBTAG00000000648	ADAMTS5	ADAM metallopeptidase with thrombospondin type 1 motif 5
chr1	8991044	8991292	249	ENSBTAG00000000648	ADAMTS5	ADAM metallopeptidase with thrombospondin type 1 motif 5
chr1	8993634	8996431	2798	ENSBTAG00000000648	ADAMTS5	ADAM metallopeptidase with thrombospondin type 1 motif 5
chr1	9006454	9006642	189	ENSBTAG00000000648	ADAMTS5	ADAM metallopeptidase with thrombospondin type 1 motif 5
chr1	9008133	9008749	617	ENSBTAG00000000648	ADAMTS5	ADAM metallopeptidase with thrombospondin type 1 motif 5
chr1	9009117	9010895	1779	ENSBTAG00000000648	ADAMTS5	ADAM metallopeptidase with thrombospondin type 1 motif 5
chr1	9011285	9011540	256	ENSBTAG00000000648	ADAMTS5	ADAM metallopeptidase with thrombospondin type 1 motif 5
chr1	9031581	9031955	375	ENSBTAG00000000648	ADAMTS5	ADAM metallopeptidase with thrombospondin type 1 motif 5
chr1	9088605	9090000	1396	ENSBTAG00000000648	ADAMTS5	ADAM metallopeptidase with thrombospondin type 1 motif 5
chr1	9090377	9092022	1646	ENSBTAG00000000648	ADAMTS5	ADAM metallopeptidase with thrombospondin type 1 motif 5
chr1	9092979	9093240	262	ENSBTAG00000000648	ADAMTS5	ADAM metallopeptidase with thrombospondin type 1 motif 5
chr1	9105893	9106423	531	ENSBTAG00000000648	ADAMTS5	ADAM metallopeptidase with thrombospondin type 1 motif 5
chr1	9156861	9157633	773	ENSBTAG00000000648	ADAMTS5	ADAM metallopeptidase with thrombospondin type 1 motif 5
chr1	9158151	9158927	777	ENSBTAG00000000648	ADAMTS5	ADAM metallopeptidase with thrombospondin type 1 motif 5
chr1	9159314	9161342	2029	ENSBTAG00000000648	ADAMTS5	ADAM metallopeptidase with thrombospondin type 1 motif 5
chr1	9202361	9203912	1552	ENSBTAG00000000648	ADAMTS5	ADAM metallopeptidase with thrombospondin type 1 motif 5
chr1	9204382	9204940	559	ENSBTAG00000000648	ADAMTS5	ADAM metallopeptidase with thrombospondin type 1 motif 5
chr1	9210106	9210685	580	ENSBTAG00000000648	ADAMTS5	ADAM metallopeptidase with thrombospondin type 1 motif 5
chr1	9211567	9212907	1341	ENSBTAG00000000648	ADAMTS5	ADAM metallopeptidase with thrombospondin type 1 motif 5
chr1	9213311	9213566	256	ENSBTAG00000000648	ADAMTS5	ADAM metallopeptidase with thrombospondin type 1 motif 5
chr1	9215419	9215684	266	ENSBTAG00000000648	ADAMTS5	ADAM metallopeptidase with thrombospondin type 1 motif 5
chr1	9218902	9220612	1711	ENSBTAG00000000648	ADAMTS5	ADAM metallopeptidase with thrombospondin type 1 motif 5
chr1	9228756	9232902	4147	ENSBTAG00000000648	ADAMTS5	ADAM metallopeptidase with thrombospondin type 1 motif 5
chr1	9239776	9240198	423	ENSBTAG00000000648	ADAMTS5	ADAM metallopeptidase with thrombospondin type 1 motif 5
chr1	9245090	9245483	394	ENSBTAG00000000648	ADAMTS5	ADAM metallopeptidase with thrombospondin type 1 motif 5
chr1	9245810	9248083	2274	ENSBTAG00000000648	ADAMTS5	ADAM metallopeptidase with thrombospondin type 1 motif 5
chr1	9257613	9259329	1717	ENSBTAG00000000648	ADAMTS5	ADAM metallopeptidase with thrombospondin type 1 motif 5
chr1	9275729	9276282	554	ENSBTAG00000000648	ADAMTS5	ADAM metallopeptidase with thrombospondin type 1 motif 5
chr1	9276652	9279689	3038	ENSBTAG00000000648	ADAMTS5	ADAM metallopeptidase with thrombospondin type 1 motif 5
chr1	9284812	9288332	3521	ENSBTAG00000000648	ADAMTS5	ADAM metallopeptidase with thrombospondin type 1 motif 5
chr1	9288638	9290298	1661	ENSBTAG00000000648	ADAMTS5	ADAM metallopeptidase with thrombospondin type 1 motif 5
chr1	9319361	9319475	115	ENSBTAG00000000648	ADAMTS5	ADAM metallopeptidase with thrombospondin type 1 motif 5
chr1	9322202	9326137	3936	ENSBTAG00000000648	ADAMTS5	ADAM metallopeptidase with thrombospondin type 1 motif 5
chr1	9385094	9385566	473	ENSBTAG00000000648	ADAMTS5	ADAM metallopeptidase with thrombospondin type 1 motif 5
chr1	9420833	9421932	1100	ENSBTAG00000000648	ADAMTS5	ADAM metallopeptidase with thrombospondin type 1 motif 5
chr1	9422511	9425099	2589	ENSBTAG00000000648	ADAMTS5	ADAM metallopeptidase with thrombospondin type 1 motif 5
chr1	9435634	9435937	304	ENSBTAG00000000648	ADAMTS5	ADAM metallopeptidase with thrombospondin type 1 motif 5
chr1	9444073	9444361	289	ENSBTAG00000000648	ADAMTS5	ADAM metallopeptidase with thrombospondin type 1 motif 5
chr1	9444879	9446922	2044	ENSBTAG00000000648	ADAMTS5	ADAM metallopeptidase with thrombospondin type 1 motif 5
chr1	9447290	9448135	846	ENSBTAG00000000648	ADAMTS5	ADAM metallopeptidase with thrombospondin type 1 motif 5
chr1	9453691	9456247	2557	ENSBTAG00000000648	ADAMTS5	ADAM metallopeptidase with thrombospondin type 1 motif 5
chr1	9461842	9467583	5742	ENSBTAG00000000648	ADAMTS5	ADAM metallopeptidase with thrombospondin type 1 motif 5
chr1	9468158	9471124	2967	ENSBTAG00000000648	ADAMTS5	ADAM metallopeptidase with thrombospondin type 1 motif 5
chr1	9485968	9486223	256	ENSBTAG00000000648	ADAMTS5	ADAM metallopeptidase with thrombospondin type 1 motif 5
chr1	9486622	9488870	2249	ENSBTAG00000000648	ADAMTS5	ADAM metallopeptidase with thrombospondin type 1 motif 5
chr1	9578316	9578647	332	ENSBTAG00000000706	ADAMTS1	ADAM metallopeptidase with thrombospondin type 1 motif 1
chr1	9581716	9581852	137	ENSBTAG00000000706	ADAMTS1	ADAM metallopeptidase with thrombospondin type 1 motif 1
chr1	9582600	9582940	341	ENSBTAG00000000706	ADAMTS1	ADAM metallopeptidase with thrombospondin type 1 motif 1
chr1	9586337	9589049	2713	ENSBTAG00000000706	ADAMTS1	ADAM metallopeptidase with thrombospondin type 1 motif 1
chr1	9589402	9590369	968	ENSBTAG00000000706	ADAMTS1	ADAM metallopeptidase with thrombospondin type 1 motif 1
chr1	9593493	9593565	73	ENSBTAG00000000706	ADAMTS1	ADAM metallopeptidase with thrombospondin type 1 motif 1
chr1	9611612	9612006	395	ENSBTAG00000000706	ADAMTS1	ADAM metallopeptidase with thrombospondin type 1 motif 1
chr1	9612361	9615085	2725	ENSBTAG00000000706	ADAMTS1	ADAM metallopeptidase with thrombospondin type 1 motif 1
chr1	9635814	9636478	665	ENSBTAG00000000706	ADAMTS1	ADAM metallopeptidase with thrombospondin type 1 motif 1
chr1	9717945	9718916	972	ENSBTAG00000000706	ADAMTS1	ADAM metallopeptidase with thrombospondin type 1 motif 1
chr1	9938884	9939942	1059	ENSBTAG00000050914	CYYR1	cysteine and tyrosine rich 1
chr1	9990126	9990989	864	ENSBTAG00000050914	CYYR1	cysteine and tyrosine rich 1
chr1	10230845	10231115	271	ENSBTAG00000017753	APP	amyloid beta precursor protein
chr1	10233388	10235061	1674	ENSBTAG00000017753	APP	amyloid beta precursor protein
chr1	10235600	10237134	1535	ENSBTAG00000017753	APP	amyloid beta precursor protein
chr1	10237573	10243482	5910	ENSBTAG00000017753	APP	amyloid beta precursor protein
chr1	10243902	10244197	296	ENSBTAG00000017753	APP	amyloid beta precursor protein
chr1	10245697	10246047	351	ENSBTAG00000017753	APP	amyloid beta precursor protein
chr1	10246384	10247444	1061	ENSBTAG00000017753	APP	amyloid beta precursor protein
chr1	10261660	10268260	6601	ENSBTAG00000017753	APP	amyloid beta precursor protein
chr1	10268808	10271030	2223	ENSBTAG00000017753	APP	amyloid beta precursor protein
chr1	10272475	10273916	1442	ENSBTAG00000017753	APP	amyloid beta precursor protein
chr1	10274937	10275436	500	ENSBTAG00000017753	APP	amyloid beta precursor protein
chr1	10275799	10283518	7720	ENSBTAG00000017753	APP	amyloid beta precursor protein
chr1	10285389	10298430	13042	ENSBTAG00000017753	APP	amyloid beta precursor protein
chr1	10302740	10303050	311	ENSBTAG00000017753	APP	amyloid beta precursor protein
chr1	10304478	10310648	6171	ENSBTAG00000017753	APP	amyloid beta precursor protein
chr1	10310977	10317280	6304	ENSBTAG00000017753	APP	amyloid beta precursor protein
chr1	10317608	10321689	4082	ENSBTAG00000017753	APP	amyloid beta precursor protein
chr1	10323827	10325264	1438	ENSBTAG00000017753	APP	amyloid beta precursor protein
chr1	10325727	10326673	947	ENSBTAG00000017753	APP	amyloid beta precursor protein
chr1	10328079	10328863	785	ENSBTAG00000017753	APP	amyloid beta precursor protein
chr1	10331701	10332052	352	ENSBTAG00000017753	APP	amyloid beta precursor protein
chr1	10332446	10334323	1878	ENSBTAG00000017753	APP	amyloid beta precursor protein
chr1	10339685	10340692	1008	ENSBTAG00000017753	APP	amyloid beta precursor protein
chr1	10341739	10347356	5618	ENSBTAG00000017753	APP	amyloid beta precursor protein
chr1	10347665	10348120	456	ENSBTAG00000017753	APP	amyloid beta precursor protein
chr1	10351786	10355068	3283	ENSBTAG00000017753	APP	amyloid beta precursor protein
chr1	10355399	10355831	433	ENSBTAG00000017753	APP	amyloid beta precursor protein
chr1	10356809	10357070	262	ENSBTAG00000017753	APP	amyloid beta precursor protein
chr1	10365766	10365862	97	ENSBTAG00000017753	APP	amyloid beta precursor protein
chr1	10367230	10367273	44	ENSBTAG00000017753	APP	amyloid beta precursor protein
chr1	10369327	10369886	560	ENSBTAG00000017753	APP	amyloid beta precursor protein
chr1	10370227	10373153	2927	ENSBTAG00000017753	APP	amyloid beta precursor protein
chr1	10374878	10379322	4445	ENSBTAG00000017753	APP	amyloid beta precursor protein
chr1	10381647	10382874	1228	ENSBTAG00000017753	APP	amyloid beta precursor protein
chr1	10383724	10384191	468	ENSBTAG00000017753	APP	amyloid beta precursor protein
chr1	10387872	10388185	314	ENSBTAG00000017753	APP	amyloid beta precursor protein
chr1	10389232	10389552	321	ENSBTAG00000017753	APP	amyloid beta precursor protein
chr1	10394661	10395178	518	ENSBTAG00000017753	APP	amyloid beta precursor protein
chr1	10405452	10406414	963	ENSBTAG00000017753	APP	amyloid beta precursor protein
chr1	10413625	10416216	2592	ENSBTAG00000017753	APP	amyloid beta precursor protein
chr1	10429482	10431683	2202	ENSBTAG00000017753	APP	amyloid beta precursor protein
chr1	10472808	10475080	2273	ENSBTAG00000000605	ATP5PF	ATP synthase peripheral stalk subunit F6
chr1	10484566	10488154	3589	ENSBTAG00000000605	ATP5PF	ATP synthase peripheral stalk subunit F6
chr1	10489229	10489502	274	ENSBTAG00000000605	ATP5PF	ATP synthase peripheral stalk subunit F6
chr1	10497091	10497384	294	ENSBTAG00000000605	ATP5PF	ATP synthase peripheral stalk subunit F6
chr1	10498262	10500721	2460	ENSBTAG00000000605	ATP5PF	ATP synthase peripheral stalk subunit F6
chr1	10501100	10504727	3628	ENSBTAG00000000605	ATP5PF	ATP synthase peripheral stalk subunit F6
chr1	10507901	10508552	652	ENSBTAG00000000605	ATP5PF	ATP synthase peripheral stalk subunit F6
chr1	10517376	10518938	1563	ENSBTAG00000000605	ATP5PF	ATP synthase peripheral stalk subunit F6
chr1	10523740	10524420	681	ENSBTAG00000000605	ATP5PF	ATP synthase peripheral stalk subunit F6
chr1	10536046	10536784	739	ENSBTAG00000000605	ATP5PF	ATP synthase peripheral stalk subunit F6
chr1	10537294	10538138	845	ENSBTAG00000000605	ATP5PF	ATP synthase peripheral stalk subunit F6
chr1	10577787	10578134	348	ENSBTAG00000000605	ATP5PF	ATP synthase peripheral stalk subunit F6
chr1	10578461	10578922	462	ENSBTAG00000000605	ATP5PF	ATP synthase peripheral stalk subunit F6
chr1	10652575	10653232	658	ENSBTAG00000000605	ATP5PF	ATP synthase peripheral stalk subunit F6
chr1	10653811	10654473	663	ENSBTAG00000000605	ATP5PF	ATP synthase peripheral stalk subunit F6
chr1	10667700	10667955	256	ENSBTAG00000000605	ATP5PF	ATP synthase peripheral stalk subunit F6
chr1	10668939	10669362	424	ENSBTAG00000000605	ATP5PF	ATP synthase peripheral stalk subunit F6
chr1	10669958	10670282	325	ENSBTAG00000000605	ATP5PF	ATP synthase peripheral stalk subunit F6
chr1	10681012	10683496	2485	ENSBTAG00000000605	ATP5PF	ATP synthase peripheral stalk subunit F6
chr1	10684600	10684855	256	ENSBTAG00000000605	ATP5PF	ATP synthase peripheral stalk subunit F6
chr1	10688588	10688930	343	ENSBTAG00000000605	ATP5PF	ATP synthase peripheral stalk subunit F6
chr1	10692515	10695523	3009	ENSBTAG00000019043	GABPA	GA binding protein transcription factor subunit alpha
chr1	10695933	10696691	759	ENSBTAG00000019043	GABPA	GA binding protein transcription factor subunit alpha
chr1	10697608	10698266	659	ENSBTAG00000019043	GABPA	GA binding protein transcription factor subunit alpha
chr1	10704894	10704942	49	ENSBTAG00000019043	GABPA	GA binding protein transcription factor subunit alpha
chr1	10714037	10720006	5970	ENSBTAG00000019043	GABPA	GA binding protein transcription factor subunit alpha
chr1	10744938	10747760	2823	ENSBTAG00000000603	JAM2	junctional adhesion molecule 2
chr1	10768763	10770080	1318	ENSBTAG00000000603	JAM2	junctional adhesion molecule 2
chr1	10771410	10771834	425	ENSBTAG00000000603	JAM2	junctional adhesion molecule 2
chr1	10809837	10810142	306	ENSBTAG00000019542	MRPL39	mitochondrial ribosomal protein L39
chr1	10824575	10825779	1205	ENSBTAG00000019542	MRPL39	mitochondrial ribosomal protein L39
chr1	10826125	10826726	602	ENSBTAG00000019542	MRPL39	mitochondrial ribosomal protein L39
chr1	10846240	10850247	4008	ENSBTAG00000036404	MIR155	microRNA mir-155
chr1	10850634	10851014	381	ENSBTAG00000036404	MIR155	microRNA mir-155
chr1	10851406	10852115	710	ENSBTAG00000036404	MIR155	microRNA mir-155
chr1	10854397	10859091	4695	ENSBTAG00000036404	MIR155	microRNA mir-155
chr1	10861319	10861615	297	ENSBTAG00000036404	MIR155	microRNA mir-155
chr1	10864891	10866008	1118	ENSBTAG00000036404	MIR155	microRNA mir-155
chr1	10866451	10867919	1469	ENSBTAG00000036404	MIR155	microRNA mir-155
chr1	10878384	10878639	256	ENSBTAG00000036404	MIR155	microRNA mir-155
chr1	10885644	10886733	1090	ENSBTAG00000036404	MIR155	microRNA mir-155
chr1	10911471	10913001	1531	ENSBTAG00000036404	MIR155	microRNA mir-155
chr1	10913445	10914469	1025	ENSBTAG00000036404	MIR155	microRNA mir-155
chr1	10915769	10916089	321	ENSBTAG00000036404	MIR155	microRNA mir-155
chr1	10966959	10967307	349	ENSBTAG00000036404	MIR155	microRNA mir-155
chr1	11281324	11282874	1551	ENSBTAG00000036404	MIR155	microRNA mir-155
chr1	11448833	11452009	3177	ENSBTAG00000036404	MIR155	microRNA mir-155
chr1	11479955	11480421	467	ENSBTAG00000036404	MIR155	microRNA mir-155
chr1	12285961	12286216	256	ENSBTAG00000036404	MIR155	microRNA mir-155
chr1	13684566	13685464	899	ENSBTAG00000036404	MIR155	microRNA mir-155
chr1	16776199	16776469	271	ENSBTAG00000000597	TMPRSS15	transmembrane serine protease 15
chr1	18341384	18343239	1856	ENSBTAG00000000597	TMPRSS15	transmembrane serine protease 15
chr1	18428816	18429452	637	ENSBTAG00000000597	TMPRSS15	transmembrane serine protease 15
chr1	18929485	18930111	627	ENSBTAG00000000588	CHODL	chondrolectin
chr1	18944360	18945020	661	ENSBTAG00000000588	CHODL	chondrolectin
chr1	19226670	19226971	302	ENSBTAG00000001395	C1H21orf91	chromosome 1 C21orf91 homolog
chr1	19232000	19232273	274	ENSBTAG00000001395	C1H21orf91	chromosome 1 C21orf91 homolog
chr1	19257822	19258110	289	ENSBTAG00000001395	C1H21orf91	chromosome 1 C21orf91 homolog
chr1	19419714	19421816	2103	ENSBTAG00000018704	BTG3	BTG anti-proliferation factor 3
chr1	19422179	19423478	1300	ENSBTAG00000018704	BTG3	BTG anti-proliferation factor 3
chr1	19561543	19563454	1912	ENSBTAG00000004869	CXADR	CXADR Ig-like cell adhesion molecule
chr1	19607426	19607439	14	ENSBTAG00000004869	CXADR	CXADR Ig-like cell adhesion molecule
chr1	19622812	19625257	2446	ENSBTAG00000004869	CXADR	CXADR Ig-like cell adhesion molecule
chr1	19718179	19720307	2129	ENSBTAG00000004869	CXADR	CXADR Ig-like cell adhesion molecule
chr1	19728301	19729539	1239	ENSBTAG00000004869	CXADR	CXADR Ig-like cell adhesion molecule
chr1	19807098	19807932	835	ENSBTAG00000004869	CXADR	CXADR Ig-like cell adhesion molecule
chr1	19934423	19935880	1458	ENSBTAG00000004869	CXADR	CXADR Ig-like cell adhesion molecule
chr1	19936479	19939449	2971	ENSBTAG00000004869	CXADR	CXADR Ig-like cell adhesion molecule
chr1	19954783	19955038	256	ENSBTAG00000029827	MIR125B-2	microRNA mir-125b-2
chr1	19994191	19995982	1792	ENSBTAG00000029827	MIR125B-2	microRNA mir-125b-2
chr1	20073122	20074946	1825	ENSBTAG00000029827	MIR125B-2	microRNA mir-125b-2
chr1	20084206	20084574	369	ENSBTAG00000029827	MIR125B-2	microRNA mir-125b-2
chr1	20095191	20095451	261	ENSBTAG00000029827	MIR125B-2	microRNA mir-125b-2
chr1	20095984	20097574	1591	ENSBTAG00000029827	MIR125B-2	microRNA mir-125b-2
chr1	20108773	20113151	4379	ENSBTAG00000029827	MIR125B-2	microRNA mir-125b-2
chr1	20168197	20169427	1231	ENSBTAG00000029827	MIR125B-2	microRNA mir-125b-2
chr1	20169752	20170360	609	ENSBTAG00000029827	MIR125B-2	microRNA mir-125b-2
chr1	20206482	20209003	2522	ENSBTAG00000029827	MIR125B-2	microRNA mir-125b-2
chr1	20209327	20210609	1283	ENSBTAG00000029827	MIR125B-2	microRNA mir-125b-2
chr1	20248658	20248948	291	ENSBTAG00000029827	MIR125B-2	microRNA mir-125b-2
chr1	20365364	20366274	911	ENSBTAG00000029827	MIR125B-2	microRNA mir-125b-2
chr1	20385287	20393018	7732	ENSBTAG00000029827	MIR125B-2	microRNA mir-125b-2
chr1	20393908	20394174	267	ENSBTAG00000029827	MIR125B-2	microRNA mir-125b-2
chr1	20394899	20396162	1264	ENSBTAG00000029827	MIR125B-2	microRNA mir-125b-2
chr1	20402796	20408669	5874	ENSBTAG00000029827	MIR125B-2	microRNA mir-125b-2
chr1	20411843	20414746	2904	ENSBTAG00000029912	MIRLET7C	microRNA let-7c
chr1	20417411	20417736	326	ENSBTAG00000029912	MIRLET7C	microRNA let-7c
chr1	20418403	20419358	956	ENSBTAG00000029912	MIRLET7C	microRNA let-7c
chr1	20419927	20420745	819	ENSBTAG00000029912	MIRLET7C	microRNA let-7c
chr1	20421063	20421559	497	ENSBTAG00000029912	MIRLET7C	microRNA let-7c
chr1	20422580	20425326	2747	ENSBTAG00000029912	MIRLET7C	microRNA let-7c
chr1	20426287	20427042	756	ENSBTAG00000029912	MIRLET7C	microRNA let-7c
chr1	20427658	20428286	629	ENSBTAG00000029912	MIRLET7C	microRNA let-7c
chr1	20428783	20435493	6711	ENSBTAG00000029912	MIRLET7C	microRNA let-7c
chr1	20439837	20441921	2085	ENSBTAG00000029768	MIR99A	microRNA mir-99a
chr1	20442386	20443971	1586	ENSBTAG00000029768	MIR99A	microRNA mir-99a
chr1	20465801	20467927	2127	ENSBTAG00000029768	MIR99A	microRNA mir-99a
chr1	20475697	20475985	289	ENSBTAG00000029768	MIR99A	microRNA mir-99a
chr1	20476361	20477566	1206	ENSBTAG00000029768	MIR99A	microRNA mir-99a
chr1	20528297	20528719	423	ENSBTAG00000029768	MIR99A	microRNA mir-99a
chr1	20529378	20530288	911	ENSBTAG00000029768	MIR99A	microRNA mir-99a
chr1	20531515	20531770	256	ENSBTAG00000029768	MIR99A	microRNA mir-99a
chr1	20541379	20541704	326	ENSBTAG00000029768	MIR99A	microRNA mir-99a
chr1	20542511	20545140	2630	ENSBTAG00000029768	MIR99A	microRNA mir-99a
chr1	20576725	20578185	1461	ENSBTAG00000029768	MIR99A	microRNA mir-99a
chr1	20582647	20584940	2294	ENSBTAG00000029768	MIR99A	microRNA mir-99a
chr1	20734305	20734707	403	ENSBTAG00000029768	MIR99A	microRNA mir-99a
chr1	20821637	20823038	1402	ENSBTAG00000029768	MIR99A	microRNA mir-99a
chr1	20824007	20824229	223	ENSBTAG00000029768	MIR99A	microRNA mir-99a
chr1	21054531	21054544	14	ENSBTAG00000029768	MIR99A	microRNA mir-99a
chr1	21054911	21055231	321	ENSBTAG00000029768	MIR99A	microRNA mir-99a
chr1	21056154	21056924	771	ENSBTAG00000029768	MIR99A	microRNA mir-99a
chr1	21057425	21057722	298	ENSBTAG00000029768	MIR99A	microRNA mir-99a
chr1	21172678	21173784	1107	ENSBTAG00000029768	MIR99A	microRNA mir-99a
chr1	21272237	21274593	2357	ENSBTAG00000029768	MIR99A	microRNA mir-99a
chr1	21305964	21307289	1326	ENSBTAG00000029768	MIR99A	microRNA mir-99a
chr1	21307744	21308556	813	ENSBTAG00000029768	MIR99A	microRNA mir-99a
chr1	21309651	21309967	317	ENSBTAG00000029768	MIR99A	microRNA mir-99a
chr1	21325284	21325572	289	ENSBTAG00000029768	MIR99A	microRNA mir-99a
chr1	21325957	21327038	1082	ENSBTAG00000029768	MIR99A	microRNA mir-99a
chr1	21370089	21370142	54	ENSBTAG00000029768	MIR99A	microRNA mir-99a
chr1	21391279	21391576	298	ENSBTAG00000029768	MIR99A	microRNA mir-99a
chr1	21399773	21402657	2885	ENSBTAG00000029768	MIR99A	microRNA mir-99a
chr1	21415094	21416302	1209	ENSBTAG00000029768	MIR99A	microRNA mir-99a
chr1	21455474	21457882	2409	ENSBTAG00000029768	MIR99A	microRNA mir-99a
chr1	21462470	21466565	4096	ENSBTAG00000029768	MIR99A	microRNA mir-99a
chr1	21608818	21609424	607	ENSBTAG00000002623	SAMSN1	SAM domain, SH3 domain and nuclear localization signals 1
chr1	21867789	21869786	1998	ENSBTAG00000002623	SAMSN1	SAM domain, SH3 domain and nuclear localization signals 1
chr1	21890193	21891162	970	ENSBTAG00000002623	SAMSN1	SAM domain, SH3 domain and nuclear localization signals 1
chr1	21895930	21900975	5046	ENSBTAG00000002623	SAMSN1	SAM domain, SH3 domain and nuclear localization signals 1
chr1	21907429	21910490	3062	ENSBTAG00000002623	SAMSN1	SAM domain, SH3 domain and nuclear localization signals 1
chr1	21910923	21911281	359	ENSBTAG00000002623	SAMSN1	SAM domain, SH3 domain and nuclear localization signals 1
chr1	21942616	21944048	1433	ENSBTAG00000002623	SAMSN1	SAM domain, SH3 domain and nuclear localization signals 1
chr1	21944739	21945144	406	ENSBTAG00000002623	SAMSN1	SAM domain, SH3 domain and nuclear localization signals 1
chr1	22022698	22023322	625	ENSBTAG00000002623	SAMSN1	SAM domain, SH3 domain and nuclear localization signals 1
chr1	22024678	22024710	33	ENSBTAG00000002623	SAMSN1	SAM domain, SH3 domain and nuclear localization signals 1
chr1	22047256	22047599	344	ENSBTAG00000002623	SAMSN1	SAM domain, SH3 domain and nuclear localization signals 1
chr1	22048002	22050782	2781	ENSBTAG00000002623	SAMSN1	SAM domain, SH3 domain and nuclear localization signals 1
chr1	22054362	22055648	1287	ENSBTAG00000002623	SAMSN1	SAM domain, SH3 domain and nuclear localization signals 1
chr1	22091977	22092250	274	ENSBTAG00000002623	SAMSN1	SAM domain, SH3 domain and nuclear localization signals 1
chr1	22096032	22104834	8803	ENSBTAG00000002623	SAMSN1	SAM domain, SH3 domain and nuclear localization signals 1
chr1	22105499	22106006	508	ENSBTAG00000002623	SAMSN1	SAM domain, SH3 domain and nuclear localization signals 1
chr1	22107526	22108579	1054	ENSBTAG00000002623	SAMSN1	SAM domain, SH3 domain and nuclear localization signals 1
chr1	22109379	22109634	256	ENSBTAG00000002623	SAMSN1	SAM domain, SH3 domain and nuclear localization signals 1
chr1	22110542	22111492	951	ENSBTAG00000002623	SAMSN1	SAM domain, SH3 domain and nuclear localization signals 1
chr1	22121240	22122348	1109	ENSBTAG00000002623	SAMSN1	SAM domain, SH3 domain and nuclear localization signals 1
chr1	22123698	22128989	5292	ENSBTAG00000002623	SAMSN1	SAM domain, SH3 domain and nuclear localization signals 1
chr1	22129351	22132390	3040	ENSBTAG00000002623	SAMSN1	SAM domain, SH3 domain and nuclear localization signals 1
chr1	22144373	22144951	579	ENSBTAG00000002623	SAMSN1	SAM domain, SH3 domain and nuclear localization signals 1
chr1	22145477	22145752	276	ENSBTAG00000002623	SAMSN1	SAM domain, SH3 domain and nuclear localization signals 1
chr1	22146222	22148756	2535	ENSBTAG00000002623	SAMSN1	SAM domain, SH3 domain and nuclear localization signals 1
chr1	22149991	22150321	331	ENSBTAG00000002623	SAMSN1	SAM domain, SH3 domain and nuclear localization signals 1
chr1	22151179	22151521	343	ENSBTAG00000002623	SAMSN1	SAM domain, SH3 domain and nuclear localization signals 1
chr1	22151968	22152876	909	ENSBTAG00000002623	SAMSN1	SAM domain, SH3 domain and nuclear localization signals 1
chr1	22168414	22168710	297	ENSBTAG00000002623	SAMSN1	SAM domain, SH3 domain and nuclear localization signals 1
chr1	22169060	22170839	1780	ENSBTAG00000002623	SAMSN1	SAM domain, SH3 domain and nuclear localization signals 1
chr1	22210055	22211196	1142	ENSBTAG00000002623	SAMSN1	SAM domain, SH3 domain and nuclear localization signals 1
chr1	22262839	22263167	329	ENSBTAG00000002623	SAMSN1	SAM domain, SH3 domain and nuclear localization signals 1
chr1	22267438	22268990	1553	ENSBTAG00000002623	SAMSN1	SAM domain, SH3 domain and nuclear localization signals 1
chr1	22275686	22276607	922	ENSBTAG00000002623	SAMSN1	SAM domain, SH3 domain and nuclear localization signals 1
chr1	22276938	22281635	4698	ENSBTAG00000002623	SAMSN1	SAM domain, SH3 domain and nuclear localization signals 1
chr1	22285561	22288669	3109	ENSBTAG00000002623	SAMSN1	SAM domain, SH3 domain and nuclear localization signals 1
chr1	22293820	22294626	807	ENSBTAG00000002623	SAMSN1	SAM domain, SH3 domain and nuclear localization signals 1
chr1	22295038	22295410	373	ENSBTAG00000002623	SAMSN1	SAM domain, SH3 domain and nuclear localization signals 1
chr1	22295886	22296142	257	ENSBTAG00000002623	SAMSN1	SAM domain, SH3 domain and nuclear localization signals 1
chr1	22470259	22471134	876	ENSBTAG00000002623	SAMSN1	SAM domain, SH3 domain and nuclear localization signals 1
chr1	22471492	22471836	345	ENSBTAG00000002623	SAMSN1	SAM domain, SH3 domain and nuclear localization signals 1
chr1	22483828	22484520	693	ENSBTAG00000002623	SAMSN1	SAM domain, SH3 domain and nuclear localization signals 1
chr1	22485300	22485859	560	ENSBTAG00000002623	SAMSN1	SAM domain, SH3 domain and nuclear localization signals 1
chr1	22486779	22487309	531	ENSBTAG00000002623	SAMSN1	SAM domain, SH3 domain and nuclear localization signals 1
chr1	22768266	22771707	3442	ENSBTAG00000012908	HSPA13	heat shock protein family A (Hsp70) member 13
chr1	22784756	22786207	1452	ENSBTAG00000012908	HSPA13	heat shock protein family A (Hsp70) member 13
chr1	22786530	22787114	585	ENSBTAG00000012908	HSPA13	heat shock protein family A (Hsp70) member 13
chr1	22957201	22958352	1152	ENSBTAG00000038512	LIPI	lipase I
chr1	22989006	22989665	660	ENSBTAG00000034347	RBM11	RNA binding motif protein 11
chr1	24771977	24772190	214	ENSBTAG00000034347	RBM11	RNA binding motif protein 11
chr1	24799280	24800998	1719	ENSBTAG00000034347	RBM11	RNA binding motif protein 11
chr1	24806780	24807035	256	ENSBTAG00000034347	RBM11	RNA binding motif protein 11
chr1	25309637	25310076	440	ENSBTAG00000009851	ROBO1	roundabout guidance receptor 1
chr1	25311041	25314091	3051	ENSBTAG00000009851	ROBO1	roundabout guidance receptor 1
chr1	25371303	25371650	348	ENSBTAG00000009851	ROBO1	roundabout guidance receptor 1
chr1	25463188	25463989	802	ENSBTAG00000009851	ROBO1	roundabout guidance receptor 1
chr1	25471575	25472520	946	ENSBTAG00000009851	ROBO1	roundabout guidance receptor 1
chr1	25485558	25486269	712	ENSBTAG00000009851	ROBO1	roundabout guidance receptor 1
chr1	25486722	25487120	399	ENSBTAG00000009851	ROBO1	roundabout guidance receptor 1
chr1	25505874	25506012	139	ENSBTAG00000009851	ROBO1	roundabout guidance receptor 1
chr1	26154768	26155461	694	ENSBTAG00000009851	ROBO1	roundabout guidance receptor 1
chr1	26162873	26162966	94	ENSBTAG00000009851	ROBO1	roundabout guidance receptor 1
chr1	26257628	26258805	1178	ENSBTAG00000009851	ROBO1	roundabout guidance receptor 1
chr1	26272595	26272761	167	ENSBTAG00000009851	ROBO1	roundabout guidance receptor 1
chr1	26360573	26361321	749	ENSBTAG00000009851	ROBO1	roundabout guidance receptor 1
chr1	26374233	26374887	655	ENSBTAG00000009851	ROBO1	roundabout guidance receptor 1
chr1	26375201	26375881	681	ENSBTAG00000009851	ROBO1	roundabout guidance receptor 1
chr1	26532327	26534897	2571	ENSBTAG00000009851	ROBO1	roundabout guidance receptor 1
chr1	26535354	26537746	2393	ENSBTAG00000009851	ROBO1	roundabout guidance receptor 1
chr1	26550658	26551279	622	ENSBTAG00000009851	ROBO1	roundabout guidance receptor 1
chr1	26559786	26560663	878	ENSBTAG00000009851	ROBO1	roundabout guidance receptor 1
chr1	26563395	26564048	654	ENSBTAG00000009851	ROBO1	roundabout guidance receptor 1
chr1	26578023	26578321	299	ENSBTAG00000009851	ROBO1	roundabout guidance receptor 1
chr1	26580966	26581351	386	ENSBTAG00000009851	ROBO1	roundabout guidance receptor 1
chr1	26647818	26648340	523	ENSBTAG00000009851	ROBO1	roundabout guidance receptor 1
chr1	26995912	26996437	526	ENSBTAG00000009851	ROBO1	roundabout guidance receptor 1
chr1	27624965	27627131	2167	ENSBTAG00000009851	ROBO1	roundabout guidance receptor 1
chr1	27627682	27627961	280	ENSBTAG00000009851	ROBO1	roundabout guidance receptor 1
chr1	27628924	27634315	5392	ENSBTAG00000009851	ROBO1	roundabout guidance receptor 1
chr1	27719480	27719821	342	ENSBTAG00000009851	ROBO1	roundabout guidance receptor 1
chr1	29131617	29131865	249	ENSBTAG00000036262	GBE1	1,4-alpha-glucan branching enzyme 1
chr1	29373393	29374551	1159	ENSBTAG00000036262	GBE1	1,4-alpha-glucan branching enzyme 1
chr1	29376026	29376091	66	ENSBTAG00000036262	GBE1	1,4-alpha-glucan branching enzyme 1
chr1	29396323	29397520	1198	ENSBTAG00000036262	GBE1	1,4-alpha-glucan branching enzyme 1
chr1	29400166	29407099	6934	ENSBTAG00000036262	GBE1	1,4-alpha-glucan branching enzyme 1
chr1	29413756	29414056	301	ENSBTAG00000036262	GBE1	1,4-alpha-glucan branching enzyme 1
chr1	29414411	29417722	3312	ENSBTAG00000036262	GBE1	1,4-alpha-glucan branching enzyme 1
chr1	29756573	29757338	766	ENSBTAG00000036262	GBE1	1,4-alpha-glucan branching enzyme 1
chr1	29757645	29757903	259	ENSBTAG00000036262	GBE1	1,4-alpha-glucan branching enzyme 1
chr1	30129193	30129606	414	ENSBTAG00000036262	GBE1	1,4-alpha-glucan branching enzyme 1
chr1	30357438	30357928	491	ENSBTAG00000036262	GBE1	1,4-alpha-glucan branching enzyme 1
chr1	30358355	30358713	359	ENSBTAG00000036262	GBE1	1,4-alpha-glucan branching enzyme 1
chr1	30397380	30397747	368	ENSBTAG00000036262	GBE1	1,4-alpha-glucan branching enzyme 1
chr1	31555991	31556156	166	ENSBTAG00000036262	GBE1	1,4-alpha-glucan branching enzyme 1
chr1	32084876	32085541	666	ENSBTAG00000053095	MIR2285CM	microRNA mir-2285cm
chr1	32086024	32086430	407	ENSBTAG00000053095	MIR2285CM	microRNA mir-2285cm
chr1	32828754	32829317	564	ENSBTAG00000053095	MIR2285CM	microRNA mir-2285cm
chr1	34822596	34823018	423	ENSBTAG00000026156	VGLL3	vestigial like family member 3
chr1	34903839	34905064	1226	ENSBTAG00000026156	VGLL3	vestigial like family member 3
chr1	34906097	34906352	256	ENSBTAG00000026156	VGLL3	vestigial like family member 3
chr1	34912073	34917366	5294	ENSBTAG00000026156	VGLL3	vestigial like family member 3
chr1	34917688	34924941	7254	ENSBTAG00000026156	VGLL3	vestigial like family member 3
chr1	34930724	34930979	256	ENSBTAG00000026156	VGLL3	vestigial like family member 3
chr1	34931299	34931802	504	ENSBTAG00000026156	VGLL3	vestigial like family member 3
chr1	34941880	34945185	3306	ENSBTAG00000026156	VGLL3	vestigial like family member 3
chr1	34945622	34946272	651	ENSBTAG00000026156	VGLL3	vestigial like family member 3
chr1	34946844	34947956	1113	ENSBTAG00000026156	VGLL3	vestigial like family member 3
chr1	34948457	34949299	843	ENSBTAG00000026156	VGLL3	vestigial like family member 3
chr1	34956870	34963872	7003	ENSBTAG00000026156	VGLL3	vestigial like family member 3
chr1	34965630	34966332	703	ENSBTAG00000026156	VGLL3	vestigial like family member 3
chr1	34966746	34970646	3901	ENSBTAG00000026156	VGLL3	vestigial like family member 3
chr1	34970987	34971403	417	ENSBTAG00000026156	VGLL3	vestigial like family member 3
chr1	34972733	34973132	400	ENSBTAG00000026156	VGLL3	vestigial like family member 3
chr1	34991121	34993851	2731	ENSBTAG00000026156	VGLL3	vestigial like family member 3
chr1	34994202	34997209	3008	ENSBTAG00000026156	VGLL3	vestigial like family member 3
chr1	34999827	35002631	2805	ENSBTAG00000026156	VGLL3	vestigial like family member 3
chr1	35009101	35009356	256	ENSBTAG00000026156	VGLL3	vestigial like family member 3
chr1	35010480	35011059	580	ENSBTAG00000026156	VGLL3	vestigial like family member 3
chr1	35011467	35012189	723	ENSBTAG00000026156	VGLL3	vestigial like family member 3
chr1	35029328	35038780	9453	ENSBTAG00000026156	VGLL3	vestigial like family member 3
chr1	35039107	35039715	609	ENSBTAG00000026156	VGLL3	vestigial like family member 3
chr1	35040244	35040734	491	ENSBTAG00000026156	VGLL3	vestigial like family member 3
chr1	35042037	35042958	922	ENSBTAG00000026156	VGLL3	vestigial like family member 3
chr1	35044007	35045249	1243	ENSBTAG00000026156	VGLL3	vestigial like family member 3
chr1	35045589	35046439	851	ENSBTAG00000026156	VGLL3	vestigial like family member 3
chr1	35051561	35054222	2662	ENSBTAG00000026156	VGLL3	vestigial like family member 3
chr1	35054823	35055358	536	ENSBTAG00000026156	VGLL3	vestigial like family member 3
chr1	35061492	35066883	5392	ENSBTAG00000026156	VGLL3	vestigial like family member 3
chr1	35067695	35071678	3984	ENSBTAG00000026156	VGLL3	vestigial like family member 3
chr1	35073532	35080388	6857	ENSBTAG00000026156	VGLL3	vestigial like family member 3
chr1	35080947	35095478	14532	ENSBTAG00000026156	VGLL3	vestigial like family member 3
chr1	35095802	35099039	3238	ENSBTAG00000026156	VGLL3	vestigial like family member 3
chr1	35099442	35101357	1916	ENSBTAG00000026156	VGLL3	vestigial like family member 3
chr1	35101818	35102879	1062	ENSBTAG00000026156	VGLL3	vestigial like family member 3
chr1	35103305	35103909	605	ENSBTAG00000026156	VGLL3	vestigial like family member 3
chr1	35104217	35105205	989	ENSBTAG00000026156	VGLL3	vestigial like family member 3
chr1	35105942	35113232	7291	ENSBTAG00000026156	VGLL3	vestigial like family member 3
chr1	35113695	35120608	6914	ENSBTAG00000026156	VGLL3	vestigial like family member 3
chr1	35128522	35129669	1148	ENSBTAG00000026156	VGLL3	vestigial like family member 3
chr1	35232717	35233096	380	ENSBTAG00000026156	VGLL3	vestigial like family member 3
chr1	35234646	35237042	2397	ENSBTAG00000026156	VGLL3	vestigial like family member 3
chr1	35250944	35251246	303	ENSBTAG00000026156	VGLL3	vestigial like family member 3
chr1	35251661	35252134	474	ENSBTAG00000026156	VGLL3	vestigial like family member 3
chr1	35256296	35256866	571	ENSBTAG00000007939	CHMP2B	charged multivesicular body protein 2B
chr1	35279324	35279579	256	ENSBTAG00000007939	CHMP2B	charged multivesicular body protein 2B
chr1	35281097	35281934	838	ENSBTAG00000007939	CHMP2B	charged multivesicular body protein 2B
chr1	35327152	35327871	720	ENSBTAG00000007939	CHMP2B	charged multivesicular body protein 2B
chr1	35382327	35383045	719	ENSBTAG00000007939	CHMP2B	charged multivesicular body protein 2B
chr1	35606478	35607210	733	ENSBTAG00000009128	POU1F1	POU class 1 homeobox 1
chr1	36017858	36018202	345	ENSBTAG00000039151	HTR1F	5-hydroxytryptamine receptor 1F
chr1	36031682	36033202	1521	ENSBTAG00000039151	HTR1F	5-hydroxytryptamine receptor 1F
chr1	36033564	36034318	755	ENSBTAG00000039151	HTR1F	5-hydroxytryptamine receptor 1F
chr1	36035101	36035532	432	ENSBTAG00000046959	CGGBP1	CGG triplet repeat binding protein 1
chr1	36061204	36061949	746	ENSBTAG00000046959	CGGBP1	CGG triplet repeat binding protein 1
chr1	36066335	36067210	876	ENSBTAG00000046959	CGGBP1	CGG triplet repeat binding protein 1
chr1	36075112	36075370	259	ENSBTAG00000046959	CGGBP1	CGG triplet repeat binding protein 1
chr1	36075759	36076014	256	ENSBTAG00000046959	CGGBP1	CGG triplet repeat binding protein 1
chr1	36078785	36079218	434	ENSBTAG00000046959	CGGBP1	CGG triplet repeat binding protein 1
chr1	36079622	36081413	1792	ENSBTAG00000046959	CGGBP1	CGG triplet repeat binding protein 1
chr1	36082176	36082586	411	ENSBTAG00000046959	CGGBP1	CGG triplet repeat binding protein 1
chr1	36137146	36138575	1430	ENSBTAG00000007970	C1H3orf38	chromosome 1 C3orf38 homolog
chr1	36157895	36159375	1481	ENSBTAG00000007970	C1H3orf38	chromosome 1 C3orf38 homolog
chr1	36159710	36160001	292	ENSBTAG00000007970	C1H3orf38	chromosome 1 C3orf38 homolog
chr1	36974453	36975333	881	ENSBTAG00000006811	EPHA3	EPH receptor A3
chr1	36978634	36978641	8	ENSBTAG00000006811	EPHA3	EPH receptor A3
chr1	36980990	36984998	4009	ENSBTAG00000006811	EPHA3	EPH receptor A3
chr1	37054425	37056111	1687	ENSBTAG00000006811	EPHA3	EPH receptor A3
chr1	37056486	37056741	256	ENSBTAG00000006811	EPHA3	EPH receptor A3
chr1	37057728	37058001	274	ENSBTAG00000006811	EPHA3	EPH receptor A3
chr1	37351099	37351559	461	ENSBTAG00000006811	EPHA3	EPH receptor A3
chr1	37645995	37646611	617	ENSBTAG00000006811	EPHA3	EPH receptor A3
chr1	37665617	37665899	283	ENSBTAG00000006811	EPHA3	EPH receptor A3
chr1	37666521	37670804	4284	ENSBTAG00000006811	EPHA3	EPH receptor A3
chr1	37781192	37781456	265	ENSBTAG00000023652	PROS1	protein S
chr1	37781811	37782243	433	ENSBTAG00000023652	PROS1	protein S
chr1	37802726	37803160	435	ENSBTAG00000023652	PROS1	protein S
chr1	37803514	37804086	573	ENSBTAG00000023652	PROS1	protein S
chr1	37809252	37809445	194	ENSBTAG00000023652	PROS1	protein S
chr1	37932833	37933737	905	ENSBTAG00000023652	PROS1	protein S
chr1	37934043	37935096	1054	ENSBTAG00000023652	PROS1	protein S
chr1	37945489	37946050	562	ENSBTAG00000023652	PROS1	protein S
chr1	37946601	37947657	1057	ENSBTAG00000023652	PROS1	protein S
chr1	37948190	37949710	1521	ENSBTAG00000023652	PROS1	protein S
chr1	37950028	37950317	290	ENSBTAG00000023652	PROS1	protein S
chr1	37984817	37985018	202	ENSBTAG00000023652	PROS1	protein S
chr1	38171895	38172456	562	ENSBTAG00000023652	PROS1	protein S
chr1	38175650	38176962	1313	ENSBTAG00000023652	PROS1	protein S
chr1	38256580	38257448	869	ENSBTAG00000023652	PROS1	protein S
chr1	38266348	38266653	306	ENSBTAG00000023652	PROS1	protein S
chr1	38267658	38268892	1235	ENSBTAG00000023652	PROS1	protein S
chr1	38276386	38277755	1370	ENSBTAG00000023652	PROS1	protein S
chr1	38278659	38278969	311	ENSBTAG00000023652	PROS1	protein S
chr1	38300550	38301274	725	ENSBTAG00000005162	STX19	syntaxin 19
chr1	38362011	38362266	256	ENSBTAG00000015728	NSUN3	NOP2/Sun RNA methyltransferase 3
chr1	38457811	38458816	1006	ENSBTAG00000015728	NSUN3	NOP2/Sun RNA methyltransferase 3
chr1	38459180	38460190	1011	ENSBTAG00000015728	NSUN3	NOP2/Sun RNA methyltransferase 3
chr1	38482784	38483362	579	ENSBTAG00000015728	NSUN3	NOP2/Sun RNA methyltransferase 3
chr1	38483833	38484269	437	ENSBTAG00000015728	NSUN3	NOP2/Sun RNA methyltransferase 3
chr1	38558547	38559485	939	ENSBTAG00000015728	NSUN3	NOP2/Sun RNA methyltransferase 3
chr1	38595875	38596534	660	ENSBTAG00000015728	NSUN3	NOP2/Sun RNA methyltransferase 3
chr1	39884770	39885197	428	ENSBTAG00000015728	NSUN3	NOP2/Sun RNA methyltransferase 3
chr1	42011602	42011990	389	ENSBTAG00000010091	ARL6	ADP ribosylation factor like GTPase 6
chr1	42071488	42073548	2061	ENSBTAG00000010091	ARL6	ADP ribosylation factor like GTPase 6
chr1	42141470	42142277	808	ENSBTAG00000015546	RIOX2	ribosomal oxygenase 2
chr1	42156210	42156565	356	ENSBTAG00000015546	RIOX2	ribosomal oxygenase 2
chr1	42157115	42161757	4643	ENSBTAG00000015546	RIOX2	ribosomal oxygenase 2
chr1	42165965	42166462	498	ENSBTAG00000015546	RIOX2	ribosomal oxygenase 2
chr1	42166787	42168566	1780	ENSBTAG00000015546	RIOX2	ribosomal oxygenase 2
chr1	42179237	42179492	256	ENSBTAG00000015546	RIOX2	ribosomal oxygenase 2
chr1	42179801	42180056	256	ENSBTAG00000015546	RIOX2	ribosomal oxygenase 2
chr1	42204460	42205440	981	ENSBTAG00000015546	RIOX2	ribosomal oxygenase 2
chr1	42206698	42207650	953	ENSBTAG00000015546	RIOX2	ribosomal oxygenase 2
chr1	42209060	42210763	1704	ENSBTAG00000015546	RIOX2	ribosomal oxygenase 2
chr1	42252745	42254848	2104	ENSBTAG00000015546	RIOX2	ribosomal oxygenase 2
chr1	42255230	42255884	655	ENSBTAG00000015546	RIOX2	ribosomal oxygenase 2
chr1	42264320	42264982	663	ENSBTAG00000001416	GABRR3	gamma-aminobutyric acid type A receptor rho3 subunit
chr1	42265317	42266074	758	ENSBTAG00000001416	GABRR3	gamma-aminobutyric acid type A receptor rho3 subunit
chr1	42293800	42294488	689	ENSBTAG00000001416	GABRR3	gamma-aminobutyric acid type A receptor rho3 subunit
chr1	42802342	42802965	624	ENSBTAG00000020996	CLDND1	claudin domain containing 1
chr1	42826877	42827002	126	ENSBTAG00000020996	CLDND1	claudin domain containing 1
chr1	42828232	42828898	667	ENSBTAG00000020996	CLDND1	claudin domain containing 1
chr1	42900044	42900398	355	ENSBTAG00000004124	CPOX	coproporphyrinogen oxidase
chr1	42917287	42918612	1326	ENSBTAG00000004124	CPOX	coproporphyrinogen oxidase
chr1	42918988	42920402	1415	ENSBTAG00000004124	CPOX	coproporphyrinogen oxidase
chr1	42924269	42924782	514	ENSBTAG00000004124	CPOX	coproporphyrinogen oxidase
chr1	42925116	42925378	263	ENSBTAG00000004124	CPOX	coproporphyrinogen oxidase
chr1	42950973	42953808	2836	ENSBTAG00000004124	CPOX	coproporphyrinogen oxidase
chr1	42967917	42969226	1310	ENSBTAG00000004124	CPOX	coproporphyrinogen oxidase
chr1	42970100	42972409	2310	ENSBTAG00000004124	CPOX	coproporphyrinogen oxidase
chr1	42985276	42990104	4829	ENSBTAG00000004471	ST3GAL6	ST3 beta-galactoside alpha-2,3-sialyltransferase 6
chr1	42999289	43000465	1177	ENSBTAG00000004471	ST3GAL6	ST3 beta-galactoside alpha-2,3-sialyltransferase 6
chr1	43000773	43001607	835	ENSBTAG00000004471	ST3GAL6	ST3 beta-galactoside alpha-2,3-sialyltransferase 6
chr1	43011627	43011826	200	ENSBTAG00000004471	ST3GAL6	ST3 beta-galactoside alpha-2,3-sialyltransferase 6
chr1	43022867	43023358	492	ENSBTAG00000004471	ST3GAL6	ST3 beta-galactoside alpha-2,3-sialyltransferase 6
chr1	43047651	43048047	397	ENSBTAG00000004471	ST3GAL6	ST3 beta-galactoside alpha-2,3-sialyltransferase 6
chr1	43067596	43070855	3260	ENSBTAG00000004471	ST3GAL6	ST3 beta-galactoside alpha-2,3-sialyltransferase 6
chr1	43101183	43103223	2041	ENSBTAG00000004471	ST3GAL6	ST3 beta-galactoside alpha-2,3-sialyltransferase 6
chr1	43131322	43134717	3396	ENSBTAG00000014889	DCBLD2	discoidin, CUB and LCCL domain containing 2
chr1	43135132	43136135	1004	ENSBTAG00000014889	DCBLD2	discoidin, CUB and LCCL domain containing 2
chr1	43136486	43137573	1088	ENSBTAG00000014889	DCBLD2	discoidin, CUB and LCCL domain containing 2
chr1	43140131	43142399	2269	ENSBTAG00000014889	DCBLD2	discoidin, CUB and LCCL domain containing 2
chr1	43147163	43147465	303	ENSBTAG00000014889	DCBLD2	discoidin, CUB and LCCL domain containing 2
chr1	43147840	43151129	3290	ENSBTAG00000014889	DCBLD2	discoidin, CUB and LCCL domain containing 2
chr1	43153492	43155223	1732	ENSBTAG00000014889	DCBLD2	discoidin, CUB and LCCL domain containing 2
chr1	43166521	43166776	256	ENSBTAG00000014889	DCBLD2	discoidin, CUB and LCCL domain containing 2
chr1	43169548	43170086	539	ENSBTAG00000014889	DCBLD2	discoidin, CUB and LCCL domain containing 2
chr1	43171698	43172074	377	ENSBTAG00000014889	DCBLD2	discoidin, CUB and LCCL domain containing 2
chr1	43172407	43179880	7474	ENSBTAG00000014889	DCBLD2	discoidin, CUB and LCCL domain containing 2
chr1	43180720	43181666	947	ENSBTAG00000014889	DCBLD2	discoidin, CUB and LCCL domain containing 2
chr1	43182198	43192573	10376	ENSBTAG00000014889	DCBLD2	discoidin, CUB and LCCL domain containing 2
chr1	43195642	43196357	716	ENSBTAG00000014889	DCBLD2	discoidin, CUB and LCCL domain containing 2
chr1	43199991	43208646	8656	ENSBTAG00000014889	DCBLD2	discoidin, CUB and LCCL domain containing 2
chr1	43211401	43212223	823	ENSBTAG00000014889	DCBLD2	discoidin, CUB and LCCL domain containing 2
chr1	43212836	43221183	8348	ENSBTAG00000014889	DCBLD2	discoidin, CUB and LCCL domain containing 2
chr1	43230143	43232748	2606	ENSBTAG00000014889	DCBLD2	discoidin, CUB and LCCL domain containing 2
chr1	43239803	43243921	4119	ENSBTAG00000014889	DCBLD2	discoidin, CUB and LCCL domain containing 2
chr1	43249219	43253668	4450	ENSBTAG00000014889	DCBLD2	discoidin, CUB and LCCL domain containing 2
chr1	43254131	43254386	256	ENSBTAG00000014889	DCBLD2	discoidin, CUB and LCCL domain containing 2
chr1	43257023	43257330	308	ENSBTAG00000014889	DCBLD2	discoidin, CUB and LCCL domain containing 2
chr1	43257876	43258853	978	ENSBTAG00000014889	DCBLD2	discoidin, CUB and LCCL domain containing 2
chr1	43259247	43274122	14876	ENSBTAG00000014889	DCBLD2	discoidin, CUB and LCCL domain containing 2
chr1	43280134	43280712	579	ENSBTAG00000014889	DCBLD2	discoidin, CUB and LCCL domain containing 2
chr1	43372444	43372786	343	ENSBTAG00000014889	DCBLD2	discoidin, CUB and LCCL domain containing 2
chr1	43373170	43373985	816	ENSBTAG00000014889	DCBLD2	discoidin, CUB and LCCL domain containing 2
chr1	43374355	43376211	1857	ENSBTAG00000014889	DCBLD2	discoidin, CUB and LCCL domain containing 2
chr1	43391908	43392223	316	ENSBTAG00000014889	DCBLD2	discoidin, CUB and LCCL domain containing 2
chr1	43609059	43611188	2130	ENSBTAG00000013662	COL8A1	collagen type VIII alpha 1 chain
chr1	43611512	43612255	744	ENSBTAG00000013662	COL8A1	collagen type VIII alpha 1 chain
chr1	43641690	43644873	3184	ENSBTAG00000013662	COL8A1	collagen type VIII alpha 1 chain
chr1	43901405	43902795	1391	ENSBTAG00000013662	COL8A1	collagen type VIII alpha 1 chain
chr1	43903850	43904210	361	ENSBTAG00000013662	COL8A1	collagen type VIII alpha 1 chain
chr1	43907765	43908020	256	ENSBTAG00000013662	COL8A1	collagen type VIII alpha 1 chain
chr1	43910972	43912312	1341	ENSBTAG00000013662	COL8A1	collagen type VIII alpha 1 chain
chr1	43913731	43916114	2384	ENSBTAG00000013662	COL8A1	collagen type VIII alpha 1 chain
chr1	43923336	43924019	684	ENSBTAG00000013662	COL8A1	collagen type VIII alpha 1 chain
chr1	43924492	43926074	1583	ENSBTAG00000013662	COL8A1	collagen type VIII alpha 1 chain
chr1	43929585	43930034	450	ENSBTAG00000013662	COL8A1	collagen type VIII alpha 1 chain
chr1	43930494	43931107	614	ENSBTAG00000013662	COL8A1	collagen type VIII alpha 1 chain
chr1	43935170	43935431	262	ENSBTAG00000013662	COL8A1	collagen type VIII alpha 1 chain
chr1	43935845	43936549	705	ENSBTAG00000013662	COL8A1	collagen type VIII alpha 1 chain
chr1	43936982	43938276	1295	ENSBTAG00000013662	COL8A1	collagen type VIII alpha 1 chain
chr1	43938588	43939357	770	ENSBTAG00000013662	COL8A1	collagen type VIII alpha 1 chain
chr1	43944119	43945747	1629	ENSBTAG00000013662	COL8A1	collagen type VIII alpha 1 chain
chr1	43948158	43950498	2341	ENSBTAG00000013662	COL8A1	collagen type VIII alpha 1 chain
chr1	43976909	43977296	388	ENSBTAG00000013662	COL8A1	collagen type VIII alpha 1 chain
chr1	43985911	43986045	135	ENSBTAG00000013662	COL8A1	collagen type VIII alpha 1 chain
chr1	43989898	43991040	1143	ENSBTAG00000013662	COL8A1	collagen type VIII alpha 1 chain
chr1	43991358	43992469	1112	ENSBTAG00000013662	COL8A1	collagen type VIII alpha 1 chain
chr1	43993409	43993525	117	ENSBTAG00000013662	COL8A1	collagen type VIII alpha 1 chain
chr1	43995355	43995989	635	ENSBTAG00000013663	CMSS1	cms1 ribosomal small subunit homolog
chr1	44020143	44021619	1477	ENSBTAG00000013663	CMSS1	cms1 ribosomal small subunit homolog
chr1	44021966	44023268	1303	ENSBTAG00000013663	CMSS1	cms1 ribosomal small subunit homolog
chr1	44023684	44024408	725	ENSBTAG00000013663	CMSS1	cms1 ribosomal small subunit homolog
chr1	44043599	44044222	624	ENSBTAG00000013663	CMSS1	cms1 ribosomal small subunit homolog
chr1	44044530	44047227	2698	ENSBTAG00000013663	CMSS1	cms1 ribosomal small subunit homolog
chr1	44071875	44072273	399	ENSBTAG00000013663	CMSS1	cms1 ribosomal small subunit homolog
chr1	44074793	44075283	491	ENSBTAG00000013663	CMSS1	cms1 ribosomal small subunit homolog
chr1	44078009	44078264	256	ENSBTAG00000013663	CMSS1	cms1 ribosomal small subunit homolog
chr1	44078802	44079635	834	ENSBTAG00000013663	CMSS1	cms1 ribosomal small subunit homolog
chr1	44086668	44087467	800	ENSBTAG00000013663	CMSS1	cms1 ribosomal small subunit homolog
chr1	44098671	44103236	4566	ENSBTAG00000013663	CMSS1	cms1 ribosomal small subunit homolog
chr1	44109113	44110449	1337	ENSBTAG00000013663	CMSS1	cms1 ribosomal small subunit homolog
chr1	44111014	44120006	8993	ENSBTAG00000013663	CMSS1	cms1 ribosomal small subunit homolog
chr1	44120369	44121254	886	ENSBTAG00000013663	CMSS1	cms1 ribosomal small subunit homolog
chr1	44121692	44122352	661	ENSBTAG00000013663	CMSS1	cms1 ribosomal small subunit homolog
chr1	44123746	44140770	17025	ENSBTAG00000013663	CMSS1	cms1 ribosomal small subunit homolog
chr1	44143215	44148787	5573	ENSBTAG00000013663	CMSS1	cms1 ribosomal small subunit homolog
chr1	44158902	44162969	4068	ENSBTAG00000013663	CMSS1	cms1 ribosomal small subunit homolog
chr1	44163895	44164235	341	ENSBTAG00000013663	CMSS1	cms1 ribosomal small subunit homolog
chr1	44164607	44168950	4344	ENSBTAG00000013663	CMSS1	cms1 ribosomal small subunit homolog
chr1	44169370	44171647	2278	ENSBTAG00000013663	CMSS1	cms1 ribosomal small subunit homolog
chr1	44172347	44172874	528	ENSBTAG00000013663	CMSS1	cms1 ribosomal small subunit homolog
chr1	44173268	44178635	5368	ENSBTAG00000013663	CMSS1	cms1 ribosomal small subunit homolog
chr1	44179042	44179588	547	ENSBTAG00000013663	CMSS1	cms1 ribosomal small subunit homolog
chr1	44180147	44180946	800	ENSBTAG00000013663	CMSS1	cms1 ribosomal small subunit homolog
chr1	44197402	44198244	843	ENSBTAG00000013663	CMSS1	cms1 ribosomal small subunit homolog
chr1	44208202	44208644	443	ENSBTAG00000013663	CMSS1	cms1 ribosomal small subunit homolog
chr1	44209102	44212233	3132	ENSBTAG00000013663	CMSS1	cms1 ribosomal small subunit homolog
chr1	44212552	44212620	69	ENSBTAG00000013663	CMSS1	cms1 ribosomal small subunit homolog
chr1	44237502	44238732	1231	ENSBTAG00000013663	CMSS1	cms1 ribosomal small subunit homolog
chr1	44239176	44239688	513	ENSBTAG00000013663	CMSS1	cms1 ribosomal small subunit homolog
chr1	44241867	44242818	952	ENSBTAG00000013663	CMSS1	cms1 ribosomal small subunit homolog
chr1	44247615	44252363	4749	ENSBTAG00000013663	CMSS1	cms1 ribosomal small subunit homolog
chr1	44255451	44255640	190	ENSBTAG00000013663	CMSS1	cms1 ribosomal small subunit homolog
chr1	44276521	44278234	1714	ENSBTAG00000013663	CMSS1	cms1 ribosomal small subunit homolog
chr1	44294691	44297173	2483	ENSBTAG00000013667	TMEM30C	transmembrane protein 30C
chr1	44309252	44309507	256	ENSBTAG00000013667	TMEM30C	transmembrane protein 30C
chr1	44313286	44315020	1735	ENSBTAG00000013667	TMEM30C	transmembrane protein 30C
chr1	44319778	44325105	5328	ENSBTAG00000013667	TMEM30C	transmembrane protein 30C
chr1	44328070	44328318	249	ENSBTAG00000013667	TMEM30C	transmembrane protein 30C
chr1	44328720	44337248	8529	ENSBTAG00000013667	TMEM30C	transmembrane protein 30C
chr1	44344119	44345215	1097	ENSBTAG00000013667	TMEM30C	transmembrane protein 30C
chr1	44345683	44347403	1721	ENSBTAG00000013667	TMEM30C	transmembrane protein 30C
chr1	44349610	44350299	690	ENSBTAG00000013667	TMEM30C	transmembrane protein 30C
chr1	44355811	44356384	574	ENSBTAG00000013667	TMEM30C	transmembrane protein 30C
chr1	44356791	44357046	256	ENSBTAG00000013667	TMEM30C	transmembrane protein 30C
chr1	44362659	44363248	590	ENSBTAG00000013667	TMEM30C	transmembrane protein 30C
chr1	44380530	44381012	483	ENSBTAG00000013667	TMEM30C	transmembrane protein 30C
chr1	44385102	44385783	682	ENSBTAG00000013667	TMEM30C	transmembrane protein 30C
chr1	44393569	44396272	2704	ENSBTAG00000013667	TMEM30C	transmembrane protein 30C
chr1	44437030	44437285	256	ENSBTAG00000013667	TMEM30C	transmembrane protein 30C
chr1	44437696	44438301	606	ENSBTAG00000013667	TMEM30C	transmembrane protein 30C
chr1	44443605	44445556	1952	ENSBTAG00000013667	TMEM30C	transmembrane protein 30C
chr1	44455171	44460263	5093	ENSBTAG00000013667	TMEM30C	transmembrane protein 30C
chr1	44462073	44462517	445	ENSBTAG00000013667	TMEM30C	transmembrane protein 30C
chr1	44462941	44463205	265	ENSBTAG00000013667	TMEM30C	transmembrane protein 30C
chr1	44479263	44479925	663	ENSBTAG00000013667	TMEM30C	transmembrane protein 30C
chr1	44480882	44481451	570	ENSBTAG00000013667	TMEM30C	transmembrane protein 30C
chr1	44511821	44513901	2081	ENSBTAG00000013667	TMEM30C	transmembrane protein 30C
chr1	44519444	44521568	2125	ENSBTAG00000013667	TMEM30C	transmembrane protein 30C
chr1	44530082	44530541	460	ENSBTAG00000013667	TMEM30C	transmembrane protein 30C
chr1	44535791	44536494	704	ENSBTAG00000013667	TMEM30C	transmembrane protein 30C
chr1	44538933	44539691	759	ENSBTAG00000013667	TMEM30C	transmembrane protein 30C
chr1	44546340	44546720	381	ENSBTAG00000013667	TMEM30C	transmembrane protein 30C
chr1	44548087	44548553	467	ENSBTAG00000013667	TMEM30C	transmembrane protein 30C
chr1	44549071	44550120	1050	ENSBTAG00000013667	TMEM30C	transmembrane protein 30C
chr1	44553831	44555115	1285	ENSBTAG00000004833	NIT2	nitrilase family member 2
chr1	44556000	44557928	1929	ENSBTAG00000004833	NIT2	nitrilase family member 2
chr1	44558324	44559701	1378	ENSBTAG00000004833	NIT2	nitrilase family member 2
chr1	44560654	44566103	5450	ENSBTAG00000004833	NIT2	nitrilase family member 2
chr1	44567103	44567553	451	ENSBTAG00000004833	NIT2	nitrilase family member 2
chr1	44567904	44573860	5957	ENSBTAG00000004833	NIT2	nitrilase family member 2
chr1	44599838	44601713	1876	ENSBTAG00000004833	NIT2	nitrilase family member 2
chr1	44602369	44602774	406	ENSBTAG00000004833	NIT2	nitrilase family member 2
chr1	44646956	44647211	256	ENSBTAG00000004833	NIT2	nitrilase family member 2
chr1	44678500	44678935	436	ENSBTAG00000014302	TOMM70	translocase of outer mitochondrial membrane 70
chr1	44679242	44686749	7508	ENSBTAG00000014302	TOMM70	translocase of outer mitochondrial membrane 70
chr1	44689314	44690403	1090	ENSBTAG00000034442	LNP1	leukemia NUP98 fusion partner 1
chr1	44874256	44877071	2816	ENSBTAG00000013321	LOC529036	transmembrane protein 45A-like
chr1	44948881	44950636	1756	ENSBTAG00000004459	TMEM45A	transmembrane protein 45A
chr1	44952364	44952728	365	ENSBTAG00000004459	TMEM45A	transmembrane protein 45A
chr1	44953392	44954315	924	ENSBTAG00000004459	TMEM45A	transmembrane protein 45A
chr1	44971399	44972641	1243	ENSBTAG00000004459	TMEM45A	transmembrane protein 45A
chr1	44976686	44981073	4388	ENSBTAG00000004459	TMEM45A	transmembrane protein 45A
chr1	44985505	44986379	875	ENSBTAG00000004459	TMEM45A	transmembrane protein 45A
chr1	44986978	44987496	519	ENSBTAG00000004459	TMEM45A	transmembrane protein 45A
chr1	45040213	45040494	282	ENSBTAG00000012140	ADGRG7	adhesion G protein-coupled receptor G7
chr1	45041747	45042319	573	ENSBTAG00000012140	ADGRG7	adhesion G protein-coupled receptor G7
chr1	45066149	45067557	1409	ENSBTAG00000012140	ADGRG7	adhesion G protein-coupled receptor G7
chr1	45094797	45096082	1286	ENSBTAG00000012140	ADGRG7	adhesion G protein-coupled receptor G7
chr1	45157291	45160705	3415	ENSBTAG00000016363	TFG	trafficking from ER to golgi regulator
chr1	45161334	45162982	1649	ENSBTAG00000016363	TFG	trafficking from ER to golgi regulator
chr1	45164749	45165004	256	ENSBTAG00000016363	TFG	trafficking from ER to golgi regulator
chr1	45165553	45165845	293	ENSBTAG00000016363	TFG	trafficking from ER to golgi regulator
chr1	45174275	45175393	1119	ENSBTAG00000016363	TFG	trafficking from ER to golgi regulator
chr1	45178473	45178987	515	ENSBTAG00000016363	TFG	trafficking from ER to golgi regulator
chr1	45180503	45181287	785	ENSBTAG00000016363	TFG	trafficking from ER to golgi regulator
chr1	45212529	45213007	479	ENSBTAG00000016363	TFG	trafficking from ER to golgi regulator
chr1	45223972	45224423	452	ENSBTAG00000016363	TFG	trafficking from ER to golgi regulator
chr1	45238681	45245363	6683	ENSBTAG00000016363	TFG	trafficking from ER to golgi regulator
chr1	45268024	45270230	2207	ENSBTAG00000016363	TFG	trafficking from ER to golgi regulator
chr1	45271080	45271687	608	ENSBTAG00000016363	TFG	trafficking from ER to golgi regulator
chr1	45313429	45313807	379	ENSBTAG00000016363	TFG	trafficking from ER to golgi regulator
chr1	45315160	45317046	1887	ENSBTAG00000016363	TFG	trafficking from ER to golgi regulator
chr1	45321529	45321952	424	ENSBTAG00000016363	TFG	trafficking from ER to golgi regulator
chr1	45329980	45335159	5180	ENSBTAG00000016363	TFG	trafficking from ER to golgi regulator
chr1	45347174	45351722	4549	ENSBTAG00000016363	TFG	trafficking from ER to golgi regulator
chr1	45352839	45353153	315	ENSBTAG00000016363	TFG	trafficking from ER to golgi regulator
chr1	45353463	45353998	536	ENSBTAG00000016363	TFG	trafficking from ER to golgi regulator
chr1	45356718	45358912	2195	ENSBTAG00000016363	TFG	trafficking from ER to golgi regulator
chr1	45360862	45361742	881	ENSBTAG00000016363	TFG	trafficking from ER to golgi regulator
chr1	45362323	45363391	1069	ENSBTAG00000016363	TFG	trafficking from ER to golgi regulator
chr1	45365051	45365781	731	ENSBTAG00000016363	TFG	trafficking from ER to golgi regulator
chr1	45371048	45373339	2292	ENSBTAG00000016363	TFG	trafficking from ER to golgi regulator
chr1	45373723	45373978	256	ENSBTAG00000016363	TFG	trafficking from ER to golgi regulator
chr1	45375182	45376408	1227	ENSBTAG00000016363	TFG	trafficking from ER to golgi regulator
chr1	45377614	45377803	190	ENSBTAG00000016363	TFG	trafficking from ER to golgi regulator
chr1	45380162	45380876	715	ENSBTAG00000016363	TFG	trafficking from ER to golgi regulator
chr1	45381490	45382671	1182	ENSBTAG00000016363	TFG	trafficking from ER to golgi regulator
chr1	45385178	45386451	1274	ENSBTAG00000016363	TFG	trafficking from ER to golgi regulator
chr1	45423834	45425939	2106	ENSBTAG00000016363	TFG	trafficking from ER to golgi regulator
chr1	45426468	45426723	256	ENSBTAG00000016363	TFG	trafficking from ER to golgi regulator
chr1	45449117	45449604	488	ENSBTAG00000016363	TFG	trafficking from ER to golgi regulator
chr1	45459738	45462775	3038	ENSBTAG00000016363	TFG	trafficking from ER to golgi regulator
chr1	45463657	45466451	2795	ENSBTAG00000016363	TFG	trafficking from ER to golgi regulator
chr1	45475457	45477031	1575	ENSBTAG00000016363	TFG	trafficking from ER to golgi regulator
chr1	45503222	45503492	271	ENSBTAG00000016363	TFG	trafficking from ER to golgi regulator
chr1	45617121	45618955	1835	ENSBTAG00000016932	SENP7	SUMO specific peptidase 7
chr1	45619294	45619717	424	ENSBTAG00000016932	SENP7	SUMO specific peptidase 7
chr1	45631263	45633142	1880	ENSBTAG00000016932	SENP7	SUMO specific peptidase 7
chr1	45636013	45636876	864	ENSBTAG00000016932	SENP7	SUMO specific peptidase 7
chr1	45708590	45709185	596	ENSBTAG00000016932	SENP7	SUMO specific peptidase 7
chr1	45717572	45719291	1720	ENSBTAG00000016932	SENP7	SUMO specific peptidase 7
chr1	45726364	45729710	3347	ENSBTAG00000016932	SENP7	SUMO specific peptidase 7
chr1	45731626	45731902	277	ENSBTAG00000016932	SENP7	SUMO specific peptidase 7
chr1	45732526	45732605	80	ENSBTAG00000016932	SENP7	SUMO specific peptidase 7
chr1	45738793	45741791	2999	ENSBTAG00000016932	SENP7	SUMO specific peptidase 7
chr1	45754195	45758840	4646	ENSBTAG00000016932	SENP7	SUMO specific peptidase 7
chr1	45763617	45764209	593	ENSBTAG00000016932	SENP7	SUMO specific peptidase 7
chr1	45768715	45770248	1534	ENSBTAG00000016932	SENP7	SUMO specific peptidase 7
chr1	45770776	45772073	1298	ENSBTAG00000016932	SENP7	SUMO specific peptidase 7
chr1	45772896	45774881	1986	ENSBTAG00000016932	SENP7	SUMO specific peptidase 7
chr1	45794278	45795595	1318	ENSBTAG00000016932	SENP7	SUMO specific peptidase 7
chr1	45796223	45796478	256	ENSBTAG00000016932	SENP7	SUMO specific peptidase 7
chr1	45949975	45950679	705	ENSBTAG00000016932	SENP7	SUMO specific peptidase 7
chr1	45961492	45962030	539	ENSBTAG00000016932	SENP7	SUMO specific peptidase 7
chr1	45987065	45987209	145	ENSBTAG00000024027	TRMT10C	tRNA methyltransferase 10C, mitochondrial RNase P subunit
chr1	45989135	45989420	286	ENSBTAG00000024027	TRMT10C	tRNA methyltransferase 10C, mitochondrial RNase P subunit
chr1	45989730	45990846	1117	ENSBTAG00000024027	TRMT10C	tRNA methyltransferase 10C, mitochondrial RNase P subunit
chr1	46000654	46001328	675	ENSBTAG00000015069	PCNP	PEST proteolytic signal containing nuclear protein
chr1	46003129	46004944	1816	ENSBTAG00000015069	PCNP	PEST proteolytic signal containing nuclear protein
chr1	46005320	46007380	2061	ENSBTAG00000015069	PCNP	PEST proteolytic signal containing nuclear protein
chr1	46037765	46038977	1213	ENSBTAG00000013460	ZBTB11	zinc finger and BTB domain containing 11
chr1	46039296	46039576	281	ENSBTAG00000013460	ZBTB11	zinc finger and BTB domain containing 11
chr1	46039896	46040511	616	ENSBTAG00000013460	ZBTB11	zinc finger and BTB domain containing 11
chr1	46051480	46052716	1237	ENSBTAG00000013460	ZBTB11	zinc finger and BTB domain containing 11
chr1	46054888	46056137	1250	ENSBTAG00000013460	ZBTB11	zinc finger and BTB domain containing 11
chr1	46056904	46057167	264	ENSBTAG00000013460	ZBTB11	zinc finger and BTB domain containing 11
chr1	46058734	46065534	6801	ENSBTAG00000013460	ZBTB11	zinc finger and BTB domain containing 11
chr1	46081110	46081512	403	ENSBTAG00000013464	CEP97	centrosomal protein 97
chr1	46111307	46114129	2823	ENSBTAG00000013465	NXPE3	neurexophilin and PC-esterase domain family member 3
chr1	46131918	46132173	256	ENSBTAG00000013465	NXPE3	neurexophilin and PC-esterase domain family member 3
chr1	46132542	46133779	1238	ENSBTAG00000013465	NXPE3	neurexophilin and PC-esterase domain family member 3
chr1	46152014	46156702	4689	ENSBTAG00000010987	NFKBIZ	NFKB inhibitor zeta
chr1	46158607	46163294	4688	ENSBTAG00000010987	NFKBIZ	NFKB inhibitor zeta
chr1	46166326	46171473	5148	ENSBTAG00000010987	NFKBIZ	NFKB inhibitor zeta
chr1	46176216	46176629	414	ENSBTAG00000010987	NFKBIZ	NFKB inhibitor zeta
chr1	46184956	46186517	1562	ENSBTAG00000010987	NFKBIZ	NFKB inhibitor zeta
chr1	46188592	46189282	691	ENSBTAG00000010987	NFKBIZ	NFKB inhibitor zeta
chr1	46192704	46198703	6000	ENSBTAG00000010987	NFKBIZ	NFKB inhibitor zeta
chr1	46257469	46258358	890	ENSBTAG00000010987	NFKBIZ	NFKB inhibitor zeta
chr1	46259388	46259796	409	ENSBTAG00000010987	NFKBIZ	NFKB inhibitor zeta
chr1	46262144	46266169	4026	ENSBTAG00000010987	NFKBIZ	NFKB inhibitor zeta
chr1	46267487	46269022	1536	ENSBTAG00000010987	NFKBIZ	NFKB inhibitor zeta
chr1	46270485	46272994	2510	ENSBTAG00000010987	NFKBIZ	NFKB inhibitor zeta
chr1	46291654	46292209	556	ENSBTAG00000010987	NFKBIZ	NFKB inhibitor zeta
chr1	46305112	46305557	446	ENSBTAG00000010987	NFKBIZ	NFKB inhibitor zeta
chr1	46410757	46411506	750	ENSBTAG00000010987	NFKBIZ	NFKB inhibitor zeta
chr1	46412217	46412491	275	ENSBTAG00000010987	NFKBIZ	NFKB inhibitor zeta
chr1	46412905	46413258	354	ENSBTAG00000010987	NFKBIZ	NFKB inhibitor zeta
chr1	46420722	46422174	1453	ENSBTAG00000010987	NFKBIZ	NFKB inhibitor zeta
chr1	46506972	46507442	471	ENSBTAG00000051892	MIR2285DK	microRNA mir-2285dk
chr1	46513223	46513578	356	ENSBTAG00000051892	MIR2285DK	microRNA mir-2285dk
chr1	46520524	46525316	4793	ENSBTAG00000051892	MIR2285DK	microRNA mir-2285dk
chr1	46529701	46532691	2991	ENSBTAG00000051892	MIR2285DK	microRNA mir-2285dk
chr1	46533045	46534767	1723	ENSBTAG00000051892	MIR2285DK	microRNA mir-2285dk
chr1	46552515	46553890	1376	ENSBTAG00000051892	MIR2285DK	microRNA mir-2285dk
chr1	46560673	46561340	668	ENSBTAG00000051892	MIR2285DK	microRNA mir-2285dk
chr1	46571571	46571577	7	ENSBTAG00000051892	MIR2285DK	microRNA mir-2285dk
chr1	46571956	46572211	256	ENSBTAG00000051892	MIR2285DK	microRNA mir-2285dk
chr1	46572517	46573351	835	ENSBTAG00000051892	MIR2285DK	microRNA mir-2285dk
chr1	46577997	46579927	1931	ENSBTAG00000051892	MIR2285DK	microRNA mir-2285dk
chr1	46609468	46610786	1319	ENSBTAG00000051892	MIR2285DK	microRNA mir-2285dk
chr1	46633136	46634463	1328	ENSBTAG00000051892	MIR2285DK	microRNA mir-2285dk
chr1	46648254	46650574	2321	ENSBTAG00000051892	MIR2285DK	microRNA mir-2285dk
chr1	46651222	46651565	344	ENSBTAG00000051892	MIR2285DK	microRNA mir-2285dk
chr1	46653817	46654244	428	ENSBTAG00000051892	MIR2285DK	microRNA mir-2285dk
chr1	46655356	46655842	487	ENSBTAG00000051892	MIR2285DK	microRNA mir-2285dk
chr1	46656642	46656897	256	ENSBTAG00000051892	MIR2285DK	microRNA mir-2285dk
chr1	46657212	46661673	4462	ENSBTAG00000051892	MIR2285DK	microRNA mir-2285dk
chr1	46666176	46667716	1541	ENSBTAG00000051892	MIR2285DK	microRNA mir-2285dk
chr1	46668119	46669146	1028	ENSBTAG00000051892	MIR2285DK	microRNA mir-2285dk
chr1	46676553	46677191	639	ENSBTAG00000051892	MIR2285DK	microRNA mir-2285dk
chr1	46685254	46686055	802	ENSBTAG00000051892	MIR2285DK	microRNA mir-2285dk
chr1	46691451	46691800	350	ENSBTAG00000051892	MIR2285DK	microRNA mir-2285dk
chr1	46722502	46723137	636	ENSBTAG00000051892	MIR2285DK	microRNA mir-2285dk
chr1	46731012	46732492	1481	ENSBTAG00000051892	MIR2285DK	microRNA mir-2285dk
chr1	46785286	46785541	256	ENSBTAG00000051892	MIR2285DK	microRNA mir-2285dk
chr1	46795361	46796075	715	ENSBTAG00000051892	MIR2285DK	microRNA mir-2285dk
chr1	46823734	46824663	930	ENSBTAG00000051892	MIR2285DK	microRNA mir-2285dk
chr1	46859313	46859511	199	ENSBTAG00000051892	MIR2285DK	microRNA mir-2285dk
chr1	46859903	46859992	90	ENSBTAG00000051892	MIR2285DK	microRNA mir-2285dk
chr1	46931216	46938060	6845	ENSBTAG00000051892	MIR2285DK	microRNA mir-2285dk
chr1	46941136	46941838	703	ENSBTAG00000051892	MIR2285DK	microRNA mir-2285dk
chr1	46994879	46995732	854	ENSBTAG00000051892	MIR2285DK	microRNA mir-2285dk
chr1	46996789	46997074	286	ENSBTAG00000051892	MIR2285DK	microRNA mir-2285dk
chr1	47001926	47001971	46	ENSBTAG00000051892	MIR2285DK	microRNA mir-2285dk
chr1	48949482	48950967	1486	ENSBTAG00000000088	ALCAM	activated leukocyte cell adhesion molecule
chr1	49015966	49017118	1153	ENSBTAG00000000088	ALCAM	activated leukocyte cell adhesion molecule
chr1	49105551	49106138	588	ENSBTAG00000000088	ALCAM	activated leukocyte cell adhesion molecule
chr1	49106481	49106862	382	ENSBTAG00000000088	ALCAM	activated leukocyte cell adhesion molecule
chr1	49107403	49109022	1620	ENSBTAG00000000088	ALCAM	activated leukocyte cell adhesion molecule
chr1	49259333	49259621	289	ENSBTAG00000000088	ALCAM	activated leukocyte cell adhesion molecule
chr1	49405752	49406213	462	ENSBTAG00000000088	ALCAM	activated leukocyte cell adhesion molecule
chr1	49685144	49685399	256	ENSBTAG00000000088	ALCAM	activated leukocyte cell adhesion molecule
chr1	49686467	49691891	5425	ENSBTAG00000000088	ALCAM	activated leukocyte cell adhesion molecule
chr1	49695340	49697229	1890	ENSBTAG00000000088	ALCAM	activated leukocyte cell adhesion molecule
chr1	49697541	49697753	213	ENSBTAG00000000088	ALCAM	activated leukocyte cell adhesion molecule
chr1	49748469	49749144	676	ENSBTAG00000000088	ALCAM	activated leukocyte cell adhesion molecule
chr1	49829968	49830440	473	ENSBTAG00000000088	ALCAM	activated leukocyte cell adhesion molecule
chr1	49830798	49831097	300	ENSBTAG00000000088	ALCAM	activated leukocyte cell adhesion molecule
chr1	49914913	49915428	516	ENSBTAG00000000088	ALCAM	activated leukocyte cell adhesion molecule
chr1	49915820	49916122	303	ENSBTAG00000000088	ALCAM	activated leukocyte cell adhesion molecule
chr1	49922352	49923058	707	ENSBTAG00000000088	ALCAM	activated leukocyte cell adhesion molecule
chr1	49925392	49927876	2485	ENSBTAG00000000088	ALCAM	activated leukocyte cell adhesion molecule
chr1	49928375	49930031	1657	ENSBTAG00000000088	ALCAM	activated leukocyte cell adhesion molecule
chr1	49948981	49949239	259	ENSBTAG00000000088	ALCAM	activated leukocyte cell adhesion molecule
chr1	49963493	49963512	20	ENSBTAG00000000088	ALCAM	activated leukocyte cell adhesion molecule
chr1	49964002	49964364	363	ENSBTAG00000000088	ALCAM	activated leukocyte cell adhesion molecule
chr1	50026729	50027953	1225	ENSBTAG00000000088	ALCAM	activated leukocyte cell adhesion molecule
chr1	50178119	50178388	270	ENSBTAG00000000088	ALCAM	activated leukocyte cell adhesion molecule
chr1	50274152	50275525	1374	ENSBTAG00000013057	CBLB	Cbl proto-oncogene B
chr1	50287118	50289388	2271	ENSBTAG00000013057	CBLB	Cbl proto-oncogene B
chr1	50289889	50291175	1287	ENSBTAG00000013057	CBLB	Cbl proto-oncogene B
chr1	50291509	50291950	442	ENSBTAG00000013057	CBLB	Cbl proto-oncogene B
chr1	50292725	50293123	399	ENSBTAG00000013057	CBLB	Cbl proto-oncogene B
chr1	50304776	50305983	1208	ENSBTAG00000013057	CBLB	Cbl proto-oncogene B
chr1	50328353	50328608	256	ENSBTAG00000013057	CBLB	Cbl proto-oncogene B
chr1	50329463	50330339	877	ENSBTAG00000013057	CBLB	Cbl proto-oncogene B
chr1	50333362	50334302	941	ENSBTAG00000013057	CBLB	Cbl proto-oncogene B
chr1	50341676	50344381	2706	ENSBTAG00000013057	CBLB	Cbl proto-oncogene B
chr1	50351889	50352196	308	ENSBTAG00000013057	CBLB	Cbl proto-oncogene B
chr1	50352733	50357693	4961	ENSBTAG00000013057	CBLB	Cbl proto-oncogene B
chr1	50358353	50360654	2302	ENSBTAG00000013057	CBLB	Cbl proto-oncogene B
chr1	50363617	50367439	3823	ENSBTAG00000013057	CBLB	Cbl proto-oncogene B
chr1	50368255	50368539	285	ENSBTAG00000013057	CBLB	Cbl proto-oncogene B
chr1	50372666	50373736	1071	ENSBTAG00000013057	CBLB	Cbl proto-oncogene B
chr1	50381595	50383461	1867	ENSBTAG00000013057	CBLB	Cbl proto-oncogene B
chr1	50385540	50385861	322	ENSBTAG00000013057	CBLB	Cbl proto-oncogene B
chr1	50397087	50397342	256	ENSBTAG00000013057	CBLB	Cbl proto-oncogene B
chr1	50397698	50400123	2426	ENSBTAG00000013057	CBLB	Cbl proto-oncogene B
chr1	50400440	50404595	4156	ENSBTAG00000013057	CBLB	Cbl proto-oncogene B
chr1	50405518	50405773	256	ENSBTAG00000013057	CBLB	Cbl proto-oncogene B
chr1	50415238	50416309	1072	ENSBTAG00000013057	CBLB	Cbl proto-oncogene B
chr1	50416825	50417741	917	ENSBTAG00000013057	CBLB	Cbl proto-oncogene B
chr1	50418078	50419193	1116	ENSBTAG00000013057	CBLB	Cbl proto-oncogene B
chr1	50419668	50427398	7731	ENSBTAG00000013057	CBLB	Cbl proto-oncogene B
chr1	50427738	50439163	11426	ENSBTAG00000013057	CBLB	Cbl proto-oncogene B
chr1	50439477	50445872	6396	ENSBTAG00000013057	CBLB	Cbl proto-oncogene B
chr1	50446317	50447962	1646	ENSBTAG00000013057	CBLB	Cbl proto-oncogene B
chr1	50450318	50457948	7631	ENSBTAG00000013057	CBLB	Cbl proto-oncogene B
chr1	50458900	50459376	477	ENSBTAG00000013057	CBLB	Cbl proto-oncogene B
chr1	50460173	50462780	2608	ENSBTAG00000013057	CBLB	Cbl proto-oncogene B
chr1	50464549	50464899	351	ENSBTAG00000013057	CBLB	Cbl proto-oncogene B
chr1	50465589	50466036	448	ENSBTAG00000013057	CBLB	Cbl proto-oncogene B
chr1	50466354	50467987	1634	ENSBTAG00000013057	CBLB	Cbl proto-oncogene B
chr1	50468321	50468918	598	ENSBTAG00000013057	CBLB	Cbl proto-oncogene B
chr1	50469310	50474940	5631	ENSBTAG00000013057	CBLB	Cbl proto-oncogene B
chr1	50475358	50479447	4090	ENSBTAG00000013057	CBLB	Cbl proto-oncogene B
chr1	50481614	50482841	1228	ENSBTAG00000013057	CBLB	Cbl proto-oncogene B
chr1	50504911	50505513	603	ENSBTAG00000013057	CBLB	Cbl proto-oncogene B
chr1	50506310	50507183	874	ENSBTAG00000013057	CBLB	Cbl proto-oncogene B
chr1	50515880	50516228	349	ENSBTAG00000013057	CBLB	Cbl proto-oncogene B
chr1	50519163	50519531	369	ENSBTAG00000013057	CBLB	Cbl proto-oncogene B
chr1	50520812	50525091	4280	ENSBTAG00000013057	CBLB	Cbl proto-oncogene B
chr1	50526022	50526772	751	ENSBTAG00000013057	CBLB	Cbl proto-oncogene B
chr1	50530156	50530557	402	ENSBTAG00000013057	CBLB	Cbl proto-oncogene B
chr1	50530972	50531585	614	ENSBTAG00000013057	CBLB	Cbl proto-oncogene B
chr1	50531931	50532474	544	ENSBTAG00000013057	CBLB	Cbl proto-oncogene B
chr1	50575733	50576247	515	ENSBTAG00000013057	CBLB	Cbl proto-oncogene B
chr1	50577072	50579512	2441	ENSBTAG00000013057	CBLB	Cbl proto-oncogene B
chr1	50591422	50592305	884	ENSBTAG00000013057	CBLB	Cbl proto-oncogene B
chr1	50595841	50599503	3663	ENSBTAG00000013057	CBLB	Cbl proto-oncogene B
chr1	50599835	50602145	2311	ENSBTAG00000013057	CBLB	Cbl proto-oncogene B
chr1	50625742	50630433	4692	ENSBTAG00000013057	CBLB	Cbl proto-oncogene B
chr1	50631467	50632022	556	ENSBTAG00000013057	CBLB	Cbl proto-oncogene B
chr1	50632370	50632801	432	ENSBTAG00000013057	CBLB	Cbl proto-oncogene B
chr1	50637273	50637664	392	ENSBTAG00000013057	CBLB	Cbl proto-oncogene B
chr1	50709512	50710030	519	ENSBTAG00000013057	CBLB	Cbl proto-oncogene B
chr1	50722464	50723810	1347	ENSBTAG00000013057	CBLB	Cbl proto-oncogene B
chr1	50724980	50725282	303	ENSBTAG00000013057	CBLB	Cbl proto-oncogene B
chr1	50726232	50726531	300	ENSBTAG00000013057	CBLB	Cbl proto-oncogene B
chr1	50728236	50728860	625	ENSBTAG00000013057	CBLB	Cbl proto-oncogene B
chr1	50729593	50732584	2992	ENSBTAG00000013057	CBLB	Cbl proto-oncogene B
chr1	50863161	50863348	188	ENSBTAG00000013057	CBLB	Cbl proto-oncogene B
chr1	50873818	50874073	256	ENSBTAG00000013057	CBLB	Cbl proto-oncogene B
chr1	50874445	50874835	391	ENSBTAG00000013057	CBLB	Cbl proto-oncogene B
chr1	50875197	50876196	1000	ENSBTAG00000013057	CBLB	Cbl proto-oncogene B
chr1	50913032	50919639	6608	ENSBTAG00000013057	CBLB	Cbl proto-oncogene B
chr1	50923651	50927477	3827	ENSBTAG00000013057	CBLB	Cbl proto-oncogene B
chr1	51004449	51007873	3425	ENSBTAG00000013057	CBLB	Cbl proto-oncogene B
chr1	51008901	51009180	280	ENSBTAG00000013057	CBLB	Cbl proto-oncogene B
chr1	51043051	51047382	4332	ENSBTAG00000013057	CBLB	Cbl proto-oncogene B
chr1	51047933	51048910	978	ENSBTAG00000013057	CBLB	Cbl proto-oncogene B
chr1	51069526	51070518	993	ENSBTAG00000013057	CBLB	Cbl proto-oncogene B
chr1	51181918	51184906	2989	ENSBTAG00000045335	MIR2286	microRNA mir-2286
chr1	51185287	51185603	317	ENSBTAG00000045335	MIR2286	microRNA mir-2286
chr1	51249624	51250366	743	ENSBTAG00000045335	MIR2286	microRNA mir-2286
chr1	51291552	51292076	525	ENSBTAG00000045335	MIR2286	microRNA mir-2286
chr1	51421118	51422431	1314	ENSBTAG00000045335	MIR2286	microRNA mir-2286
chr1	51423234	51423915	682	ENSBTAG00000045335	MIR2286	microRNA mir-2286
chr1	51437594	51439802	2209	ENSBTAG00000045335	MIR2286	microRNA mir-2286
chr1	51440428	51441187	760	ENSBTAG00000045335	MIR2286	microRNA mir-2286
chr1	51441515	51442910	1396	ENSBTAG00000045335	MIR2286	microRNA mir-2286
chr1	51446720	51447991	1272	ENSBTAG00000045335	MIR2286	microRNA mir-2286
chr1	51489501	51489503	3	ENSBTAG00000045335	MIR2286	microRNA mir-2286
chr1	51492207	51492385	179	ENSBTAG00000045335	MIR2286	microRNA mir-2286
chr1	51642578	51646625	4048	ENSBTAG00000045335	MIR2286	microRNA mir-2286
chr1	51698447	51700067	1621	ENSBTAG00000045335	MIR2286	microRNA mir-2286
chr1	51742278	51742719	442	ENSBTAG00000045335	MIR2286	microRNA mir-2286
chr1	51743039	51745556	2518	ENSBTAG00000045335	MIR2286	microRNA mir-2286
chr1	51746582	51747163	582	ENSBTAG00000045335	MIR2286	microRNA mir-2286
chr1	51747580	51752617	5038	ENSBTAG00000045335	MIR2286	microRNA mir-2286
chr1	51754009	51758964	4956	ENSBTAG00000045335	MIR2286	microRNA mir-2286
chr1	51784407	51785113	707	ENSBTAG00000045335	MIR2286	microRNA mir-2286
chr1	51787141	51787807	667	ENSBTAG00000045335	MIR2286	microRNA mir-2286
chr1	51790428	51790818	391	ENSBTAG00000045335	MIR2286	microRNA mir-2286
chr1	51791191	51793269	2079	ENSBTAG00000045335	MIR2286	microRNA mir-2286
chr1	51801896	51802937	1042	ENSBTAG00000045335	MIR2286	microRNA mir-2286
chr1	51805375	51807144	1770	ENSBTAG00000045335	MIR2286	microRNA mir-2286
chr1	51810311	51811189	879	ENSBTAG00000045335	MIR2286	microRNA mir-2286
chr1	51811529	51813037	1509	ENSBTAG00000045335	MIR2286	microRNA mir-2286
chr1	51839121	51839471	351	ENSBTAG00000045335	MIR2286	microRNA mir-2286
chr1	51839828	51840910	1083	ENSBTAG00000045335	MIR2286	microRNA mir-2286
chr1	51878479	51878986	508	ENSBTAG00000046313	CCDC54	coiled-coil domain containing 54
chr1	51908207	51908626	420	ENSBTAG00000046313	CCDC54	coiled-coil domain containing 54
chr1	51922888	51923851	964	ENSBTAG00000046313	CCDC54	coiled-coil domain containing 54
chr1	51956382	51956692	311	ENSBTAG00000046313	CCDC54	coiled-coil domain containing 54
chr1	51980306	51981420	1115	ENSBTAG00000046313	CCDC54	coiled-coil domain containing 54
chr1	52052161	52053231	1071	ENSBTAG00000006893	BBX	BBX high mobility group box domain containing
chr1	52058905	52059176	272	ENSBTAG00000006893	BBX	BBX high mobility group box domain containing
chr1	52088965	52090369	1405	ENSBTAG00000006893	BBX	BBX high mobility group box domain containing
chr1	52093109	52093807	699	ENSBTAG00000006893	BBX	BBX high mobility group box domain containing
chr1	52189105	52189360	256	ENSBTAG00000006893	BBX	BBX high mobility group box domain containing
chr1	52192033	52192485	453	ENSBTAG00000006893	BBX	BBX high mobility group box domain containing
chr1	52199696	52201129	1434	ENSBTAG00000006893	BBX	BBX high mobility group box domain containing
chr1	52213020	52216369	3350	ENSBTAG00000006893	BBX	BBX high mobility group box domain containing
chr1	52248496	52248901	406	ENSBTAG00000006893	BBX	BBX high mobility group box domain containing
chr1	52249472	52249744	273	ENSBTAG00000006893	BBX	BBX high mobility group box domain containing
chr1	52274543	52274798	256	ENSBTAG00000006893	BBX	BBX high mobility group box domain containing
chr1	52276129	52276402	274	ENSBTAG00000006893	BBX	BBX high mobility group box domain containing
chr1	52282669	52283835	1167	ENSBTAG00000006893	BBX	BBX high mobility group box domain containing
chr1	52289222	52289509	288	ENSBTAG00000006893	BBX	BBX high mobility group box domain containing
chr1	52289828	52291147	1320	ENSBTAG00000006893	BBX	BBX high mobility group box domain containing
chr1	52291479	52293899	2421	ENSBTAG00000006893	BBX	BBX high mobility group box domain containing
chr1	52297372	52299042	1671	ENSBTAG00000006893	BBX	BBX high mobility group box domain containing
chr1	52351353	52351608	256	ENSBTAG00000006893	BBX	BBX high mobility group box domain containing
chr1	52352381	52354820	2440	ENSBTAG00000006893	BBX	BBX high mobility group box domain containing
chr1	52369536	52371333	1798	ENSBTAG00000006893	BBX	BBX high mobility group box domain containing
chr1	52391564	52394402	2839	ENSBTAG00000006893	BBX	BBX high mobility group box domain containing
chr1	52397981	52399654	1674	ENSBTAG00000006893	BBX	BBX high mobility group box domain containing
chr1	52413618	52415453	1836	ENSBTAG00000006893	BBX	BBX high mobility group box domain containing
chr1	52452826	52455862	3037	ENSBTAG00000006893	BBX	BBX high mobility group box domain containing
chr1	52465121	52466328	1208	ENSBTAG00000003585	CD47	CD47 molecule
chr1	52468546	52469249	704	ENSBTAG00000003585	CD47	CD47 molecule
chr1	52480084	52480391	308	ENSBTAG00000003585	CD47	CD47 molecule
chr1	52567298	52569204	1907	ENSBTAG00000003585	CD47	CD47 molecule
chr1	52577483	52578244	762	ENSBTAG00000003585	CD47	CD47 molecule
chr1	52578605	52579307	703	ENSBTAG00000003585	CD47	CD47 molecule
chr1	52583433	52585865	2433	ENSBTAG00000003585	CD47	CD47 molecule
chr1	52591788	52593710	1923	ENSBTAG00000003585	CD47	CD47 molecule
chr1	52594074	52594600	527	ENSBTAG00000003585	CD47	CD47 molecule
chr1	52595950	52596357	408	ENSBTAG00000003585	CD47	CD47 molecule
chr1	52639772	52643689	3918	ENSBTAG00000003585	CD47	CD47 molecule
chr1	52649891	52651727	1837	ENSBTAG00000003585	CD47	CD47 molecule
chr1	52659337	52663725	4389	ENSBTAG00000003585	CD47	CD47 molecule
chr1	52680563	52680937	375	ENSBTAG00000003585	CD47	CD47 molecule
chr1	52714562	52715414	853	ENSBTAG00000003585	CD47	CD47 molecule
chr1	52715855	52721665	5811	ENSBTAG00000003585	CD47	CD47 molecule
chr1	52738393	52739389	997	ENSBTAG00000003585	CD47	CD47 molecule
chr1	52755169	52755891	723	ENSBTAG00000003585	CD47	CD47 molecule
chr1	52761514	52761985	472	ENSBTAG00000003585	CD47	CD47 molecule
chr1	52762421	52763362	942	ENSBTAG00000003585	CD47	CD47 molecule
chr1	52763946	52774723	10778	ENSBTAG00000003585	CD47	CD47 molecule
chr1	52790966	52793341	2376	ENSBTAG00000003585	CD47	CD47 molecule
chr1	52897868	52898854	987	ENSBTAG00000005787	IFT57	intraflagellar transport 57
chr1	52945253	52946400	1148	ENSBTAG00000005787	IFT57	intraflagellar transport 57
chr1	52947247	52947654	408	ENSBTAG00000005787	IFT57	intraflagellar transport 57
chr1	52948165	52952598	4434	ENSBTAG00000005787	IFT57	intraflagellar transport 57
chr1	53082372	53083888	1517	ENSBTAG00000005787	IFT57	intraflagellar transport 57
chr1	53199932	53200498	567	ENSBTAG00000017140	CIP2A	cell proliferation regulating inhibitor of protein phosphatase 2A
chr1	53209600	53210880	1281	ENSBTAG00000017140	CIP2A	cell proliferation regulating inhibitor of protein phosphatase 2A
chr1	53211407	53213635	2229	ENSBTAG00000017140	CIP2A	cell proliferation regulating inhibitor of protein phosphatase 2A
chr1	53214282	53218800	4519	ENSBTAG00000017140	CIP2A	cell proliferation regulating inhibitor of protein phosphatase 2A
chr1	53219319	53220101	783	ENSBTAG00000017140	CIP2A	cell proliferation regulating inhibitor of protein phosphatase 2A
chr1	53220601	53221057	457	ENSBTAG00000017140	CIP2A	cell proliferation regulating inhibitor of protein phosphatase 2A
chr1	53221500	53223689	2190	ENSBTAG00000017140	CIP2A	cell proliferation regulating inhibitor of protein phosphatase 2A
chr1	53224133	53224301	169	ENSBTAG00000017140	CIP2A	cell proliferation regulating inhibitor of protein phosphatase 2A
chr1	53336127	53337557	1431	ENSBTAG00000017140	CIP2A	cell proliferation regulating inhibitor of protein phosphatase 2A
chr1	53339687	53340244	558	ENSBTAG00000006158	DZIP3	DAZ interacting zinc finger protein 3
chr1	53555083	53555310	228	ENSBTAG00000049108	TRAT1	T cell receptor associated transmembrane adaptor 1
chr1	53598984	53599962	979	ENSBTAG00000049108	TRAT1	T cell receptor associated transmembrane adaptor 1
chr1	53600367	53600622	256	ENSBTAG00000049108	TRAT1	T cell receptor associated transmembrane adaptor 1
chr1	53758339	53759563	1225	ENSBTAG00000049108	TRAT1	T cell receptor associated transmembrane adaptor 1
chr1	53759984	53760535	552	ENSBTAG00000049108	TRAT1	T cell receptor associated transmembrane adaptor 1
chr1	53771816	53772482	667	ENSBTAG00000049108	TRAT1	T cell receptor associated transmembrane adaptor 1
chr1	53773648	53774531	884	ENSBTAG00000049108	TRAT1	T cell receptor associated transmembrane adaptor 1
chr1	53775155	53776342	1188	ENSBTAG00000049108	TRAT1	T cell receptor associated transmembrane adaptor 1
chr1	54071415	54073261	1847	ENSBTAG00000020460	DPPA2	developmental pluripotency associated 2
chr1	54074182	54074694	513	ENSBTAG00000020460	DPPA2	developmental pluripotency associated 2
chr1	54118422	54124049	5628	ENSBTAG00000038103	DPPA4	developmental pluripotency associated 4
chr1	54124472	54127653	3182	ENSBTAG00000038103	DPPA4	developmental pluripotency associated 4
chr1	54132333	54133734	1402	ENSBTAG00000038103	DPPA4	developmental pluripotency associated 4
chr1	54134239	54134614	376	ENSBTAG00000038103	DPPA4	developmental pluripotency associated 4
chr1	54152331	54153552	1222	ENSBTAG00000038103	DPPA4	developmental pluripotency associated 4
chr1	54387559	54391018	3460	ENSBTAG00000038103	DPPA4	developmental pluripotency associated 4
chr1	54434283	54441495	7213	ENSBTAG00000038103	DPPA4	developmental pluripotency associated 4
chr1	54490976	54491454	479	ENSBTAG00000038103	DPPA4	developmental pluripotency associated 4
chr1	54492253	54493297	1045	ENSBTAG00000038103	DPPA4	developmental pluripotency associated 4
chr1	54667303	54668466	1164	ENSBTAG00000038103	DPPA4	developmental pluripotency associated 4
chr1	54668886	54669848	963	ENSBTAG00000038103	DPPA4	developmental pluripotency associated 4
chr1	54676163	54676534	372	ENSBTAG00000038103	DPPA4	developmental pluripotency associated 4
chr1	54788985	54789583	599	ENSBTAG00000038738	PXMP4	peroxisomal membrane protein 4
chr1	54789998	54790368	371	ENSBTAG00000038738	PXMP4	peroxisomal membrane protein 4
chr1	54954718	54955109	392	ENSBTAG00000038738	PXMP4	peroxisomal membrane protein 4
chr1	55042366	55043521	1156	ENSBTAG00000038738	PXMP4	peroxisomal membrane protein 4
chr1	55064860	55065142	283	ENSBTAG00000038738	PXMP4	peroxisomal membrane protein 4
chr1	55136759	55137195	437	ENSBTAG00000038738	PXMP4	peroxisomal membrane protein 4
chr1	55144254	55145755	1502	ENSBTAG00000038738	PXMP4	peroxisomal membrane protein 4
chr1	55368269	55369225	957	ENSBTAG00000038738	PXMP4	peroxisomal membrane protein 4
chr1	55469180	55470031	852	ENSBTAG00000038738	PXMP4	peroxisomal membrane protein 4
chr1	55470988	55470995	8	ENSBTAG00000038738	PXMP4	peroxisomal membrane protein 4
chr1	55589074	55589969	896	ENSBTAG00000038738	PXMP4	peroxisomal membrane protein 4
chr1	55590299	55591307	1009	ENSBTAG00000038738	PXMP4	peroxisomal membrane protein 4
chr1	55763737	55765218	1482	ENSBTAG00000038738	PXMP4	peroxisomal membrane protein 4
chr1	55765556	55766738	1183	ENSBTAG00000038738	PXMP4	peroxisomal membrane protein 4
chr1	55773346	55775504	2159	ENSBTAG00000038738	PXMP4	peroxisomal membrane protein 4
chr1	55785751	55786080	330	ENSBTAG00000038738	PXMP4	peroxisomal membrane protein 4
chr1	55787258	55789085	1828	ENSBTAG00000038738	PXMP4	peroxisomal membrane protein 4
chr1	55791938	55794407	2470	ENSBTAG00000038738	PXMP4	peroxisomal membrane protein 4
chr1	55795520	55795885	366	ENSBTAG00000038738	PXMP4	peroxisomal membrane protein 4
chr1	55895183	55895582	400	ENSBTAG00000014441	CD96	CD96 molecule
chr1	55896057	55896422	366	ENSBTAG00000014441	CD96	CD96 molecule
chr1	55896826	55897898	1073	ENSBTAG00000014441	CD96	CD96 molecule
chr1	55902448	55903796	1349	ENSBTAG00000014441	CD96	CD96 molecule
chr1	55904322	55905108	787	ENSBTAG00000014441	CD96	CD96 molecule
chr1	55905505	55905778	274	ENSBTAG00000014441	CD96	CD96 molecule
chr1	55906154	55907563	1410	ENSBTAG00000014441	CD96	CD96 molecule
chr1	55915854	55917313	1460	ENSBTAG00000014441	CD96	CD96 molecule
chr1	55917833	55918088	256	ENSBTAG00000014441	CD96	CD96 molecule
chr1	56010552	56010992	441	ENSBTAG00000014441	CD96	CD96 molecule
chr1	56026269	56027176	908	ENSBTAG00000014441	CD96	CD96 molecule
chr1	56031813	56032725	913	ENSBTAG00000014441	CD96	CD96 molecule
chr1	56049121	56054441	5321	ENSBTAG00000014441	CD96	CD96 molecule
chr1	56089336	56089817	482	ENSBTAG00000014441	CD96	CD96 molecule
chr1	56090129	56091677	1549	ENSBTAG00000014441	CD96	CD96 molecule
chr1	56124122	56127084	2963	ENSBTAG00000014441	CD96	CD96 molecule
chr1	56219478	56219938	461	ENSBTAG00000014441	CD96	CD96 molecule
chr1	56248494	56248701	208	ENSBTAG00000014441	CD96	CD96 molecule
chr1	56409380	56409844	465	ENSBTAG00000014441	CD96	CD96 molecule
chr1	56418759	56421645	2887	ENSBTAG00000014441	CD96	CD96 molecule
chr1	56422228	56422483	256	ENSBTAG00000014441	CD96	CD96 molecule
chr1	56422992	56423608	617	ENSBTAG00000014441	CD96	CD96 molecule
chr1	56424401	56424845	445	ENSBTAG00000014441	CD96	CD96 molecule
chr1	56425921	56428374	2454	ENSBTAG00000014441	CD96	CD96 molecule
chr1	56429018	56429371	354	ENSBTAG00000014441	CD96	CD96 molecule
chr1	56430206	56431630	1425	ENSBTAG00000014441	CD96	CD96 molecule
chr1	56432071	56432931	861	ENSBTAG00000014441	CD96	CD96 molecule
chr1	56433291	56433776	486	ENSBTAG00000014441	CD96	CD96 molecule
chr1	56434789	56438026	3238	ENSBTAG00000014441	CD96	CD96 molecule
chr1	56446022	56446601	580	ENSBTAG00000014441	CD96	CD96 molecule
chr1	56448331	56448586	256	ENSBTAG00000014441	CD96	CD96 molecule
chr1	56470981	56473661	2681	ENSBTAG00000001209	PHLDB2	pleckstrin homology like domain family B member 2
chr1	56488531	56488786	256	ENSBTAG00000001209	PHLDB2	pleckstrin homology like domain family B member 2
chr1	56490633	56495164	4532	ENSBTAG00000001209	PHLDB2	pleckstrin homology like domain family B member 2
chr1	56495566	56497103	1538	ENSBTAG00000001209	PHLDB2	pleckstrin homology like domain family B member 2
chr1	56498527	56499076	550	ENSBTAG00000001209	PHLDB2	pleckstrin homology like domain family B member 2
chr1	56502251	56506489	4239	ENSBTAG00000001209	PHLDB2	pleckstrin homology like domain family B member 2
chr1	56508887	56514961	6075	ENSBTAG00000001209	PHLDB2	pleckstrin homology like domain family B member 2
chr1	56515845	56516100	256	ENSBTAG00000001209	PHLDB2	pleckstrin homology like domain family B member 2
chr1	56516411	56522548	6138	ENSBTAG00000001209	PHLDB2	pleckstrin homology like domain family B member 2
chr1	56523050	56524513	1464	ENSBTAG00000001209	PHLDB2	pleckstrin homology like domain family B member 2
chr1	56537288	56539230	1943	ENSBTAG00000001209	PHLDB2	pleckstrin homology like domain family B member 2
chr1	56540441	56541442	1002	ENSBTAG00000001209	PHLDB2	pleckstrin homology like domain family B member 2
chr1	56552942	56553226	285	ENSBTAG00000001209	PHLDB2	pleckstrin homology like domain family B member 2
chr1	56554039	56555308	1270	ENSBTAG00000001209	PHLDB2	pleckstrin homology like domain family B member 2
chr1	56556248	56568155	11908	ENSBTAG00000001209	PHLDB2	pleckstrin homology like domain family B member 2
chr1	56572133	56572895	763	ENSBTAG00000001209	PHLDB2	pleckstrin homology like domain family B member 2
chr1	56587522	56588886	1365	ENSBTAG00000001209	PHLDB2	pleckstrin homology like domain family B member 2
chr1	56594585	56595536	952	ENSBTAG00000001209	PHLDB2	pleckstrin homology like domain family B member 2
chr1	56599958	56603832	3875	ENSBTAG00000001209	PHLDB2	pleckstrin homology like domain family B member 2
chr1	56604850	56605393	544	ENSBTAG00000001209	PHLDB2	pleckstrin homology like domain family B member 2
chr1	56606149	56611831	5683	ENSBTAG00000001209	PHLDB2	pleckstrin homology like domain family B member 2
chr1	56615423	56615887	465	ENSBTAG00000001209	PHLDB2	pleckstrin homology like domain family B member 2
chr1	56618291	56618369	79	ENSBTAG00000001209	PHLDB2	pleckstrin homology like domain family B member 2
chr1	56618771	56624204	5434	ENSBTAG00000001209	PHLDB2	pleckstrin homology like domain family B member 2
chr1	56624882	56625384	503	ENSBTAG00000001209	PHLDB2	pleckstrin homology like domain family B member 2
chr1	56625810	56627134	1325	ENSBTAG00000001209	PHLDB2	pleckstrin homology like domain family B member 2
chr1	56627447	56632901	5455	ENSBTAG00000001209	PHLDB2	pleckstrin homology like domain family B member 2
chr1	56633876	56634971	1096	ENSBTAG00000001209	PHLDB2	pleckstrin homology like domain family B member 2
chr1	56635536	56636309	774	ENSBTAG00000001209	PHLDB2	pleckstrin homology like domain family B member 2
chr1	56639807	56640062	256	ENSBTAG00000001209	PHLDB2	pleckstrin homology like domain family B member 2
chr1	56641534	56642116	583	ENSBTAG00000001209	PHLDB2	pleckstrin homology like domain family B member 2
chr1	56642923	56643233	311	ENSBTAG00000001209	PHLDB2	pleckstrin homology like domain family B member 2
chr1	56644647	56647009	2363	ENSBTAG00000001209	PHLDB2	pleckstrin homology like domain family B member 2
chr1	56648055	56649133	1079	ENSBTAG00000001209	PHLDB2	pleckstrin homology like domain family B member 2
chr1	56651269	56652513	1245	ENSBTAG00000001209	PHLDB2	pleckstrin homology like domain family B member 2
chr1	56653008	56654342	1335	ENSBTAG00000001209	PHLDB2	pleckstrin homology like domain family B member 2
chr1	56656606	56656946	341	ENSBTAG00000001209	PHLDB2	pleckstrin homology like domain family B member 2
chr1	56657513	56658381	869	ENSBTAG00000001209	PHLDB2	pleckstrin homology like domain family B member 2
chr1	56665969	56666380	412	ENSBTAG00000001209	PHLDB2	pleckstrin homology like domain family B member 2
chr1	56672597	56673322	726	ENSBTAG00000001209	PHLDB2	pleckstrin homology like domain family B member 2
chr1	56673938	56674792	855	ENSBTAG00000001209	PHLDB2	pleckstrin homology like domain family B member 2
chr1	56680581	56682721	2141	ENSBTAG00000001209	PHLDB2	pleckstrin homology like domain family B member 2
chr1	56684689	56685148	460	ENSBTAG00000001209	PHLDB2	pleckstrin homology like domain family B member 2
chr1	56686080	56686412	333	ENSBTAG00000001209	PHLDB2	pleckstrin homology like domain family B member 2
chr1	56692057	56694639	2583	ENSBTAG00000004601	ABHD10	abhydrolase domain containing 10
chr1	56697448	56697703	256	ENSBTAG00000004601	ABHD10	abhydrolase domain containing 10
chr1	56698347	56699634	1288	ENSBTAG00000004601	ABHD10	abhydrolase domain containing 10
chr1	56699978	56700481	504	ENSBTAG00000004601	ABHD10	abhydrolase domain containing 10
chr1	56724324	56725658	1335	ENSBTAG00000004601	ABHD10	abhydrolase domain containing 10
chr1	56738787	56739525	739	ENSBTAG00000004601	ABHD10	abhydrolase domain containing 10
chr1	56739920	56740544	625	ENSBTAG00000004601	ABHD10	abhydrolase domain containing 10
chr1	56742372	56742770	399	ENSBTAG00000004601	ABHD10	abhydrolase domain containing 10
chr1	56757669	56759088	1420	ENSBTAG00000004599	TAGLN3	transgelin 3
chr1	56760659	56761924	1266	ENSBTAG00000004599	TAGLN3	transgelin 3
chr1	56762353	56762974	622	ENSBTAG00000004599	TAGLN3	transgelin 3
chr1	56779073	56779917	845	ENSBTAG00000004599	TAGLN3	transgelin 3
chr1	56780578	56781469	892	ENSBTAG00000004599	TAGLN3	transgelin 3
chr1	56822442	56823517	1076	ENSBTAG00000015065	TMPRSS7	transmembrane serine protease 7
chr1	56824906	56825708	803	ENSBTAG00000015065	TMPRSS7	transmembrane serine protease 7
chr1	57026889	57027423	535	ENSBTAG00000048550	GCSAM	germinal center associated signaling and motility
chr1	57075397	57078137	2741	ENSBTAG00000033319	CD200	CD200 molecule
chr1	57078486	57078943	458	ENSBTAG00000033319	CD200	CD200 molecule
chr1	57127104	57127566	463	ENSBTAG00000033319	CD200	CD200 molecule
chr1	57128205	57128907	703	ENSBTAG00000033319	CD200	CD200 molecule
chr1	57217208	57222739	5532	ENSBTAG00000033319	CD200	CD200 molecule
chr1	57223652	57227268	3617	ENSBTAG00000033319	CD200	CD200 molecule
chr1	57234825	57239509	4685	ENSBTAG00000009084	ATG3	autophagy related 3
chr1	57248182	57252199	4018	ENSBTAG00000009084	ATG3	autophagy related 3
chr1	57252914	57253169	256	ENSBTAG00000009084	ATG3	autophagy related 3
chr1	57258450	57258705	256	ENSBTAG00000009084	ATG3	autophagy related 3
chr1	57283776	57284175	400	ENSBTAG00000009084	ATG3	autophagy related 3
chr1	57284529	57285286	758	ENSBTAG00000009084	ATG3	autophagy related 3
chr1	57310506	57311355	850	ENSBTAG00000009084	ATG3	autophagy related 3
chr1	57332295	57335022	2728	ENSBTAG00000009084	ATG3	autophagy related 3
chr1	57335330	57335592	263	ENSBTAG00000009084	ATG3	autophagy related 3
chr1	57336210	57337426	1217	ENSBTAG00000009084	ATG3	autophagy related 3
chr1	57337780	57338442	663	ENSBTAG00000009084	ATG3	autophagy related 3
chr1	57338911	57339393	483	ENSBTAG00000009084	ATG3	autophagy related 3
chr1	57339829	57340569	741	ENSBTAG00000009084	ATG3	autophagy related 3
chr1	57340921	57342064	1144	ENSBTAG00000009084	ATG3	autophagy related 3
chr1	57342654	57342685	32	ENSBTAG00000009084	ATG3	autophagy related 3
chr1	57344490	57346099	1610	ENSBTAG00000009085	SLC35A5	solute carrier family 35 member A5
chr1	57346859	57347747	889	ENSBTAG00000009085	SLC35A5	solute carrier family 35 member A5
chr1	57348160	57348986	827	ENSBTAG00000009085	SLC35A5	solute carrier family 35 member A5
chr1	57349303	57349804	502	ENSBTAG00000009085	SLC35A5	solute carrier family 35 member A5
chr1	57365778	57366275	498	ENSBTAG00000009085	SLC35A5	solute carrier family 35 member A5
chr1	57377645	57384331	6687	ENSBTAG00000010793	CCDC80	coiled-coil domain containing 80
chr1	57385549	57394945	9397	ENSBTAG00000010793	CCDC80	coiled-coil domain containing 80
chr1	57395296	57395963	668	ENSBTAG00000010793	CCDC80	coiled-coil domain containing 80
chr1	57397127	57397409	283	ENSBTAG00000010793	CCDC80	coiled-coil domain containing 80
chr1	57399171	57407423	8253	ENSBTAG00000010793	CCDC80	coiled-coil domain containing 80
chr1	57412650	57415227	2578	ENSBTAG00000010793	CCDC80	coiled-coil domain containing 80
chr1	57415626	57419410	3785	ENSBTAG00000010793	CCDC80	coiled-coil domain containing 80
chr1	57419837	57420561	725	ENSBTAG00000010793	CCDC80	coiled-coil domain containing 80
chr1	57426571	57430625	4055	ENSBTAG00000010793	CCDC80	coiled-coil domain containing 80
chr1	57447137	57448037	901	ENSBTAG00000010793	CCDC80	coiled-coil domain containing 80
chr1	57448895	57449462	568	ENSBTAG00000010793	CCDC80	coiled-coil domain containing 80
chr1	57449945	57451470	1526	ENSBTAG00000010793	CCDC80	coiled-coil domain containing 80
chr1	57452890	57453333	444	ENSBTAG00000010793	CCDC80	coiled-coil domain containing 80
chr1	57455731	57456704	974	ENSBTAG00000010793	CCDC80	coiled-coil domain containing 80
chr1	57457022	57457902	881	ENSBTAG00000010793	CCDC80	coiled-coil domain containing 80
chr1	57464858	57466316	1459	ENSBTAG00000010793	CCDC80	coiled-coil domain containing 80
chr1	57470853	57474079	3227	ENSBTAG00000010793	CCDC80	coiled-coil domain containing 80
chr1	57491078	57492647	1570	ENSBTAG00000010793	CCDC80	coiled-coil domain containing 80
chr1	57493499	57494542	1044	ENSBTAG00000010793	CCDC80	coiled-coil domain containing 80
chr1	57521086	57521352	267	ENSBTAG00000010793	CCDC80	coiled-coil domain containing 80
chr1	57521661	57524032	2372	ENSBTAG00000010793	CCDC80	coiled-coil domain containing 80
chr1	57532365	57533430	1066	ENSBTAG00000010793	CCDC80	coiled-coil domain containing 80
chr1	57563414	57563997	584	ENSBTAG00000001235	CD200R1L	CD200 receptor 1-like
chr1	57564817	57570396	5580	ENSBTAG00000001235	CD200R1L	CD200 receptor 1-like
chr1	57675352	57675682	331	ENSBTAG00000001235	CD200R1L	CD200 receptor 1-like
chr1	57685194	57685461	268	ENSBTAG00000001235	CD200R1L	CD200 receptor 1-like
chr1	57699579	57701019	1441	ENSBTAG00000006534	GTPBP8	GTP binding protein 8 (putative)
chr1	57703094	57705412	2319	ENSBTAG00000006534	GTPBP8	GTP binding protein 8 (putative)
chr1	57708916	57714543	5628	ENSBTAG00000006534	GTPBP8	GTP binding protein 8 (putative)
chr1	57715713	57715968	256	ENSBTAG00000006534	GTPBP8	GTP binding protein 8 (putative)
chr1	57732745	57734066	1322	ENSBTAG00000006534	GTPBP8	GTP binding protein 8 (putative)
chr1	57758734	57759571	838	ENSBTAG00000006534	GTPBP8	GTP binding protein 8 (putative)
chr1	57789432	57791290	1859	ENSBTAG00000006534	GTPBP8	GTP binding protein 8 (putative)
chr1	57791645	57792707	1063	ENSBTAG00000006534	GTPBP8	GTP binding protein 8 (putative)
chr1	57806174	57807660	1487	ENSBTAG00000006534	GTPBP8	GTP binding protein 8 (putative)
chr1	57816685	57817409	725	ENSBTAG00000006534	GTPBP8	GTP binding protein 8 (putative)
chr1	57838011	57838964	954	ENSBTAG00000006534	GTPBP8	GTP binding protein 8 (putative)
chr1	57840345	57841042	698	ENSBTAG00000006534	GTPBP8	GTP binding protein 8 (putative)
chr1	57843346	57848240	4895	ENSBTAG00000006534	GTPBP8	GTP binding protein 8 (putative)
chr1	57944974	57945108	135	ENSBTAG00000013909	BOC	BOC cell adhesion associated, oncogene regulated
chr1	57945558	57946492	935	ENSBTAG00000013909	BOC	BOC cell adhesion associated, oncogene regulated
chr1	57966698	57967253	556	ENSBTAG00000013909	BOC	BOC cell adhesion associated, oncogene regulated
chr1	58020661	58022043	1383	ENSBTAG00000013909	BOC	BOC cell adhesion associated, oncogene regulated
chr1	58024338	58024948	611	ENSBTAG00000013909	BOC	BOC cell adhesion associated, oncogene regulated
chr1	58065461	58066546	1086	ENSBTAG00000013909	BOC	BOC cell adhesion associated, oncogene regulated
chr1	58066949	58067462	514	ENSBTAG00000013909	BOC	BOC cell adhesion associated, oncogene regulated
chr1	58134169	58134189	21	ENSBTAG00000013937	SPICE1	spindle and centriole associated protein 1
chr1	58314555	58315794	1240	ENSBTAG00000013292	SIDT1	SID1 transmembrane family member 1
chr1	58325600	58326346	747	ENSBTAG00000013292	SIDT1	SID1 transmembrane family member 1
chr1	58327255	58327523	269	ENSBTAG00000007784	NAA50	N(alpha)-acetyltransferase 50, NatE catalytic subunit
chr1	58329277	58329947	671	ENSBTAG00000007784	NAA50	N(alpha)-acetyltransferase 50, NatE catalytic subunit
chr1	58331126	58332127	1002	ENSBTAG00000007784	NAA50	N(alpha)-acetyltransferase 50, NatE catalytic subunit
chr1	58336323	58336578	256	ENSBTAG00000007784	NAA50	N(alpha)-acetyltransferase 50, NatE catalytic subunit
chr1	58337009	58337666	658	ENSBTAG00000007784	NAA50	N(alpha)-acetyltransferase 50, NatE catalytic subunit
chr1	58349642	58350557	916	ENSBTAG00000007784	NAA50	N(alpha)-acetyltransferase 50, NatE catalytic subunit
chr1	58374858	58376728	1871	ENSBTAG00000007784	NAA50	N(alpha)-acetyltransferase 50, NatE catalytic subunit
chr1	58377052	58378088	1037	ENSBTAG00000007784	NAA50	N(alpha)-acetyltransferase 50, NatE catalytic subunit
chr1	58390136	58390613	478	ENSBTAG00000007784	NAA50	N(alpha)-acetyltransferase 50, NatE catalytic subunit
chr1	58393415	58393754	340	ENSBTAG00000007784	NAA50	N(alpha)-acetyltransferase 50, NatE catalytic subunit
chr1	58400367	58400895	529	ENSBTAG00000007784	NAA50	N(alpha)-acetyltransferase 50, NatE catalytic subunit
chr1	58401204	58401807	604	ENSBTAG00000007784	NAA50	N(alpha)-acetyltransferase 50, NatE catalytic subunit
chr1	58423142	58425467	2326	ENSBTAG00000007784	NAA50	N(alpha)-acetyltransferase 50, NatE catalytic subunit
chr1	58425783	58432352	6570	ENSBTAG00000007784	NAA50	N(alpha)-acetyltransferase 50, NatE catalytic subunit
chr1	58436309	58437012	704	ENSBTAG00000002703	ATP6V1A	ATPase H+ transporting V1 subunit A
chr1	58454008	58454263	256	ENSBTAG00000002703	ATP6V1A	ATPase H+ transporting V1 subunit A
chr1	58454922	58458319	3398	ENSBTAG00000002703	ATP6V1A	ATPase H+ transporting V1 subunit A
chr1	58509507	58511451	1945	ENSBTAG00000004971	GRAMD1C	GRAM domain containing 1C
chr1	58519844	58520325	482	ENSBTAG00000004971	GRAMD1C	GRAM domain containing 1C
chr1	58603971	58605488	1518	ENSBTAG00000004974	ZDHHC23	zinc finger DHHC-type containing 23
chr1	58617632	58618140	509	ENSBTAG00000004974	ZDHHC23	zinc finger DHHC-type containing 23
chr1	58735986	58736614	629	ENSBTAG00000004977	QTRT2	queuine tRNA-ribosyltransferase accessory subunit 2
chr1	58737045	58737306	262	ENSBTAG00000004977	QTRT2	queuine tRNA-ribosyltransferase accessory subunit 2
chr1	58825932	58828151	2220	ENSBTAG00000002132	DRD3	dopamine receptor D3
chr1	58828812	58830007	1196	ENSBTAG00000002132	DRD3	dopamine receptor D3
chr1	58832625	58836426	3802	ENSBTAG00000002132	DRD3	dopamine receptor D3
chr1	58841479	58842482	1004	ENSBTAG00000002132	DRD3	dopamine receptor D3
chr1	58872682	58873267	586	ENSBTAG00000002132	DRD3	dopamine receptor D3
chr1	58877568	58879220	1653	ENSBTAG00000002132	DRD3	dopamine receptor D3
chr1	58955014	58958601	3588	NA	MIR568	microRNA mir-568
chr1	58963896	58966228	2333	NA	MIR568	microRNA mir-568
chr1	58967903	58968158	256	NA	MIR568	microRNA mir-568
chr1	58982586	58986063	3478	NA	MIR568	microRNA mir-568
chr1	59000519	59006306	5788	NA	MIR568	microRNA mir-568
chr1	59006704	59007707	1004	NA	MIR568	microRNA mir-568
chr1	59009512	59010966	1455	NA	MIR568	microRNA mir-568
chr1	59011638	59014592	2955	NA	MIR568	microRNA mir-568
chr1	59019172	59026166	6995	NA	MIR568	microRNA mir-568
chr1	59033564	59033867	304	NA	MIR568	microRNA mir-568
chr1	59034521	59035639	1119	NA	MIR568	microRNA mir-568
chr1	59037103	59038637	1535	NA	MIR568	microRNA mir-568
chr1	59044833	59049633	4801	NA	MIR568	microRNA mir-568
chr1	59051041	59051544	504	NA	MIR568	microRNA mir-568
chr1	59052116	59058438	6323	NA	MIR568	microRNA mir-568
chr1	59061591	59063150	1560	NA	MIR568	microRNA mir-568
chr1	59063634	59066123	2490	NA	MIR568	microRNA mir-568
chr1	59080477	59086502	6026	NA	MIR568	microRNA mir-568
chr1	59086995	59087659	665	NA	MIR568	microRNA mir-568
chr1	59088002	59106356	18355	NA	MIR568	microRNA mir-568
chr1	59106675	59109668	2994	NA	MIR568	microRNA mir-568
chr1	59110167	59110613	447	NA	MIR568	microRNA mir-568
chr1	59113883	59114152	270	NA	MIR568	microRNA mir-568
chr1	59145562	59153967	8406	NA	MIR568	microRNA mir-568
chr1	59159128	59159503	376	NA	MIR568	microRNA mir-568
chr1	59160552	59160807	256	NA	MIR568	microRNA mir-568
chr1	59162001	59166099	4099	NA	MIR568	microRNA mir-568
chr1	59168373	59168829	457	NA	MIR568	microRNA mir-568
chr1	59170819	59172974	2156	NA	MIR568	microRNA mir-568
chr1	59183892	59185803	1912	NA	MIR568	microRNA mir-568
chr1	59187025	59195862	8838	NA	MIR568	microRNA mir-568
chr1	59197000	59201481	4482	NA	MIR568	microRNA mir-568
chr1	59207376	59211443	4068	NA	MIR568	microRNA mir-568
chr1	59215966	59216444	479	NA	MIR568	microRNA mir-568
chr1	59216787	59217398	612	NA	MIR568	microRNA mir-568
chr1	59217821	59218186	366	NA	MIR568	microRNA mir-568
chr1	59218593	59218852	260	NA	MIR568	microRNA mir-568
chr1	59219200	59220747	1548	NA	MIR568	microRNA mir-568
chr1	59222066	59224071	2006	NA	MIR568	microRNA mir-568
chr1	59224698	59226072	1375	NA	MIR568	microRNA mir-568
chr1	59229584	59232861	3278	NA	MIR568	microRNA mir-568
chr1	59233175	59241092	7918	NA	MIR568	microRNA mir-568
chr1	59249349	59250094	746	NA	MIR568	microRNA mir-568
chr1	59250408	59251420	1013	NA	MIR568	microRNA mir-568
chr1	59251756	59252354	599	NA	MIR568	microRNA mir-568
chr1	59252895	59253824	930	NA	MIR568	microRNA mir-568
chr1	59254893	59259207	4315	NA	MIR568	microRNA mir-568
chr1	59259575	59260117	543	NA	MIR568	microRNA mir-568
chr1	59260943	59261542	600	NA	MIR568	microRNA mir-568
chr1	59268375	59269023	649	NA	MIR568	microRNA mir-568
chr1	59269940	59272874	2935	NA	MIR568	microRNA mir-568
chr1	59274346	59285270	10925	NA	MIR568	microRNA mir-568
chr1	59292367	59293371	1005	NA	MIR568	microRNA mir-568
chr1	59306636	59307221	586	NA	MIR568	microRNA mir-568
chr1	59307596	59308351	756	NA	MIR568	microRNA mir-568
chr1	59311737	59312214	478	NA	MIR568	microRNA mir-568
chr1	59312621	59313605	985	NA	MIR568	microRNA mir-568
chr1	59319126	59321890	2765	NA	MIR568	microRNA mir-568
chr1	59322502	59322597	96	NA	MIR568	microRNA mir-568
chr1	59331254	59331623	370	NA	MIR568	microRNA mir-568
chr1	59333793	59335839	2047	NA	MIR568	microRNA mir-568
chr1	59370957	59371874	918	NA	MIR568	microRNA mir-568
chr1	59375918	59376563	646	NA	MIR568	microRNA mir-568
chr1	59403897	59404321	425	NA	MIR568	microRNA mir-568
chr1	59405816	59410084	4269	NA	MIR568	microRNA mir-568
chr1	59420259	59420872	614	NA	MIR568	microRNA mir-568
chr1	59421279	59422061	783	NA	MIR568	microRNA mir-568
chr1	59423341	59423997	657	NA	MIR568	microRNA mir-568
chr1	59425305	59425748	444	NA	MIR568	microRNA mir-568
chr1	59426120	59428374	2255	NA	MIR568	microRNA mir-568
chr1	59455844	59456260	417	NA	MIR568	microRNA mir-568
chr1	59477055	59477386	332	NA	MIR568	microRNA mir-568
chr1	59477933	59478501	569	NA	MIR568	microRNA mir-568
chr1	59511514	59513485	1972	NA	MIR568	microRNA mir-568
chr1	59525619	59526481	863	NA	MIR568	microRNA mir-568
chr1	59582236	59582881	646	NA	MIR568	microRNA mir-568
chr1	59587104	59589169	2066	NA	MIR568	microRNA mir-568
chr1	59679485	59679934	450	ENSBTAG00000006451	GAP43	growth associated protein 43
chr1	59728059	59729738	1680	ENSBTAG00000006451	GAP43	growth associated protein 43
chr1	59737947	59739550	1604	ENSBTAG00000006451	GAP43	growth associated protein 43
chr1	59744870	59747742	2873	ENSBTAG00000006451	GAP43	growth associated protein 43
chr1	59749685	59750552	868	ENSBTAG00000006451	GAP43	growth associated protein 43
chr1	59764267	59765610	1344	ENSBTAG00000006451	GAP43	growth associated protein 43
chr1	59766422	59771022	4601	ENSBTAG00000006451	GAP43	growth associated protein 43
chr1	59816138	59816814	677	ENSBTAG00000006451	GAP43	growth associated protein 43
chr1	59822088	59823606	1519	ENSBTAG00000006451	GAP43	growth associated protein 43
chr1	60002700	60003619	920	ENSBTAG00000006451	GAP43	growth associated protein 43
chr1	61350115	61350539	425	ENSBTAG00000049383	LSAMP	limbic system associated membrane protein
chr1	61350872	61351127	256	ENSBTAG00000049383	LSAMP	limbic system associated membrane protein
chr1	61351505	61352015	511	ENSBTAG00000049383	LSAMP	limbic system associated membrane protein
chr1	61368903	61369185	283	ENSBTAG00000049383	LSAMP	limbic system associated membrane protein
chr1	61369727	61372522	2796	ENSBTAG00000049383	LSAMP	limbic system associated membrane protein
chr1	62100595	62101754	1160	ENSBTAG00000049072	MIR2285DE	microRNA mir-2285de
chr1	62292322	62292985	664	ENSBTAG00000049072	MIR2285DE	microRNA mir-2285de
chr1	62293302	62293649	348	ENSBTAG00000049072	MIR2285DE	microRNA mir-2285de
chr1	63257957	63258332	376	ENSBTAG00000045704	IGSF11	immunoglobulin superfamily member 11
chr1	63335646	63335966	321	ENSBTAG00000045704	IGSF11	immunoglobulin superfamily member 11
chr1	63385627	63385891	265	ENSBTAG00000045704	IGSF11	immunoglobulin superfamily member 11
chr1	63386214	63388048	1835	ENSBTAG00000045704	IGSF11	immunoglobulin superfamily member 11
chr1	63649692	63650919	1228	ENSBTAG00000045704	IGSF11	immunoglobulin superfamily member 11
chr1	63983295	63984687	1393	ENSBTAG00000009014	UPK1B	uroplakin 1B
chr1	63990319	63991434	1116	ENSBTAG00000009014	UPK1B	uroplakin 1B
chr1	63992749	63993284	536	ENSBTAG00000009014	UPK1B	uroplakin 1B
chr1	63993780	63994278	499	ENSBTAG00000009014	UPK1B	uroplakin 1B
chr1	64011404	64011751	348	ENSBTAG00000009014	UPK1B	uroplakin 1B
chr1	64012557	64014845	2289	ENSBTAG00000009014	UPK1B	uroplakin 1B
chr1	64034124	64037814	3691	ENSBTAG00000001390	B4GALT4	beta-1,4-galactosyltransferase 4
chr1	64040636	64041280	645	ENSBTAG00000001390	B4GALT4	beta-1,4-galactosyltransferase 4
chr1	64046511	64047225	715	ENSBTAG00000001390	B4GALT4	beta-1,4-galactosyltransferase 4
chr1	64065202	64066310	1109	ENSBTAG00000001390	B4GALT4	beta-1,4-galactosyltransferase 4
chr1	64081190	64082201	1012	ENSBTAG00000000210	ARHGAP31	Rho GTPase activating protein 31
chr1	64083972	64087969	3998	ENSBTAG00000000210	ARHGAP31	Rho GTPase activating protein 31
chr1	64088980	64092554	3575	ENSBTAG00000000210	ARHGAP31	Rho GTPase activating protein 31
chr1	64092984	64093656	673	ENSBTAG00000000210	ARHGAP31	Rho GTPase activating protein 31
chr1	64094000	64097462	3463	ENSBTAG00000000210	ARHGAP31	Rho GTPase activating protein 31
chr1	64102892	64103546	655	ENSBTAG00000000210	ARHGAP31	Rho GTPase activating protein 31
chr1	64104591	64105315	725	ENSBTAG00000000210	ARHGAP31	Rho GTPase activating protein 31
chr1	64105629	64107205	1577	ENSBTAG00000000210	ARHGAP31	Rho GTPase activating protein 31
chr1	64107958	64108489	532	ENSBTAG00000000210	ARHGAP31	Rho GTPase activating protein 31
chr1	64109532	64110292	761	ENSBTAG00000000210	ARHGAP31	Rho GTPase activating protein 31
chr1	64110890	64111185	296	ENSBTAG00000000210	ARHGAP31	Rho GTPase activating protein 31
chr1	64112107	64112436	330	ENSBTAG00000000210	ARHGAP31	Rho GTPase activating protein 31
chr1	64116479	64116983	505	ENSBTAG00000000210	ARHGAP31	Rho GTPase activating protein 31
chr1	64117412	64117994	583	ENSBTAG00000000210	ARHGAP31	Rho GTPase activating protein 31
chr1	64118598	64127960	9363	ENSBTAG00000000210	ARHGAP31	Rho GTPase activating protein 31
chr1	64130425	64131166	742	ENSBTAG00000000210	ARHGAP31	Rho GTPase activating protein 31
chr1	64134861	64138019	3159	ENSBTAG00000000210	ARHGAP31	Rho GTPase activating protein 31
chr1	64138391	64138662	272	ENSBTAG00000000210	ARHGAP31	Rho GTPase activating protein 31
chr1	64139823	64140599	777	ENSBTAG00000000210	ARHGAP31	Rho GTPase activating protein 31
chr1	64140962	64143630	2669	ENSBTAG00000000210	ARHGAP31	Rho GTPase activating protein 31
chr1	64151998	64153004	1007	ENSBTAG00000000210	ARHGAP31	Rho GTPase activating protein 31
chr1	64153338	64156058	2721	ENSBTAG00000000210	ARHGAP31	Rho GTPase activating protein 31
chr1	64204411	64209523	5113	ENSBTAG00000000213	TMEM39A	transmembrane protein 39A
chr1	64210099	64210841	743	ENSBTAG00000000213	TMEM39A	transmembrane protein 39A
chr1	64212399	64214318	1920	ENSBTAG00000000213	TMEM39A	transmembrane protein 39A
chr1	64216913	64217939	1027	ENSBTAG00000000213	TMEM39A	transmembrane protein 39A
chr1	64219298	64219588	291	ENSBTAG00000000213	TMEM39A	transmembrane protein 39A
chr1	64228599	64229281	683	ENSBTAG00000000213	TMEM39A	transmembrane protein 39A
chr1	64232923	64239667	6745	ENSBTAG00000000213	TMEM39A	transmembrane protein 39A
chr1	64247656	64248482	827	ENSBTAG00000008562	POGLUT1	protein O-glucosyltransferase 1
chr1	64276210	64278257	2048	ENSBTAG00000012581	TIMMDC1	translocase of inner mitochondrial membrane domain containing 1
chr1	64279590	64279932	343	ENSBTAG00000012581	TIMMDC1	translocase of inner mitochondrial membrane domain containing 1
chr1	64280681	64282601	1921	ENSBTAG00000012581	TIMMDC1	translocase of inner mitochondrial membrane domain containing 1
chr1	64310611	64312366	1756	ENSBTAG00000018059	CD80	CD80 molecule
chr1	64321201	64321873	673	ENSBTAG00000018059	CD80	CD80 molecule
chr1	64332477	64333145	669	ENSBTAG00000009391	ADPRH	ADP-ribosylarginine hydrolase
chr1	64377615	64379756	2142	ENSBTAG00000009391	PLA1A	phospholipase A1 member A
chr1	64383255	64383510	256	ENSBTAG00000005604	POPDC2	popeye domain containing 2
chr1	64384019	64387706	3688	ENSBTAG00000005604	POPDC2	popeye domain containing 2
chr1	64424913	64427084	2172	ENSBTAG00000002182	COX17	cytochrome c oxidase copper chaperone COX17
chr1	64428812	64431954	3143	ENSBTAG00000002182	COX17	cytochrome c oxidase copper chaperone COX17
chr1	64444272	64446341	2070	ENSBTAG00000002182	COX17	cytochrome c oxidase copper chaperone COX17
chr1	64671345	64671882	538	ENSBTAG00000019557	NR1I2	nuclear receptor subfamily 1 group I member 2
chr1	64672391	64674437	2047	ENSBTAG00000019557	NR1I2	nuclear receptor subfamily 1 group I member 2
chr1	64674770	64675460	691	ENSBTAG00000019557	NR1I2	nuclear receptor subfamily 1 group I member 2
chr1	64685252	64685552	301	ENSBTAG00000019557	NR1I2	nuclear receptor subfamily 1 group I member 2
chr1	64686979	64687310	332	ENSBTAG00000019557	NR1I2	nuclear receptor subfamily 1 group I member 2
chr1	64687708	64688005	298	ENSBTAG00000019557	NR1I2	nuclear receptor subfamily 1 group I member 2
chr1	64698287	64698895	609	ENSBTAG00000019557	NR1I2	nuclear receptor subfamily 1 group I member 2
chr1	64712788	64716471	3684	ENSBTAG00000019557	NR1I2	nuclear receptor subfamily 1 group I member 2
chr1	64716960	64717419	460	ENSBTAG00000019557	NR1I2	nuclear receptor subfamily 1 group I member 2
chr1	64718077	64718476	400	ENSBTAG00000019557	NR1I2	nuclear receptor subfamily 1 group I member 2
chr1	64729522	64730035	514	NA	MIR6529B	microRNA mir-6529b
chr1	64777069	64777786	718	NA	MIR6529B	microRNA mir-6529b
chr1	64779012	64779935	924	NA	MIR6529B	microRNA mir-6529b
chr1	64780555	64782486	1932	NA	MIR6529B	microRNA mir-6529b
chr1	64784310	64784588	279	NA	MIR6529B	microRNA mir-6529b
chr1	64788955	64789558	604	NA	MIR6529B	microRNA mir-6529b
chr1	64792314	64792939	626	NA	MIR6529B	microRNA mir-6529b
chr1	64798623	64801457	2835	NA	MIR6529B	microRNA mir-6529b
chr1	64802030	64802296	267	NA	MIR6529B	microRNA mir-6529b
chr1	64803431	64804347	917	NA	MIR6529B	microRNA mir-6529b
chr1	64804683	64804975	293	NA	MIR6529B	microRNA mir-6529b
chr1	64815336	64815665	330	NA	MIR6529B	microRNA mir-6529b
chr1	64822978	64827193	4216	NA	MIR6529B	microRNA mir-6529b
chr1	64827548	64827952	405	NA	MIR6529B	microRNA mir-6529b
chr1	64828416	64828834	419	NA	MIR6529B	microRNA mir-6529b
chr1	64830384	64831023	640	NA	MIR6529B	microRNA mir-6529b
chr1	64831832	64832401	570	NA	MIR6529B	microRNA mir-6529b
chr1	64832830	64833146	317	NA	MIR6529B	microRNA mir-6529b
chr1	64837515	64842419	4905	NA	MIR6529B	microRNA mir-6529b
chr1	64848061	64848316	256	NA	MIR6529B	microRNA mir-6529b
chr1	64848897	64854111	5215	NA	MIR6529B	microRNA mir-6529b
chr1	64854463	64857551	3089	ENSBTAG00000055108	MIR6529A	microRNA mir-6529a
chr1	64857948	64858590	643	ENSBTAG00000048057	GSK3B	glycogen synthase kinase 3 beta
chr1	64863622	64864481	860	ENSBTAG00000048057	GSK3B	glycogen synthase kinase 3 beta
chr1	64892885	64896552	3668	ENSBTAG00000048057	GSK3B	glycogen synthase kinase 3 beta
chr1	64920204	64922148	1945	ENSBTAG00000048057	GSK3B	glycogen synthase kinase 3 beta
chr1	64933300	64934200	901	ENSBTAG00000048057	GSK3B	glycogen synthase kinase 3 beta
chr1	64944114	64946172	2059	ENSBTAG00000001464	GPR156	G protein-coupled receptor 156
chr1	64954763	64955430	668	ENSBTAG00000001464	GPR156	G protein-coupled receptor 156
chr1	65028412	65028692	281	ENSBTAG00000001464	GPR156	G protein-coupled receptor 156
chr1	65029000	65030440	1441	ENSBTAG00000001464	GPR156	G protein-coupled receptor 156
chr1	65031214	65032080	867	ENSBTAG00000001464	GPR156	G protein-coupled receptor 156
chr1	65055652	65059010	3359	ENSBTAG00000001464	GPR156	G protein-coupled receptor 156
chr1	65070443	65072613	2171	ENSBTAG00000033170	LRRC58	leucine rich repeat containing 58
chr1	65082582	65085839	3258	ENSBTAG00000033170	LRRC58	leucine rich repeat containing 58
chr1	65092127	65092423	297	ENSBTAG00000033170	LRRC58	leucine rich repeat containing 58
chr1	65092909	65095796	2888	ENSBTAG00000033170	LRRC58	leucine rich repeat containing 58
chr1	65097142	65100871	3730	ENSBTAG00000033170	LRRC58	leucine rich repeat containing 58
chr1	65152774	65153206	433	ENSBTAG00000022155	FSTL1	follistatin like 1
chr1	65153894	65168954	15061	ENSBTAG00000022155	FSTL1	follistatin like 1
chr1	65169342	65184144	14803	ENSBTAG00000022155	FSTL1	follistatin like 1
chr1	65186855	65197142	10288	ENSBTAG00000022155	FSTL1	follistatin like 1
chr1	65203487	65205230	1744	ENSBTAG00000022155	FSTL1	follistatin like 1
chr1	65205699	65206195	497	ENSBTAG00000022155	FSTL1	follistatin like 1
chr1	65206701	65207126	426	ENSBTAG00000022155	FSTL1	follistatin like 1
chr1	65213709	65214362	654	ENSBTAG00000022155	FSTL1	follistatin like 1
chr1	65237571	65247414	9844	ENSBTAG00000022155	FSTL1	follistatin like 1
chr1	65248928	65249517	590	ENSBTAG00000022155	FSTL1	follistatin like 1
chr1	65278076	65278435	360	ENSBTAG00000015892	NDUFB4	NADH:ubiquinone oxidoreductase subunit B4
chr1	65282234	65282494	261	ENSBTAG00000015892	NDUFB4	NADH:ubiquinone oxidoreductase subunit B4
chr1	65282811	65284740	1930	ENSBTAG00000015892	NDUFB4	NADH:ubiquinone oxidoreductase subunit B4
chr1	65285162	65285963	802	ENSBTAG00000015892	NDUFB4	NADH:ubiquinone oxidoreductase subunit B4
chr1	65288249	65290592	2344	ENSBTAG00000015892	NDUFB4	NADH:ubiquinone oxidoreductase subunit B4
chr1	65294163	65294814	652	ENSBTAG00000015892	NDUFB4	NADH:ubiquinone oxidoreductase subunit B4
chr1	65295499	65295754	256	ENSBTAG00000015892	NDUFB4	NADH:ubiquinone oxidoreductase subunit B4
chr1	65319517	65320073	557	ENSBTAG00000015892	NDUFB4	NADH:ubiquinone oxidoreductase subunit B4
chr1	65340549	65340895	347	ENSBTAG00000015892	NDUFB4	NADH:ubiquinone oxidoreductase subunit B4
chr1	65344703	65345164	462	ENSBTAG00000015892	NDUFB4	NADH:ubiquinone oxidoreductase subunit B4
chr1	65357706	65358036	331	ENSBTAG00000015895	HGD	homogentisate 1,2-dioxygenase
chr1	65376203	65378329	2127	ENSBTAG00000015895	HGD	homogentisate 1,2-dioxygenase
chr1	65412010	65412700	691	ENSBTAG00000015898	RABL3	RAB, member of RAS oncogene family like 3
chr1	65432308	65432992	685	ENSBTAG00000015898	RABL3	RAB, member of RAS oncogene family like 3
chr1	65435006	65435959	954	ENSBTAG00000016848	GTF2E1	general transcription factor IIE subunit 1
chr1	65436328	65436728	401	ENSBTAG00000016848	GTF2E1	general transcription factor IIE subunit 1
chr1	65449465	65450127	663	ENSBTAG00000016848	GTF2E1	general transcription factor IIE subunit 1
chr1	65450442	65452509	2068	ENSBTAG00000016848	GTF2E1	general transcription factor IIE subunit 1
chr1	65480088	65480790	703	ENSBTAG00000016848	GTF2E1	general transcription factor IIE subunit 1
chr1	65481183	65484857	3675	ENSBTAG00000016848	GTF2E1	general transcription factor IIE subunit 1
chr1	65929978	65930668	691	ENSBTAG00000014508	FBXO40	F-box protein 40
chr1	65944760	65945100	341	ENSBTAG00000014508	FBXO40	F-box protein 40
chr1	65992563	65992619	57	ENSBTAG00000014508	FBXO40	F-box protein 40
chr1	65993385	65994105	721	ENSBTAG00000014508	FBXO40	F-box protein 40
chr1	65994450	65994909	460	ENSBTAG00000014508	FBXO40	F-box protein 40
chr1	66048347	66048617	271	ENSBTAG00000014508	FBXO40	F-box protein 40
chr1	66223523	66225581	2059	ENSBTAG00000013069	IQCB1	IQ motif containing B1
chr1	66227386	66228040	655	ENSBTAG00000013069	IQCB1	IQ motif containing B1
chr1	66228570	66228825	256	ENSBTAG00000013069	IQCB1	IQ motif containing B1
chr1	66292080	66293380	1301	ENSBTAG00000013069	IQCB1	IQ motif containing B1
chr1	66598880	66599204	325	ENSBTAG00000013118	CD86	CD86 molecule
chr1	66692071	66692430	360	ENSBTAG00000003865	CASR	calcium sensing receptor
chr1	66692830	66696260	3431	ENSBTAG00000003865	CASR	calcium sensing receptor
chr1	66711375	66713044	1670	ENSBTAG00000003865	CASR	calcium sensing receptor
chr1	66713492	66715171	1680	ENSBTAG00000003865	CASR	calcium sensing receptor
chr1	66776274	66778577	2304	ENSBTAG00000010688	CSTA	cystatin A
chr1	66817284	66817955	672	ENSBTAG00000054520	CCDC58	coiled-coil domain containing 58
chr1	66820620	66822483	1864	ENSBTAG00000011140	FAM162A	family with sequence similarity 162 member A
chr1	66838563	66840249	1687	ENSBTAG00000011140	FAM162A	family with sequence similarity 162 member A
chr1	66864545	66865885	1341	ENSBTAG00000011140	FAM162A	family with sequence similarity 162 member A
chr1	66867777	66868330	554	ENSBTAG00000011140	FAM162A	family with sequence similarity 162 member A
chr1	66933761	66934591	831	ENSBTAG00000011143	KPNA1	karyopherin subunit alpha 1
chr1	66935318	66935573	256	ENSBTAG00000011143	KPNA1	karyopherin subunit alpha 1
chr1	66936747	66936833	87	ENSBTAG00000011143	KPNA1	karyopherin subunit alpha 1
chr1	66940378	66940971	594	ENSBTAG00000011143	KPNA1	karyopherin subunit alpha 1
chr1	66941387	66943241	1855	ENSBTAG00000011143	KPNA1	karyopherin subunit alpha 1
chr1	66962818	66963981	1164	ENSBTAG00000011143	KPNA1	karyopherin subunit alpha 1
chr1	66964306	66964561	256	ENSBTAG00000011143	KPNA1	karyopherin subunit alpha 1
chr1	67010085	67010926	842	ENSBTAG00000016656	PARP14	poly(ADP-ribose) polymerase family member 14
chr1	67011288	67012012	725	ENSBTAG00000016656	PARP14	poly(ADP-ribose) polymerase family member 14
chr1	67013231	67013684	454	ENSBTAG00000016656	PARP14	poly(ADP-ribose) polymerase family member 14
chr1	67014109	67015778	1670	ENSBTAG00000016656	PARP14	poly(ADP-ribose) polymerase family member 14
chr1	67016117	67018983	2867	ENSBTAG00000016656	PARP14	poly(ADP-ribose) polymerase family member 14
chr1	67033805	67034290	486	ENSBTAG00000016656	PARP14	poly(ADP-ribose) polymerase family member 14
chr1	67035150	67035968	819	ENSBTAG00000016656	PARP14	poly(ADP-ribose) polymerase family member 14
chr1	67103007	67103072	66	ENSBTAG00000005066	HSPBAP1	HSPB1 associated protein 1
chr1	67119657	67119925	269	ENSBTAG00000005066	HSPBAP1	HSPB1 associated protein 1
chr1	67122569	67123410	842	ENSBTAG00000005071	SLC49A4	solute carrier family 49 member 4
chr1	67150617	67150772	156	ENSBTAG00000005071	SLC49A4	solute carrier family 49 member 4
chr1	67151085	67152386	1302	ENSBTAG00000005071	SLC49A4	solute carrier family 49 member 4
chr1	67201330	67203137	1808	ENSBTAG00000005071	SLC49A4	solute carrier family 49 member 4
chr1	67272474	67278349	5876	ENSBTAG00000018877	PDIA5	protein disulfide isomerase family A member 5
chr1	67285750	67289164	3415	ENSBTAG00000018877	PDIA5	protein disulfide isomerase family A member 5
chr1	67315438	67315693	256	ENSBTAG00000018877	PDIA5	protein disulfide isomerase family A member 5
chr1	67316671	67317661	991	ENSBTAG00000018877	PDIA5	protein disulfide isomerase family A member 5
chr1	67318149	67319417	1269	ENSBTAG00000018877	PDIA5	protein disulfide isomerase family A member 5
chr1	67354383	67355399	1017	ENSBTAG00000018877	PDIA5	protein disulfide isomerase family A member 5
chr1	67363123	67363592	470	ENSBTAG00000018877	PDIA5	protein disulfide isomerase family A member 5
chr1	67420639	67421290	652	ENSBTAG00000018877	PDIA5	protein disulfide isomerase family A member 5
chr1	67421664	67421990	327	ENSBTAG00000018877	PDIA5	protein disulfide isomerase family A member 5
chr1	67422390	67425652	3263	ENSBTAG00000018877	PDIA5	protein disulfide isomerase family A member 5
chr1	67439300	67442643	3344	ENSBTAG00000018877	PDIA5	protein disulfide isomerase family A member 5
chr1	67568707	67568962	256	ENSBTAG00000014797	SEC22A	SEC22 homolog A, vesicle trafficking protein
chr1	67849983	67850328	346	ENSBTAG00000018777	ADCY5	adenylate cyclase 5
chr1	67929675	67931883	2209	ENSBTAG00000023607	HACD2	3-hydroxyacyl-CoA dehydratase 2
chr1	67932353	67932935	583	ENSBTAG00000023607	HACD2	3-hydroxyacyl-CoA dehydratase 2
chr1	67941533	67942364	832	ENSBTAG00000023607	HACD2	3-hydroxyacyl-CoA dehydratase 2
chr1	67947472	67951099	3628	ENSBTAG00000023607	HACD2	3-hydroxyacyl-CoA dehydratase 2
chr1	67977490	67977519	30	ENSBTAG00000023607	HACD2	3-hydroxyacyl-CoA dehydratase 2
chr1	67982641	67992097	9457	ENSBTAG00000023607	HACD2	3-hydroxyacyl-CoA dehydratase 2
chr1	67996307	67998144	1838	ENSBTAG00000023607	HACD2	3-hydroxyacyl-CoA dehydratase 2
chr1	67999839	68003661	3823	ENSBTAG00000023607	HACD2	3-hydroxyacyl-CoA dehydratase 2
chr1	68026168	68029970	3803	ENSBTAG00000014567	MYLK	myosin light chain kinase
chr1	68035926	68036318	393	ENSBTAG00000014567	MYLK	myosin light chain kinase
chr1	68037164	68037521	358	ENSBTAG00000014567	MYLK	myosin light chain kinase
chr1	68037851	68038583	733	ENSBTAG00000014567	MYLK	myosin light chain kinase
chr1	68038905	68039358	454	ENSBTAG00000014567	MYLK	myosin light chain kinase
chr1	68039671	68040979	1309	ENSBTAG00000014567	MYLK	myosin light chain kinase
chr1	68065720	68066116	397	ENSBTAG00000014567	MYLK	myosin light chain kinase
chr1	68087675	68087930	256	ENSBTAG00000014567	MYLK	myosin light chain kinase
chr1	68088673	68090033	1361	ENSBTAG00000014567	MYLK	myosin light chain kinase
chr1	68090437	68090840	404	ENSBTAG00000014567	MYLK	myosin light chain kinase
chr1	68095569	68097111	1543	ENSBTAG00000014567	MYLK	myosin light chain kinase
chr1	68121984	68124707	2724	ENSBTAG00000014567	MYLK	myosin light chain kinase
chr1	68125099	68125354	256	ENSBTAG00000014567	MYLK	myosin light chain kinase
chr1	68169540	68170152	613	ENSBTAG00000014567	MYLK	myosin light chain kinase
chr1	68176489	68176702	214	ENSBTAG00000014567	MYLK	myosin light chain kinase
chr1	68177612	68177978	367	ENSBTAG00000014567	MYLK	myosin light chain kinase
chr1	68302715	68303324	610	ENSBTAG00000000566	CCDC14	coiled-coil domain containing 14
chr1	68304336	68304879	544	ENSBTAG00000000566	CCDC14	coiled-coil domain containing 14
chr1	68305674	68306267	594	ENSBTAG00000000566	CCDC14	coiled-coil domain containing 14
chr1	68545742	68548319	2578	ENSBTAG00000002640	KALRN	kalirin RhoGEF kinase
chr1	68658774	68664058	5285	ENSBTAG00000002640	KALRN	kalirin RhoGEF kinase
chr1	68664533	68665238	706	ENSBTAG00000002640	KALRN	kalirin RhoGEF kinase
chr1	68682321	68683033	713	ENSBTAG00000002640	KALRN	kalirin RhoGEF kinase
chr1	68683949	68688985	5037	ENSBTAG00000002640	KALRN	kalirin RhoGEF kinase
chr1	68689381	68692650	3270	ENSBTAG00000002640	KALRN	kalirin RhoGEF kinase
chr1	68724104	68725276	1173	ENSBTAG00000002640	KALRN	kalirin RhoGEF kinase
chr1	68762995	68763411	417	ENSBTAG00000002640	KALRN	kalirin RhoGEF kinase
chr1	68815773	68817343	1571	ENSBTAG00000013727	UMPS	uridine monophosphate synthetase
chr1	68997665	68998621	957	ENSBTAG00000013727	UMPS	uridine monophosphate synthetase
chr1	69003823	69004149	327	ENSBTAG00000013727	UMPS	uridine monophosphate synthetase
chr1	69128915	69129906	992	ENSBTAG00000013727	UMPS	uridine monophosphate synthetase
chr1	69130848	69131354	507	ENSBTAG00000013727	UMPS	uridine monophosphate synthetase
chr1	69195992	69205905	9914	ENSBTAG00000013727	UMPS	uridine monophosphate synthetase
chr1	69212287	69220643	8357	ENSBTAG00000013727	UMPS	uridine monophosphate synthetase
chr1	69221128	69226152	5025	ENSBTAG00000013755	ITGB5	integrin subunit beta 5
chr1	69228539	69229344	806	ENSBTAG00000013755	ITGB5	integrin subunit beta 5
chr1	69238994	69241882	2889	ENSBTAG00000013755	ITGB5	integrin subunit beta 5
chr1	69261205	69276674	15470	ENSBTAG00000013755	ITGB5	integrin subunit beta 5
chr1	69277435	69277841	407	ENSBTAG00000013755	ITGB5	integrin subunit beta 5
chr1	69278147	69278966	820	ENSBTAG00000013755	ITGB5	integrin subunit beta 5
chr1	69279584	69282167	2584	ENSBTAG00000013755	ITGB5	integrin subunit beta 5
chr1	69284052	69286420	2369	ENSBTAG00000013755	ITGB5	integrin subunit beta 5
chr1	69286728	69287153	426	ENSBTAG00000013755	ITGB5	integrin subunit beta 5
chr1	69289091	69289249	159	ENSBTAG00000013755	ITGB5	integrin subunit beta 5
chr1	69304038	69310124	6087	ENSBTAG00000013755	ITGB5	integrin subunit beta 5
chr1	69310432	69311209	778	ENSBTAG00000013755	ITGB5	integrin subunit beta 5
chr1	69333390	69334626	1237	ENSBTAG00000013755	ITGB5	integrin subunit beta 5
chr1	69418925	69419886	962	ENSBTAG00000013755	ITGB5	integrin subunit beta 5
chr1	69444474	69444607	134	ENSBTAG00000013755	ITGB5	integrin subunit beta 5
chr1	69477960	69478718	759	ENSBTAG00000013755	ITGB5	integrin subunit beta 5
chr1	69479278	69479862	585	ENSBTAG00000013755	ITGB5	integrin subunit beta 5
chr1	69484219	69500677	16459	ENSBTAG00000013755	ITGB5	integrin subunit beta 5
chr1	69502229	69504039	1811	ENSBTAG00000013755	ITGB5	integrin subunit beta 5
chr1	69505448	69505982	535	ENSBTAG00000013755	ITGB5	integrin subunit beta 5
chr1	69507373	69509581	2209	ENSBTAG00000013755	ITGB5	integrin subunit beta 5
chr1	69541426	69542601	1176	ENSBTAG00000013755	ITGB5	integrin subunit beta 5
chr1	69558949	69561478	2530	ENSBTAG00000050482	ZNF148	zinc finger protein 148
chr1	69567679	69567865	187	ENSBTAG00000050482	ZNF148	zinc finger protein 148
chr1	69568666	69570438	1773	ENSBTAG00000050482	ZNF148	zinc finger protein 148
chr1	69573994	69576737	2744	ENSBTAG00000050482	ZNF148	zinc finger protein 148
chr1	69580920	69585706	4787	ENSBTAG00000050482	ZNF148	zinc finger protein 148
chr1	69586205	69593597	7393	ENSBTAG00000050482	ZNF148	zinc finger protein 148
chr1	69601919	69602532	614	ENSBTAG00000050482	ZNF148	zinc finger protein 148
chr1	69603101	69603356	256	ENSBTAG00000050482	ZNF148	zinc finger protein 148
chr1	69655246	69655972	727	ENSBTAG00000050482	ZNF148	zinc finger protein 148
chr1	69663916	69665833	1918	ENSBTAG00000050482	ZNF148	zinc finger protein 148
chr1	69685888	69687162	1275	ENSBTAG00000050482	ZNF148	zinc finger protein 148
chr1	69716366	69716620	255	ENSBTAG00000050482	ZNF148	zinc finger protein 148
chr1	69730075	69730352	278	ENSBTAG00000050482	ZNF148	zinc finger protein 148
chr1	69732577	69732931	355	ENSBTAG00000050482	ZNF148	zinc finger protein 148
chr1	69735753	69735802	50	ENSBTAG00000050482	ZNF148	zinc finger protein 148
chr1	69736604	69737304	701	ENSBTAG00000050482	ZNF148	zinc finger protein 148
chr1	69737925	69738275	351	ENSBTAG00000050482	ZNF148	zinc finger protein 148
chr1	69738612	69740975	2364	ENSBTAG00000050482	ZNF148	zinc finger protein 148
chr1	69743762	69744444	683	ENSBTAG00000050482	ZNF148	zinc finger protein 148
chr1	69744857	69746011	1155	ENSBTAG00000050482	ZNF148	zinc finger protein 148
chr1	69746509	69746689	181	ENSBTAG00000050482	ZNF148	zinc finger protein 148
chr1	69766071	69766487	417	ENSBTAG00000050482	ZNF148	zinc finger protein 148
chr1	69810272	69812095	1824	ENSBTAG00000050482	ZNF148	zinc finger protein 148
chr1	69813313	69814076	764	ENSBTAG00000050482	ZNF148	zinc finger protein 148
chr1	69821530	69826361	4832	ENSBTAG00000050482	ZNF148	zinc finger protein 148
chr1	69828163	69828418	256	ENSBTAG00000050482	ZNF148	zinc finger protein 148
chr1	69857439	69857814	376	ENSBTAG00000050482	ZNF148	zinc finger protein 148
chr1	69858490	69861522	3033	ENSBTAG00000050482	ZNF148	zinc finger protein 148
chr1	69887527	69887782	256	ENSBTAG00000011383	SNX4	sorting nexin 4
chr1	69908764	69911930	3167	ENSBTAG00000011383	SNX4	sorting nexin 4
chr1	69931588	69934196	2609	ENSBTAG00000011383	SNX4	sorting nexin 4
chr1	69935165	69937609	2445	ENSBTAG00000011383	SNX4	sorting nexin 4
chr1	69938372	69940206	1835	ENSBTAG00000011383	SNX4	sorting nexin 4
chr1	69940607	69940862	256	ENSBTAG00000011383	SNX4	sorting nexin 4
chr1	69941479	69943449	1971	ENSBTAG00000011383	SNX4	sorting nexin 4
chr1	69943847	69944509	663	ENSBTAG00000011383	SNX4	sorting nexin 4
chr1	69944854	69945333	480	ENSBTAG00000011383	SNX4	sorting nexin 4
chr1	69957851	69958651	801	ENSBTAG00000011383	SNX4	sorting nexin 4
chr1	69984643	69985216	574	ENSBTAG00000011383	SNX4	sorting nexin 4
chr1	69985633	69986992	1360	ENSBTAG00000011383	SNX4	sorting nexin 4
chr1	69990122	69990451	330	ENSBTAG00000011383	SNX4	sorting nexin 4
chr1	70002959	70003317	359	ENSBTAG00000006471	OSBPL11	oxysterol binding protein like 11
chr1	70004142	70006288	2147	ENSBTAG00000006471	OSBPL11	oxysterol binding protein like 11
chr1	70030154	70030501	348	ENSBTAG00000006471	OSBPL11	oxysterol binding protein like 11
chr1	70045867	70046541	675	ENSBTAG00000006471	OSBPL11	oxysterol binding protein like 11
chr1	70047105	70048424	1320	ENSBTAG00000006471	OSBPL11	oxysterol binding protein like 11
chr1	70049005	70049434	430	ENSBTAG00000006471	OSBPL11	oxysterol binding protein like 11
chr1	70049866	70050508	643	ENSBTAG00000006471	OSBPL11	oxysterol binding protein like 11
chr1	70051506	70052503	998	ENSBTAG00000006471	OSBPL11	oxysterol binding protein like 11
chr1	70072736	70073474	739	ENSBTAG00000006471	OSBPL11	oxysterol binding protein like 11
chr1	70169855	70171800	1946	ENSBTAG00000014208	RPL35A	ribosomal protein L35a
chr1	70172800	70173618	819	ENSBTAG00000014208	RPL35A	ribosomal protein L35a
chr1	70174025	70174280	256	ENSBTAG00000014208	RPL35A	ribosomal protein L35a
chr1	70175986	70178693	2708	ENSBTAG00000014208	RPL35A	ribosomal protein L35a
chr1	70231627	70236929	5303	ENSBTAG00000018025	IQCG	IQ motif containing G
chr1	70237258	70237542	285	ENSBTAG00000018025	IQCG	IQ motif containing G
chr1	70237977	70242244	4268	ENSBTAG00000018025	IQCG	IQ motif containing G
chr1	70253468	70253741	274	ENSBTAG00000018025	IQCG	IQ motif containing G
chr1	70255954	70256314	361	ENSBTAG00000018025	IQCG	IQ motif containing G
chr1	70257412	70258928	1517	ENSBTAG00000018025	IQCG	IQ motif containing G
chr1	70297093	70298132	1040	ENSBTAG00000014874	FYTTD1	forty-two-three domain containing 1
chr1	70298476	70299081	606	ENSBTAG00000014874	FYTTD1	forty-two-three domain containing 1
chr1	70325466	70326584	1119	ENSBTAG00000014874	FYTTD1	forty-two-three domain containing 1
chr1	70330536	70333525	2990	ENSBTAG00000014874	FYTTD1	forty-two-three domain containing 1
chr1	70356634	70359704	3071	ENSBTAG00000014874	FYTTD1	forty-two-three domain containing 1
chr1	70360257	70360719	463	ENSBTAG00000014874	FYTTD1	forty-two-three domain containing 1
chr1	70364940	70366624	1685	ENSBTAG00000014874	FYTTD1	forty-two-three domain containing 1
chr1	70367415	70371104	3690	ENSBTAG00000014874	FYTTD1	forty-two-three domain containing 1
chr1	70385451	70388821	3371	ENSBTAG00000001890	RUBCN	rubicon autophagy regulator
chr1	70389227	70390128	902	ENSBTAG00000001890	RUBCN	rubicon autophagy regulator
chr1	70391382	70391938	557	ENSBTAG00000001890	RUBCN	rubicon autophagy regulator
chr1	70396918	70397885	968	ENSBTAG00000001890	RUBCN	rubicon autophagy regulator
chr1	70398302	70405307	7006	ENSBTAG00000001890	RUBCN	rubicon autophagy regulator
chr1	70434117	70434401	285	ENSBTAG00000001890	RUBCN	rubicon autophagy regulator
chr1	70435171	70436590	1420	ENSBTAG00000001890	RUBCN	rubicon autophagy regulator
chr1	70599674	70601380	1707	ENSBTAG00000021364	TNK2	tyrosine kinase non receptor 2
chr1	70616685	70631688	15004	ENSBTAG00000021364	TNK2	tyrosine kinase non receptor 2
chr1	70637975	70639354	1380	ENSBTAG00000021364	TNK2	tyrosine kinase non receptor 2
chr1	70648844	70652654	3811	ENSBTAG00000021364	TNK2	tyrosine kinase non receptor 2
chr1	70661971	70662475	505	ENSBTAG00000032719	TFRC	transferrin receptor
chr1	70676856	70678896	2041	ENSBTAG00000032719	TFRC	transferrin receptor
chr1	70680767	70681247	481	ENSBTAG00000032719	TFRC	transferrin receptor
chr1	70691184	70692724	1541	ENSBTAG00000032719	TFRC	transferrin receptor
chr1	70771204	70771835	632	ENSBTAG00000021515	ZDHHC19	zinc finger DHHC-type containing 19
chr1	70772314	70774720	2407	ENSBTAG00000021515	ZDHHC19	zinc finger DHHC-type containing 19
chr1	70779386	70779884	499	ENSBTAG00000021515	ZDHHC19	zinc finger DHHC-type containing 19
chr1	70780473	70792154	11682	ENSBTAG00000021515	ZDHHC19	zinc finger DHHC-type containing 19
chr1	70798384	70798701	318	ENSBTAG00000021515	ZDHHC19	zinc finger DHHC-type containing 19
chr1	70843566	70845298	1733	ENSBTAG00000016979	PCYT1A	phosphate cytidylyltransferase 1, choline, alpha
chr1	70853208	70853828	621	ENSBTAG00000016979	PCYT1A	phosphate cytidylyltransferase 1, choline, alpha
chr1	70854199	70856347	2149	ENSBTAG00000016979	PCYT1A	phosphate cytidylyltransferase 1, choline, alpha
chr1	70856809	70863831	7023	ENSBTAG00000016979	PCYT1A	phosphate cytidylyltransferase 1, choline, alpha
chr1	70866535	70867827	1293	ENSBTAG00000016979	PCYT1A	phosphate cytidylyltransferase 1, choline, alpha
chr1	70868172	70876479	8308	ENSBTAG00000016979	PCYT1A	phosphate cytidylyltransferase 1, choline, alpha
chr1	70910029	70911142	1114	ENSBTAG00000032684	TCTEX1D2	Tctex1 domain containing 2
chr1	70924868	70926396	1529	ENSBTAG00000032684	TCTEX1D2	Tctex1 domain containing 2
chr1	70927787	70929763	1977	ENSBTAG00000032684	TCTEX1D2	Tctex1 domain containing 2
chr1	70930253	70931686	1434	ENSBTAG00000032684	TCTEX1D2	Tctex1 domain containing 2
chr1	70960597	70962187	1591	ENSBTAG00000007577	UBXN7	UBX domain protein 7
chr1	70974387	70974923	537	ENSBTAG00000007577	UBXN7	UBX domain protein 7
chr1	70975383	70978469	3087	ENSBTAG00000007577	UBXN7	UBX domain protein 7
chr1	70978799	70979849	1051	ENSBTAG00000007577	UBXN7	UBX domain protein 7
chr1	70980264	70984742	4479	ENSBTAG00000007577	UBXN7	UBX domain protein 7
chr1	70985110	70985811	702	ENSBTAG00000007577	UBXN7	UBX domain protein 7
chr1	71004156	71004411	256	ENSBTAG00000007577	UBXN7	UBX domain protein 7
chr1	71042102	71042760	659	ENSBTAG00000013317	RNF168	ring finger protein 168
chr1	71044777	71045047	271	ENSBTAG00000013317	RNF168	ring finger protein 168
chr1	71047239	71049488	2250	ENSBTAG00000013319	SMCO1	single-pass membrane protein with coiled-coil domains 1
chr1	71049983	71050763	781	ENSBTAG00000013319	SMCO1	single-pass membrane protein with coiled-coil domains 1
chr1	71051355	71052860	1506	ENSBTAG00000013319	SMCO1	single-pass membrane protein with coiled-coil domains 1
chr1	71083910	71085239	1330	ENSBTAG00000014660	WDR53	WD repeat domain 53
chr1	71095217	71095566	350	ENSBTAG00000014660	WDR53	WD repeat domain 53
chr1	71099400	71100119	720	ENSBTAG00000014660	WDR53	WD repeat domain 53
chr1	71101947	71102189	243	ENSBTAG00000006388	FBXO45	F-box protein 45
chr1	71154417	71154764	348	ENSBTAG00000009614	NRROS	negative regulator of reactive oxygen species
chr1	71191784	71191888	105	ENSBTAG00000009614	NRROS	negative regulator of reactive oxygen species
chr1	71225740	71226748	1009	ENSBTAG00000013192	CEP19	centrosomal protein 19
chr1	71259361	71261418	2058	ENSBTAG00000047856	PAK2	p21 (RAC1) activated kinase 2
chr1	71261864	71263082	1219	ENSBTAG00000047856	PAK2	p21 (RAC1) activated kinase 2
chr1	71265648	71266349	702	ENSBTAG00000047856	PAK2	p21 (RAC1) activated kinase 2
chr1	71267911	71268166	256	ENSBTAG00000047856	PAK2	p21 (RAC1) activated kinase 2
chr1	71268543	71269632	1090	ENSBTAG00000047856	PAK2	p21 (RAC1) activated kinase 2
chr1	71269963	71276522	6560	ENSBTAG00000047856	PAK2	p21 (RAC1) activated kinase 2
chr1	71286529	71287280	752	ENSBTAG00000047856	PAK2	p21 (RAC1) activated kinase 2
chr1	71287665	71290864	3200	ENSBTAG00000047856	PAK2	p21 (RAC1) activated kinase 2
chr1	71300087	71300518	432	ENSBTAG00000047856	PAK2	p21 (RAC1) activated kinase 2
chr1	71305797	71306929	1133	ENSBTAG00000047856	PAK2	p21 (RAC1) activated kinase 2
chr1	71307535	71307790	256	ENSBTAG00000047856	PAK2	p21 (RAC1) activated kinase 2
chr1	71308230	71308485	256	ENSBTAG00000047856	PAK2	p21 (RAC1) activated kinase 2
chr1	71308822	71309552	731	ENSBTAG00000047856	PAK2	p21 (RAC1) activated kinase 2
chr1	71311136	71314024	2889	ENSBTAG00000047856	PAK2	p21 (RAC1) activated kinase 2
chr1	71356621	71357906	1286	ENSBTAG00000008873	NCBP2	nuclear cap binding protein subunit 2
chr1	71397397	71398159	763	ENSBTAG00000008873	NCBP2	nuclear cap binding protein subunit 2
chr1	71409109	71409563	455	ENSBTAG00000008873	NCBP2	nuclear cap binding protein subunit 2
chr1	71412009	71412421	413	ENSBTAG00000008873	NCBP2	nuclear cap binding protein subunit 2
chr1	71428439	71429591	1153	ENSBTAG00000008873	NCBP2	nuclear cap binding protein subunit 2
chr1	71430406	71430824	419	ENSBTAG00000008873	NCBP2	nuclear cap binding protein subunit 2
chr1	71571182	71572492	1311	ENSBTAG00000002998	MELTF	melanotransferrin
chr1	71588544	71588990	447	ENSBTAG00000002998	MELTF	melanotransferrin
chr1	71589414	71589582	169	ENSBTAG00000002998	MELTF	melanotransferrin
chr1	71599843	71600010	168	ENSBTAG00000002998	MELTF	melanotransferrin
chr1	71673135	71673622	488	ENSBTAG00000002998	MELTF	melanotransferrin
chr1	71680147	71681705	1559	ENSBTAG00000002998	MELTF	melanotransferrin
chr1	71682271	71685035	2765	ENSBTAG00000002998	MELTF	melanotransferrin
chr1	71703503	71703758	256	ENSBTAG00000002998	MELTF	melanotransferrin
chr1	71723751	71724226	476	ENSBTAG00000002998	MELTF	melanotransferrin
chr1	71724554	71725290	737	ENSBTAG00000002998	MELTF	melanotransferrin
chr1	71726314	71726569	256	ENSBTAG00000002998	MELTF	melanotransferrin
chr1	71728765	71729515	751	ENSBTAG00000002998	MELTF	melanotransferrin
chr1	71746709	71747237	529	ENSBTAG00000002998	MELTF	melanotransferrin
chr1	71748138	71750094	1957	ENSBTAG00000002998	MELTF	melanotransferrin
chr1	71758353	71758842	490	ENSBTAG00000000448	BDH1	3-hydroxybutyrate dehydrogenase 1
chr1	71770695	71770950	256	ENSBTAG00000000448	BDH1	3-hydroxybutyrate dehydrogenase 1
chr1	71776573	71777815	1243	ENSBTAG00000000448	BDH1	3-hydroxybutyrate dehydrogenase 1
chr1	71779973	71780438	466	ENSBTAG00000000448	BDH1	3-hydroxybutyrate dehydrogenase 1
chr1	71811297	71812605	1309	ENSBTAG00000000448	BDH1	3-hydroxybutyrate dehydrogenase 1
chr1	71815763	71818148	2386	ENSBTAG00000000448	BDH1	3-hydroxybutyrate dehydrogenase 1
chr1	71820057	71823897	3841	ENSBTAG00000000448	BDH1	3-hydroxybutyrate dehydrogenase 1
chr1	71826500	71827112	613	ENSBTAG00000000448	BDH1	3-hydroxybutyrate dehydrogenase 1
chr1	71839918	71840328	411	ENSBTAG00000000448	BDH1	3-hydroxybutyrate dehydrogenase 1
chr1	71840692	71840837	146	ENSBTAG00000000448	BDH1	3-hydroxybutyrate dehydrogenase 1
chr1	71842237	71857032	14796	ENSBTAG00000000448	BDH1	3-hydroxybutyrate dehydrogenase 1
chr1	71875662	71876812	1151	ENSBTAG00000000448	BDH1	3-hydroxybutyrate dehydrogenase 1
chr1	71877608	71879767	2160	ENSBTAG00000000448	BDH1	3-hydroxybutyrate dehydrogenase 1
chr1	71882263	71883076	814	ENSBTAG00000000448	BDH1	3-hydroxybutyrate dehydrogenase 1
chr1	71893332	71893440	109	ENSBTAG00000000448	BDH1	3-hydroxybutyrate dehydrogenase 1
chr1	71893774	71894927	1154	ENSBTAG00000000448	BDH1	3-hydroxybutyrate dehydrogenase 1
chr1	71910293	71914275	3983	ENSBTAG00000000448	BDH1	3-hydroxybutyrate dehydrogenase 1
chr1	71914617	71916157	1541	ENSBTAG00000000448	BDH1	3-hydroxybutyrate dehydrogenase 1
chr1	71916696	71923572	6877	ENSBTAG00000000448	BDH1	3-hydroxybutyrate dehydrogenase 1
chr1	71929207	71930094	888	ENSBTAG00000000448	BDH1	3-hydroxybutyrate dehydrogenase 1
chr1	71932365	71933665	1301	ENSBTAG00000000448	BDH1	3-hydroxybutyrate dehydrogenase 1
chr1	71937457	71938158	702	ENSBTAG00000000448	BDH1	3-hydroxybutyrate dehydrogenase 1
chr1	71938569	71938824	256	ENSBTAG00000000448	BDH1	3-hydroxybutyrate dehydrogenase 1
chr1	71941918	71942274	357	ENSBTAG00000000448	BDH1	3-hydroxybutyrate dehydrogenase 1
chr1	71942633	71947613	4981	ENSBTAG00000000448	BDH1	3-hydroxybutyrate dehydrogenase 1
chr1	71952173	71953714	1542	ENSBTAG00000000448	BDH1	3-hydroxybutyrate dehydrogenase 1
chr1	71955481	71956357	877	ENSBTAG00000000448	BDH1	3-hydroxybutyrate dehydrogenase 1
chr1	71961991	71963570	1580	ENSBTAG00000000448	BDH1	3-hydroxybutyrate dehydrogenase 1
chr1	71974658	71975119	462	ENSBTAG00000000448	BDH1	3-hydroxybutyrate dehydrogenase 1
chr1	71975442	71978281	2840	ENSBTAG00000000448	BDH1	3-hydroxybutyrate dehydrogenase 1
chr1	72057297	72058552	1256	ENSBTAG00000023600	APOD	apolipoprotein D
chr1	72060069	72060740	672	ENSBTAG00000023600	APOD	apolipoprotein D
chr1	72061182	72064603	3422	ENSBTAG00000023600	APOD	apolipoprotein D
chr1	72068303	72069547	1245	ENSBTAG00000023600	APOD	apolipoprotein D
chr1	72101700	72103644	1945	ENSBTAG00000006724	PPP1R2	protein phosphatase 1 regulatory inhibitor subunit 2
chr1	72104018	72105407	1390	ENSBTAG00000006724	PPP1R2	protein phosphatase 1 regulatory inhibitor subunit 2
chr1	72121052	72121328	277	ENSBTAG00000006724	PPP1R2	protein phosphatase 1 regulatory inhibitor subunit 2
chr1	72121661	72122084	424	ENSBTAG00000006724	PPP1R2	protein phosphatase 1 regulatory inhibitor subunit 2
chr1	72133850	72136284	2435	ENSBTAG00000003378	ACAP2	ArfGAP with coiled-coil, ankyrin repeat and PH domains 2
chr1	72136697	72137218	522	ENSBTAG00000003378	ACAP2	ArfGAP with coiled-coil, ankyrin repeat and PH domains 2
chr1	72145506	72146196	691	ENSBTAG00000003378	ACAP2	ArfGAP with coiled-coil, ankyrin repeat and PH domains 2
chr1	72148071	72148131	61	ENSBTAG00000003378	ACAP2	ArfGAP with coiled-coil, ankyrin repeat and PH domains 2
chr1	72148665	72149778	1114	ENSBTAG00000003378	ACAP2	ArfGAP with coiled-coil, ankyrin repeat and PH domains 2
chr1	72151765	72152197	433	ENSBTAG00000003378	ACAP2	ArfGAP with coiled-coil, ankyrin repeat and PH domains 2
chr1	72152878	72154302	1425	ENSBTAG00000003378	ACAP2	ArfGAP with coiled-coil, ankyrin repeat and PH domains 2
chr1	72181489	72183202	1714	ENSBTAG00000003378	ACAP2	ArfGAP with coiled-coil, ankyrin repeat and PH domains 2
chr1	72189851	72192729	2879	ENSBTAG00000003378	ACAP2	ArfGAP with coiled-coil, ankyrin repeat and PH domains 2
chr1	72193097	72193473	377	ENSBTAG00000003378	ACAP2	ArfGAP with coiled-coil, ankyrin repeat and PH domains 2
chr1	72199454	72199711	258	ENSBTAG00000003378	ACAP2	ArfGAP with coiled-coil, ankyrin repeat and PH domains 2
chr1	72202960	72204042	1083	ENSBTAG00000003378	ACAP2	ArfGAP with coiled-coil, ankyrin repeat and PH domains 2
chr1	72242923	72243194	272	ENSBTAG00000014564	XXYLT1	xyloside xylosyltransferase 1
chr1	72259587	72260328	742	ENSBTAG00000014564	XXYLT1	xyloside xylosyltransferase 1
chr1	72327913	72328285	373	ENSBTAG00000014564	XXYLT1	xyloside xylosyltransferase 1
chr1	72346935	72347717	783	ENSBTAG00000014564	XXYLT1	xyloside xylosyltransferase 1
chr1	72348726	72351515	2790	ENSBTAG00000014564	XXYLT1	xyloside xylosyltransferase 1
chr1	72357083	72359969	2887	ENSBTAG00000014564	XXYLT1	xyloside xylosyltransferase 1
chr1	72361480	72362630	1151	ENSBTAG00000014564	XXYLT1	xyloside xylosyltransferase 1
chr1	72366127	72366996	870	ENSBTAG00000014564	XXYLT1	xyloside xylosyltransferase 1
chr1	72368102	72368481	380	ENSBTAG00000014564	XXYLT1	xyloside xylosyltransferase 1
chr1	72373287	72373578	292	ENSBTAG00000014564	XXYLT1	xyloside xylosyltransferase 1
chr1	72380354	72380642	289	ENSBTAG00000014564	XXYLT1	xyloside xylosyltransferase 1
chr1	72381694	72382342	649	ENSBTAG00000014564	XXYLT1	xyloside xylosyltransferase 1
chr1	72383632	72383796	165	ENSBTAG00000014564	XXYLT1	xyloside xylosyltransferase 1
chr1	72391046	72392028	983	ENSBTAG00000014564	XXYLT1	xyloside xylosyltransferase 1
chr1	72407396	72409890	2495	ENSBTAG00000014564	XXYLT1	xyloside xylosyltransferase 1
chr1	72418788	72420358	1571	ENSBTAG00000014564	XXYLT1	xyloside xylosyltransferase 1
chr1	72428645	72429584	940	ENSBTAG00000014564	XXYLT1	xyloside xylosyltransferase 1
chr1	72439661	72440664	1004	ENSBTAG00000014564	XXYLT1	xyloside xylosyltransferase 1
chr1	72448673	72450068	1396	ENSBTAG00000014564	XXYLT1	xyloside xylosyltransferase 1
chr1	72474140	72475592	1453	ENSBTAG00000014564	XXYLT1	xyloside xylosyltransferase 1
chr1	72476186	72476883	698	ENSBTAG00000014564	XXYLT1	xyloside xylosyltransferase 1
chr1	72641739	72641910	172	ENSBTAG00000008461	LSG1	large 60S subunit nuclear export GTPase 1
chr1	72665586	72666592	1007	ENSBTAG00000008461	LSG1	large 60S subunit nuclear export GTPase 1
chr1	72674146	72677275	3130	ENSBTAG00000008461	LSG1	large 60S subunit nuclear export GTPase 1
chr1	72720166	72721957	1792	ENSBTAG00000008461	LSG1	large 60S subunit nuclear export GTPase 1
chr1	72765351	72766764	1414	ENSBTAG00000008461	LSG1	large 60S subunit nuclear export GTPase 1
chr1	72767271	72767822	552	ENSBTAG00000008461	LSG1	large 60S subunit nuclear export GTPase 1
chr1	72771250	72771652	403	ENSBTAG00000008461	LSG1	large 60S subunit nuclear export GTPase 1
chr1	72878473	72880350	1878	ENSBTAG00000008461	LSG1	large 60S subunit nuclear export GTPase 1
chr1	72903560	72905171	1612	ENSBTAG00000002394	TMEM44	transmembrane protein 44
chr1	72907136	72907901	766	ENSBTAG00000002394	TMEM44	transmembrane protein 44
chr1	72934884	72938520	3637	ENSBTAG00000045117	MIR2287	microRNA mir-2287
chr1	72940218	72940495	278	ENSBTAG00000045117	MIR2287	microRNA mir-2287
chr1	72945481	72945736	256	ENSBTAG00000045117	MIR2287	microRNA mir-2287
chr1	72946139	72956817	10679	ENSBTAG00000045117	MIR2287	microRNA mir-2287
chr1	72959099	72965604	6506	ENSBTAG00000045117	MIR2287	microRNA mir-2287
chr1	72970910	72973575	2666	ENSBTAG00000045117	MIR2287	microRNA mir-2287
chr1	72973945	72978815	4871	ENSBTAG00000045117	MIR2287	microRNA mir-2287
chr1	72981739	72982172	434	ENSBTAG00000045117	MIR2287	microRNA mir-2287
chr1	72987203	72988009	807	ENSBTAG00000045117	MIR2287	microRNA mir-2287
chr1	72988381	72989349	969	ENSBTAG00000045117	MIR2287	microRNA mir-2287
[truncated: 82,643 more rows]

## Sheet: H3K27ac peaks in pbsc
H3K27ac peaks called from pbsc
seqnames	start	end	width	ENSEMBL	SYMBOL	GENENAME
chr1	881423	882304	882	ENSBTAG00000020035	RCAN1	regulator of calcineurin 1
chr1	954505	955176	672	ENSBTAG00000020035	RCAN1	regulator of calcineurin 1
chr1	955258	956781	1524	ENSBTAG00000020035	RCAN1	regulator of calcineurin 1
chr1	956923	957086	164	ENSBTAG00000020035	RCAN1	regulator of calcineurin 1
chr1	958484	958710	227	ENSBTAG00000020035	RCAN1	regulator of calcineurin 1
chr1	958829	960245	1417	ENSBTAG00000020035	RCAN1	regulator of calcineurin 1
chr1	965723	966085	363	ENSBTAG00000020035	RCAN1	regulator of calcineurin 1
chr1	966993	970049	3057	ENSBTAG00000020035	RCAN1	regulator of calcineurin 1
chr1	970400	970633	234	ENSBTAG00000020035	RCAN1	regulator of calcineurin 1
chr1	985940	992597	6658	ENSBTAG00000020035	RCAN1	regulator of calcineurin 1
chr1	992833	993932	1100	ENSBTAG00000020035	RCAN1	regulator of calcineurin 1
chr1	994131	994816	686	ENSBTAG00000020035	RCAN1	regulator of calcineurin 1
chr1	995653	996084	432	ENSBTAG00000020035	RCAN1	regulator of calcineurin 1
chr1	1117382	1119107	1726	ENSBTAG00000011528	SMIM11A	small integral membrane protein 11A
chr1	1397607	1402149	4543	NA	SLC5A3	solute carrier family 5 member 3
chr1	1402257	1402610	354	NA	SLC5A3	solute carrier family 5 member 3
chr1	1454868	1455220	353	ENSBTAG00000012594	MRPS6	mitochondrial ribosomal protein S6
chr1	1473078	1473339	262	ENSBTAG00000012594	MRPS6	mitochondrial ribosomal protein S6
chr1	1603836	1605887	2052	ENSBTAG00000018278	ATP5PO	ATP synthase peripheral stalk subunit OSCP
chr1	1619816	1620042	227	ENSBTAG00000018278	ATP5PO	ATP synthase peripheral stalk subunit OSCP
chr1	1620964	1623427	2464	ENSBTAG00000018278	ATP5PO	ATP synthase peripheral stalk subunit OSCP
chr1	1624804	1625131	328	ENSBTAG00000018278	ATP5PO	ATP synthase peripheral stalk subunit OSCP
chr1	1643271	1644910	1640	ENSBTAG00000018278	ATP5PO	ATP synthase peripheral stalk subunit OSCP
chr1	1645797	1646086	290	ENSBTAG00000018278	ATP5PO	ATP synthase peripheral stalk subunit OSCP
chr1	1654396	1654452	57	ENSBTAG00000018278	ATP5PO	ATP synthase peripheral stalk subunit OSCP
chr1	1654532	1654826	295	ENSBTAG00000018278	ATP5PO	ATP synthase peripheral stalk subunit OSCP
chr1	1721709	1722278	570	ENSBTAG00000053248	MIR2285BS	microRNA mir-2285bs
chr1	1725893	1726174	282	ENSBTAG00000053248	MIR2285BS	microRNA mir-2285bs
chr1	1726459	1730984	4526	ENSBTAG00000053248	MIR2285BS	microRNA mir-2285bs
chr1	1743443	1743809	367	ENSBTAG00000053248	MIR2285BS	microRNA mir-2285bs
chr1	1754461	1754741	281	ENSBTAG00000053248	MIR2285BS	microRNA mir-2285bs
chr1	1778858	1779204	347	ENSBTAG00000053248	MIR2285BS	microRNA mir-2285bs
chr1	1780300	1780846	547	ENSBTAG00000053248	MIR2285BS	microRNA mir-2285bs
chr1	1781609	1781902	294	ENSBTAG00000053248	MIR2285BS	microRNA mir-2285bs
chr1	1800758	1801070	313	ENSBTAG00000053248	MIR2285BS	microRNA mir-2285bs
chr1	1801781	1802706	926	ENSBTAG00000053248	MIR2285BS	microRNA mir-2285bs
chr1	1803171	1803846	676	ENSBTAG00000053248	MIR2285BS	microRNA mir-2285bs
chr1	1804441	1805256	816	ENSBTAG00000053248	MIR2285BS	microRNA mir-2285bs
chr1	1805539	1805809	271	ENSBTAG00000053248	MIR2285BS	microRNA mir-2285bs
chr1	1807001	1807275	275	ENSBTAG00000053248	MIR2285BS	microRNA mir-2285bs
chr1	1807891	1808126	236	ENSBTAG00000053248	MIR2285BS	microRNA mir-2285bs
chr1	1808328	1808750	423	ENSBTAG00000053248	MIR2285BS	microRNA mir-2285bs
chr1	1809369	1809951	583	ENSBTAG00000053248	MIR2285BS	microRNA mir-2285bs
chr1	1810089	1813017	2929	ENSBTAG00000053248	MIR2285BS	microRNA mir-2285bs
chr1	1813297	1813944	648	ENSBTAG00000053248	MIR2285BS	microRNA mir-2285bs
chr1	1819504	1819722	219	ENSBTAG00000008490	CRYZL1	crystallin zeta like 1
chr1	1820748	1821187	440	ENSBTAG00000008490	CRYZL1	crystallin zeta like 1
chr1	1849840	1849933	94	ENSBTAG00000008490	CRYZL1	crystallin zeta like 1
chr1	1850038	1856875	6838	ENSBTAG00000008490	CRYZL1	crystallin zeta like 1
chr1	1857403	1858482	1080	ENSBTAG00000008490	CRYZL1	crystallin zeta like 1
chr1	1858707	1859299	593	ENSBTAG00000008490	CRYZL1	crystallin zeta like 1
chr1	1859704	1860218	515	ENSBTAG00000008490	CRYZL1	crystallin zeta like 1
chr1	1860454	1863102	2649	ENSBTAG00000008490	CRYZL1	crystallin zeta like 1
chr1	1872984	1873663	680	ENSBTAG00000008490	CRYZL1	crystallin zeta like 1
chr1	1873767	1874350	584	ENSBTAG00000008490	CRYZL1	crystallin zeta like 1
chr1	1874620	1874846	227	ENSBTAG00000008490	CRYZL1	crystallin zeta like 1
chr1	1875540	1877714	2175	ENSBTAG00000008490	CRYZL1	crystallin zeta like 1
chr1	1905270	1905531	262	ENSBTAG00000008490	CRYZL1	crystallin zeta like 1
chr1	1905803	1906393	591	ENSBTAG00000008490	CRYZL1	crystallin zeta like 1
chr1	1906503	1906776	274	ENSBTAG00000008490	CRYZL1	crystallin zeta like 1
chr1	1906939	1910500	3562	ENSBTAG00000008490	CRYZL1	crystallin zeta like 1
chr1	1942526	1944043	1518	ENSBTAG00000035175	DONSON	downstream neighbor of SON
chr1	1944205	1944980	776	ENSBTAG00000035175	DONSON	downstream neighbor of SON
chr1	1983806	1986972	3167	ENSBTAG00000008482	SON	SON DNA binding protein
chr1	2026989	2028223	1235	ENSBTAG00000001258	TMEM50B	transmembrane protein 50B
chr1	2046659	2047487	829	ENSBTAG00000001258	TMEM50B	transmembrane protein 50B
chr1	2047700	2048588	889	ENSBTAG00000001258	TMEM50B	transmembrane protein 50B
chr1	2108801	2111278	2478	ENSBTAG00000001258	TMEM50B	transmembrane protein 50B
chr1	2111447	2111838	392	ENSBTAG00000001258	TMEM50B	transmembrane protein 50B
chr1	2112587	2113229	643	ENSBTAG00000001258	TMEM50B	transmembrane protein 50B
chr1	2113923	2115114	1192	ENSBTAG00000001258	TMEM50B	transmembrane protein 50B
chr1	2115287	2117228	1942	ENSBTAG00000001258	TMEM50B	transmembrane protein 50B
chr1	2117369	2117979	611	ENSBTAG00000001258	TMEM50B	transmembrane protein 50B
chr1	2118292	2119303	1012	ENSBTAG00000001258	TMEM50B	transmembrane protein 50B
chr1	2120044	2120286	243	ENSBTAG00000001258	TMEM50B	transmembrane protein 50B
chr1	2127362	2127866	505	ENSBTAG00000001258	TMEM50B	transmembrane protein 50B
chr1	2128155	2129504	1350	ENSBTAG00000001258	TMEM50B	transmembrane protein 50B
chr1	2129605	2131755	2151	ENSBTAG00000001258	TMEM50B	transmembrane protein 50B
chr1	2195738	2199007	3270	ENSBTAG00000021819	IFNAR1	interferon alpha and beta receptor subunit 1
chr1	2199182	2199726	545	ENSBTAG00000021819	IFNAR1	interferon alpha and beta receptor subunit 1
chr1	2200271	2200497	227	ENSBTAG00000021819	IFNAR1	interferon alpha and beta receptor subunit 1
chr1	2216617	2220341	3725	ENSBTAG00000021819	IFNAR1	interferon alpha and beta receptor subunit 1
chr1	2276523	2276930	408	ENSBTAG00000019404	IL10RB	interleukin 10 receptor subunit beta
chr1	2305853	2308112	2260	ENSBTAG00000019404	IL10RB	interleukin 10 receptor subunit beta
chr1	2313339	2313732	394	ENSBTAG00000019404	IL10RB	interleukin 10 receptor subunit beta
chr1	2313827	2316451	2625	ENSBTAG00000019404	IL10RB	interleukin 10 receptor subunit beta
chr1	2343383	2344050	668	ENSBTAG00000015212	IFNAR2	interferon alpha and beta receptor subunit 2
chr1	2344186	2344867	682	ENSBTAG00000015212	IFNAR2	interferon alpha and beta receptor subunit 2
chr1	2346552	2346778	227	ENSBTAG00000015212	IFNAR2	interferon alpha and beta receptor subunit 2
chr1	2348985	2349712	728	ENSBTAG00000015212	IFNAR2	interferon alpha and beta receptor subunit 2
chr1	2368217	2370736	2520	ENSBTAG00000015212	IFNAR2	interferon alpha and beta receptor subunit 2
chr1	2377313	2377649	337	ENSBTAG00000015212	IFNAR2	interferon alpha and beta receptor subunit 2
chr1	2785509	2788531	3023	ENSBTAG00000003064	PAXBP1	PAX3 and PAX7 binding protein 1
chr1	2789038	2789370	333	ENSBTAG00000003064	PAXBP1	PAX3 and PAX7 binding protein 1
chr1	2826998	2829425	2428	ENSBTAG00000003063	SYNJ1	synaptojanin 1
chr1	2833485	2834806	1322	ENSBTAG00000003063	SYNJ1	synaptojanin 1
chr1	2859218	2859505	288	ENSBTAG00000003063	SYNJ1	synaptojanin 1
chr1	2860017	2863932	3916	ENSBTAG00000003063	SYNJ1	synaptojanin 1
chr1	2872652	2872789	138	ENSBTAG00000003063	SYNJ1	synaptojanin 1
chr1	2923198	2925444	2247	ENSBTAG00000003059	CFAP298	cilia and flagella associated protein 298
chr1	2970935	2971599	665	ENSBTAG00000003059	CFAP298	cilia and flagella associated protein 298
chr1	3102031	3103352	1322	ENSBTAG00000012412	URB1	URB1 ribosome biogenesis 1 homolog (S. cerevisiae)
chr1	3177086	3177312	227	ENSBTAG00000016619	MIS18A	MIS18 kinetochore protein A
chr1	3177855	3178081	227	ENSBTAG00000016619	MIS18A	MIS18 kinetochore protein A
chr1	3759385	3760345	961	ENSBTAG00000018854	SOD1	superoxide dismutase 1
chr1	3760516	3762350	1835	ENSBTAG00000018854	SOD1	superoxide dismutase 1
chr1	3763273	3763566	294	ENSBTAG00000018854	SOD1	superoxide dismutase 1
chr1	3829759	3830010	252	ENSBTAG00000018854	SOD1	superoxide dismutase 1
chr1	3830226	3830635	410	ENSBTAG00000018854	SOD1	superoxide dismutase 1
chr1	3830807	3834313	3507	ENSBTAG00000018854	SOD1	superoxide dismutase 1
chr1	3897831	3898500	670	ENSBTAG00000018854	SOD1	superoxide dismutase 1
chr1	3898887	3899700	814	ENSBTAG00000018854	SOD1	superoxide dismutase 1
chr1	3960673	3961187	515	ENSBTAG00000018854	SOD1	superoxide dismutase 1
chr1	4201160	4202472	1313	ENSBTAG00000044299	MIR2284I	microRNA mir-2284i
chr1	4253888	4255508	1621	ENSBTAG00000044299	MIR2284I	microRNA mir-2284i
chr1	5128931	5130347	1417	ENSBTAG00000039602	KRTAP13-1	keratin associated protein 13-1
chr1	5130485	5131308	824	ENSBTAG00000039602	KRTAP13-1	keratin associated protein 13-1
chr1	5131492	5133084	1593	ENSBTAG00000039602	KRTAP13-1	keratin associated protein 13-1
chr1	5133478	5133563	86	ENSBTAG00000039602	KRTAP13-1	keratin associated protein 13-1
chr1	5366747	5367105	359	ENSBTAG00000039602	KRTAP13-1	keratin associated protein 13-1
chr1	5374763	5375121	359	ENSBTAG00000039602	KRTAP13-1	keratin associated protein 13-1
chr1	5416228	5417195	968	ENSBTAG00000039602	KRTAP13-1	keratin associated protein 13-1
chr1	5417514	5418769	1256	ENSBTAG00000039602	KRTAP13-1	keratin associated protein 13-1
chr1	5419111	5419357	247	ENSBTAG00000039602	KRTAP13-1	keratin associated protein 13-1
chr1	6822527	6824323	1797	ENSBTAG00000014233	CCT8	chaperonin containing TCP1 subunit 8
chr1	6824741	6825117	377	ENSBTAG00000014233	CCT8	chaperonin containing TCP1 subunit 8
chr1	6826152	6828724	2573	ENSBTAG00000014233	CCT8	chaperonin containing TCP1 subunit 8
chr1	6833552	6833869	318	ENSBTAG00000014233	CCT8	chaperonin containing TCP1 subunit 8
chr1	6834043	6834342	300	ENSBTAG00000014233	CCT8	chaperonin containing TCP1 subunit 8
chr1	6834671	6835117	447	ENSBTAG00000014233	CCT8	chaperonin containing TCP1 subunit 8
chr1	6835198	6836158	961	ENSBTAG00000014233	CCT8	chaperonin containing TCP1 subunit 8
chr1	6836301	6837244	944	ENSBTAG00000014233	CCT8	chaperonin containing TCP1 subunit 8
chr1	6837465	6838339	875	ENSBTAG00000014233	CCT8	chaperonin containing TCP1 subunit 8
chr1	6843670	6844062	393	ENSBTAG00000014233	CCT8	chaperonin containing TCP1 subunit 8
chr1	6845073	6845192	120	ENSBTAG00000014233	CCT8	chaperonin containing TCP1 subunit 8
chr1	6846547	6846875	329	ENSBTAG00000014233	CCT8	chaperonin containing TCP1 subunit 8
chr1	6847214	6847622	409	ENSBTAG00000014233	CCT8	chaperonin containing TCP1 subunit 8
chr1	6847755	6848051	297	ENSBTAG00000014233	CCT8	chaperonin containing TCP1 subunit 8
chr1	6848192	6848707	516	ENSBTAG00000014233	CCT8	chaperonin containing TCP1 subunit 8
chr1	6849360	6849682	323	ENSBTAG00000014233	CCT8	chaperonin containing TCP1 subunit 8
chr1	6850208	6850470	263	ENSBTAG00000014233	CCT8	chaperonin containing TCP1 subunit 8
chr1	6850726	6851113	388	ENSBTAG00000014233	CCT8	chaperonin containing TCP1 subunit 8
chr1	6851561	6852569	1009	ENSBTAG00000014233	CCT8	chaperonin containing TCP1 subunit 8
chr1	6852928	6854366	1439	ENSBTAG00000014233	CCT8	chaperonin containing TCP1 subunit 8
chr1	6854550	6858723	4174	ENSBTAG00000014233	CCT8	chaperonin containing TCP1 subunit 8
chr1	6858813	6859039	227	ENSBTAG00000014233	CCT8	chaperonin containing TCP1 subunit 8
chr1	6868631	6868857	227	ENSBTAG00000014233	CCT8	chaperonin containing TCP1 subunit 8
chr1	6869661	6870264	604	ENSBTAG00000014233	CCT8	chaperonin containing TCP1 subunit 8
chr1	6900773	6900913	141	ENSBTAG00000014233	CCT8	chaperonin containing TCP1 subunit 8
chr1	6901156	6901992	837	ENSBTAG00000014233	CCT8	chaperonin containing TCP1 subunit 8
chr1	6932337	6932701	365	ENSBTAG00000014233	CCT8	chaperonin containing TCP1 subunit 8
chr1	6932834	6933643	810	ENSBTAG00000014233	CCT8	chaperonin containing TCP1 subunit 8
chr1	6933751	6934034	284	ENSBTAG00000014233	CCT8	chaperonin containing TCP1 subunit 8
chr1	6934127	6934417	291	ENSBTAG00000014233	CCT8	chaperonin containing TCP1 subunit 8
chr1	6934947	6935173	227	ENSBTAG00000014233	CCT8	chaperonin containing TCP1 subunit 8
chr1	6935414	6936008	595	ENSBTAG00000014233	CCT8	chaperonin containing TCP1 subunit 8
chr1	6940170	6940699	530	ENSBTAG00000014233	CCT8	chaperonin containing TCP1 subunit 8
chr1	6941627	6941910	284	ENSBTAG00000014233	CCT8	chaperonin containing TCP1 subunit 8
chr1	6942767	6943018	252	ENSBTAG00000014233	CCT8	chaperonin containing TCP1 subunit 8
chr1	6943123	6950314	7192	ENSBTAG00000014233	CCT8	chaperonin containing TCP1 subunit 8
chr1	6960788	6961409	622	ENSBTAG00000014233	CCT8	chaperonin containing TCP1 subunit 8
chr1	6966296	6967087	792	ENSBTAG00000014233	CCT8	chaperonin containing TCP1 subunit 8
chr1	6967221	6969335	2115	ENSBTAG00000014233	CCT8	chaperonin containing TCP1 subunit 8
chr1	6969590	6969933	344	ENSBTAG00000014233	CCT8	chaperonin containing TCP1 subunit 8
chr1	6970116	6970568	453	ENSBTAG00000014233	CCT8	chaperonin containing TCP1 subunit 8
chr1	6984185	6984372	188	ENSBTAG00000014233	CCT8	chaperonin containing TCP1 subunit 8
chr1	6985121	6991652	6532	ENSBTAG00000014233	CCT8	chaperonin containing TCP1 subunit 8
chr1	6993191	6998324	5134	ENSBTAG00000014233	CCT8	chaperonin containing TCP1 subunit 8
chr1	6999121	7000408	1288	ENSBTAG00000014233	CCT8	chaperonin containing TCP1 subunit 8
chr1	7000497	7001126	630	ENSBTAG00000014233	CCT8	chaperonin containing TCP1 subunit 8
chr1	7001619	7001857	239	ENSBTAG00000014233	CCT8	chaperonin containing TCP1 subunit 8
chr1	7027625	7028200	576	ENSBTAG00000014233	CCT8	chaperonin containing TCP1 subunit 8
chr1	7037575	7040182	2608	ENSBTAG00000014233	CCT8	chaperonin containing TCP1 subunit 8
chr1	7053356	7053651	296	ENSBTAG00000014233	CCT8	chaperonin containing TCP1 subunit 8
chr1	7068040	7068819	780	ENSBTAG00000014233	CCT8	chaperonin containing TCP1 subunit 8
chr1	7112563	7116031	3469	ENSBTAG00000014233	CCT8	chaperonin containing TCP1 subunit 8
chr1	7154337	7157030	2694	ENSBTAG00000020122	USP16	ubiquitin specific peptidase 16
chr1	7157544	7159379	1836	ENSBTAG00000020122	USP16	ubiquitin specific peptidase 16
chr1	7183158	7183600	443	ENSBTAG00000000201	LTN1	listerin E3 ubiquitin protein ligase 1
chr1	7184164	7184729	566	ENSBTAG00000000201	LTN1	listerin E3 ubiquitin protein ligase 1
chr1	7279856	7281048	1193	ENSBTAG00000001412	N6AMT1	N-6 adenine-specific DNA methyltransferase 1
chr1	7342042	7343233	1192	ENSBTAG00000001412	N6AMT1	N-6 adenine-specific DNA methyltransferase 1
chr1	7343325	7343592	268	ENSBTAG00000001412	N6AMT1	N-6 adenine-specific DNA methyltransferase 1
chr1	7353350	7355361	2012	ENSBTAG00000001412	N6AMT1	N-6 adenine-specific DNA methyltransferase 1
chr1	7355444	7355843	400	ENSBTAG00000001412	N6AMT1	N-6 adenine-specific DNA methyltransferase 1
chr1	7561174	7561492	319	ENSBTAG00000001412	N6AMT1	N-6 adenine-specific DNA methyltransferase 1
chr1	7664372	7664635	264	ENSBTAG00000001412	N6AMT1	N-6 adenine-specific DNA methyltransferase 1
chr1	7664717	7665032	316	ENSBTAG00000001412	N6AMT1	N-6 adenine-specific DNA methyltransferase 1
chr1	7665267	7665530	264	ENSBTAG00000001412	N6AMT1	N-6 adenine-specific DNA methyltransferase 1
chr1	7665616	7665842	227	ENSBTAG00000001412	N6AMT1	N-6 adenine-specific DNA methyltransferase 1
chr1	7692288	7694028	1741	ENSBTAG00000001412	N6AMT1	N-6 adenine-specific DNA methyltransferase 1
chr1	7699063	7699098	36	ENSBTAG00000001412	N6AMT1	N-6 adenine-specific DNA methyltransferase 1
chr1	8169730	8169790	61	ENSBTAG00000001412	N6AMT1	N-6 adenine-specific DNA methyltransferase 1
chr1	8197259	8197745	487	ENSBTAG00000001412	N6AMT1	N-6 adenine-specific DNA methyltransferase 1
chr1	8341888	8342307	420	ENSBTAG00000001412	N6AMT1	N-6 adenine-specific DNA methyltransferase 1
chr1	8343466	8343743	278	ENSBTAG00000001412	N6AMT1	N-6 adenine-specific DNA methyltransferase 1
chr1	8345883	8349212	3330	ENSBTAG00000001412	N6AMT1	N-6 adenine-specific DNA methyltransferase 1
chr1	8349528	8349868	341	ENSBTAG00000001412	N6AMT1	N-6 adenine-specific DNA methyltransferase 1
chr1	8352512	8352706	195	ENSBTAG00000001412	N6AMT1	N-6 adenine-specific DNA methyltransferase 1
chr1	8617243	8617508	266	ENSBTAG00000000648	ADAMTS5	ADAM metallopeptidase with thrombospondin type 1 motif 5
chr1	8617655	8618129	475	ENSBTAG00000000648	ADAMTS5	ADAM metallopeptidase with thrombospondin type 1 motif 5
chr1	8619138	8619397	260	ENSBTAG00000000648	ADAMTS5	ADAM metallopeptidase with thrombospondin type 1 motif 5
chr1	8635996	8636240	245	ENSBTAG00000000648	ADAMTS5	ADAM metallopeptidase with thrombospondin type 1 motif 5
chr1	8636458	8636831	374	ENSBTAG00000000648	ADAMTS5	ADAM metallopeptidase with thrombospondin type 1 motif 5
chr1	8650455	8651009	555	ENSBTAG00000000648	ADAMTS5	ADAM metallopeptidase with thrombospondin type 1 motif 5
chr1	8652352	8652590	239	ENSBTAG00000000648	ADAMTS5	ADAM metallopeptidase with thrombospondin type 1 motif 5
chr1	8652809	8653812	1004	ENSBTAG00000000648	ADAMTS5	ADAM metallopeptidase with thrombospondin type 1 motif 5
chr1	8653905	8656252	2348	ENSBTAG00000000648	ADAMTS5	ADAM metallopeptidase with thrombospondin type 1 motif 5
chr1	8657726	8658533	808	ENSBTAG00000000648	ADAMTS5	ADAM metallopeptidase with thrombospondin type 1 motif 5
chr1	8667461	8668755	1295	ENSBTAG00000000648	ADAMTS5	ADAM metallopeptidase with thrombospondin type 1 motif 5
chr1	8669037	8670475	1439	ENSBTAG00000000648	ADAMTS5	ADAM metallopeptidase with thrombospondin type 1 motif 5
chr1	8670783	8675047	4265	ENSBTAG00000000648	ADAMTS5	ADAM metallopeptidase with thrombospondin type 1 motif 5
chr1	8675281	8676576	1296	ENSBTAG00000000648	ADAMTS5	ADAM metallopeptidase with thrombospondin type 1 motif 5
chr1	8680083	8680179	97	ENSBTAG00000000648	ADAMTS5	ADAM metallopeptidase with thrombospondin type 1 motif 5
chr1	8754211	8755049	839	ENSBTAG00000000648	ADAMTS5	ADAM metallopeptidase with thrombospondin type 1 motif 5
chr1	8755307	8755533	227	ENSBTAG00000000648	ADAMTS5	ADAM metallopeptidase with thrombospondin type 1 motif 5
chr1	8893035	8893332	298	ENSBTAG00000000648	ADAMTS5	ADAM metallopeptidase with thrombospondin type 1 motif 5
chr1	8893737	8894215	479	ENSBTAG00000000648	ADAMTS5	ADAM metallopeptidase with thrombospondin type 1 motif 5
chr1	8895872	8896098	227	ENSBTAG00000000648	ADAMTS5	ADAM metallopeptidase with thrombospondin type 1 motif 5
chr1	8994352	8996540	2189	ENSBTAG00000000648	ADAMTS5	ADAM metallopeptidase with thrombospondin type 1 motif 5
chr1	9009021	9010725	1705	ENSBTAG00000000648	ADAMTS5	ADAM metallopeptidase with thrombospondin type 1 motif 5
chr1	9010824	9011446	623	ENSBTAG00000000648	ADAMTS5	ADAM metallopeptidase with thrombospondin type 1 motif 5
chr1	9158576	9158748	173	ENSBTAG00000000648	ADAMTS5	ADAM metallopeptidase with thrombospondin type 1 motif 5
chr1	9160286	9160537	252	ENSBTAG00000000648	ADAMTS5	ADAM metallopeptidase with thrombospondin type 1 motif 5
chr1	9202642	9202808	167	ENSBTAG00000000648	ADAMTS5	ADAM metallopeptidase with thrombospondin type 1 motif 5
chr1	9228702	9232932	4231	ENSBTAG00000000648	ADAMTS5	ADAM metallopeptidase with thrombospondin type 1 motif 5
chr1	9247163	9247776	614	ENSBTAG00000000648	ADAMTS5	ADAM metallopeptidase with thrombospondin type 1 motif 5
chr1	9275536	9275940	405	ENSBTAG00000000648	ADAMTS5	ADAM metallopeptidase with thrombospondin type 1 motif 5
chr1	9276547	9277846	1300	ENSBTAG00000000648	ADAMTS5	ADAM metallopeptidase with thrombospondin type 1 motif 5
chr1	9277971	9278254	284	ENSBTAG00000000648	ADAMTS5	ADAM metallopeptidase with thrombospondin type 1 motif 5
chr1	9278766	9278880	115	ENSBTAG00000000648	ADAMTS5	ADAM metallopeptidase with thrombospondin type 1 motif 5
chr1	9285134	9285598	465	ENSBTAG00000000648	ADAMTS5	ADAM metallopeptidase with thrombospondin type 1 motif 5
chr1	9285747	9286375	629	ENSBTAG00000000648	ADAMTS5	ADAM metallopeptidase with thrombospondin type 1 motif 5
chr1	9286464	9287033	570	ENSBTAG00000000648	ADAMTS5	ADAM metallopeptidase with thrombospondin type 1 motif 5
chr1	9287976	9288353	378	ENSBTAG00000000648	ADAMTS5	ADAM metallopeptidase with thrombospondin type 1 motif 5
chr1	9288800	9289195	396	ENSBTAG00000000648	ADAMTS5	ADAM metallopeptidase with thrombospondin type 1 motif 5
chr1	9322606	9325446	2841	ENSBTAG00000000648	ADAMTS5	ADAM metallopeptidase with thrombospondin type 1 motif 5
chr1	9325600	9326017	418	ENSBTAG00000000648	ADAMTS5	ADAM metallopeptidase with thrombospondin type 1 motif 5
chr1	9326136	9326725	590	ENSBTAG00000000648	ADAMTS5	ADAM metallopeptidase with thrombospondin type 1 motif 5
chr1	9422243	9422655	413	ENSBTAG00000000648	ADAMTS5	ADAM metallopeptidase with thrombospondin type 1 motif 5
chr1	9423127	9424379	1253	ENSBTAG00000000648	ADAMTS5	ADAM metallopeptidase with thrombospondin type 1 motif 5
chr1	9424495	9424775	281	ENSBTAG00000000648	ADAMTS5	ADAM metallopeptidase with thrombospondin type 1 motif 5
chr1	9425148	9425475	328	ENSBTAG00000000648	ADAMTS5	ADAM metallopeptidase with thrombospondin type 1 motif 5
chr1	9439519	9445729	6211	ENSBTAG00000000648	ADAMTS5	ADAM metallopeptidase with thrombospondin type 1 motif 5
chr1	9454317	9454796	480	ENSBTAG00000000648	ADAMTS5	ADAM metallopeptidase with thrombospondin type 1 motif 5
chr1	9454919	9455721	803	ENSBTAG00000000648	ADAMTS5	ADAM metallopeptidase with thrombospondin type 1 motif 5
chr1	9461066	9461075	10	ENSBTAG00000000648	ADAMTS5	ADAM metallopeptidase with thrombospondin type 1 motif 5
chr1	9465346	9465730	385	ENSBTAG00000000648	ADAMTS5	ADAM metallopeptidase with thrombospondin type 1 motif 5
chr1	9466039	9466437	399	ENSBTAG00000000648	ADAMTS5	ADAM metallopeptidase with thrombospondin type 1 motif 5
chr1	9468793	9469141	349	ENSBTAG00000000648	ADAMTS5	ADAM metallopeptidase with thrombospondin type 1 motif 5
chr1	9486914	9487865	952	ENSBTAG00000000648	ADAMTS5	ADAM metallopeptidase with thrombospondin type 1 motif 5
chr1	9488101	9488389	289	ENSBTAG00000000648	ADAMTS5	ADAM metallopeptidase with thrombospondin type 1 motif 5
chr1	9582108	9586533	4426	ENSBTAG00000000706	ADAMTS1	ADAM metallopeptidase with thrombospondin type 1 motif 1
chr1	9586641	9587022	382	ENSBTAG00000000706	ADAMTS1	ADAM metallopeptidase with thrombospondin type 1 motif 1
chr1	10231127	10233427	2301	ENSBTAG00000017753	APP	amyloid beta precursor protein
chr1	10234107	10234593	487	ENSBTAG00000017753	APP	amyloid beta precursor protein
chr1	10240696	10240968	273	ENSBTAG00000017753	APP	amyloid beta precursor protein
chr1	10241273	10241633	361	ENSBTAG00000017753	APP	amyloid beta precursor protein
chr1	10241795	10243395	1601	ENSBTAG00000017753	APP	amyloid beta precursor protein
chr1	10262154	10263612	1459	ENSBTAG00000017753	APP	amyloid beta precursor protein
chr1	10263751	10266965	3215	ENSBTAG00000017753	APP	amyloid beta precursor protein
chr1	10267191	10268139	949	ENSBTAG00000017753	APP	amyloid beta precursor protein
chr1	10268565	10268885	321	ENSBTAG00000017753	APP	amyloid beta precursor protein
chr1	10277088	10277933	846	ENSBTAG00000017753	APP	amyloid beta precursor protein
chr1	10278120	10279100	981	ENSBTAG00000017753	APP	amyloid beta precursor protein
chr1	10279273	10280151	879	ENSBTAG00000017753	APP	amyloid beta precursor protein
chr1	10284393	10284697	305	ENSBTAG00000017753	APP	amyloid beta precursor protein
chr1	10286234	10286487	254	ENSBTAG00000017753	APP	amyloid beta precursor protein
chr1	10286641	10288105	1465	ENSBTAG00000017753	APP	amyloid beta precursor protein
chr1	10288184	10291855	3672	ENSBTAG00000017753	APP	amyloid beta precursor protein
chr1	10292080	10292531	452	ENSBTAG00000017753	APP	amyloid beta precursor protein
chr1	10293000	10295541	2542	ENSBTAG00000017753	APP	amyloid beta precursor protein
chr1	10295670	10296138	469	ENSBTAG00000017753	APP	amyloid beta precursor protein
chr1	10297009	10297361	353	ENSBTAG00000017753	APP	amyloid beta precursor protein
chr1	10298333	10298559	227	ENSBTAG00000017753	APP	amyloid beta precursor protein
chr1	10300358	10300483	126	ENSBTAG00000017753	APP	amyloid beta precursor protein
chr1	10304312	10304562	251	ENSBTAG00000017753	APP	amyloid beta precursor protein
chr1	10304728	10305326	599	ENSBTAG00000017753	APP	amyloid beta precursor protein
chr1	10305502	10306163	662	ENSBTAG00000017753	APP	amyloid beta precursor protein
chr1	10306275	10310855	4581	ENSBTAG00000017753	APP	amyloid beta precursor protein
chr1	10311150	10311899	750	ENSBTAG00000017753	APP	amyloid beta precursor protein
chr1	10312077	10316550	4474	ENSBTAG00000017753	APP	amyloid beta precursor protein
chr1	10316836	10317294	459	ENSBTAG00000017753	APP	amyloid beta precursor protein
chr1	10318203	10318617	415	ENSBTAG00000017753	APP	amyloid beta precursor protein
chr1	10319062	10319716	655	ENSBTAG00000017753	APP	amyloid beta precursor protein
chr1	10320072	10320505	434	ENSBTAG00000017753	APP	amyloid beta precursor protein
chr1	10321219	10321423	205	ENSBTAG00000017753	APP	amyloid beta precursor protein
chr1	10326005	10326226	222	ENSBTAG00000017753	APP	amyloid beta precursor protein
chr1	10339283	10339527	245	ENSBTAG00000017753	APP	amyloid beta precursor protein
chr1	10340266	10340318	53	ENSBTAG00000017753	APP	amyloid beta precursor protein
chr1	10341331	10344338	3008	ENSBTAG00000017753	APP	amyloid beta precursor protein
chr1	10344489	10344737	249	ENSBTAG00000017753	APP	amyloid beta precursor protein
chr1	10344823	10345049	227	ENSBTAG00000017753	APP	amyloid beta precursor protein
chr1	10345286	10345559	274	ENSBTAG00000017753	APP	amyloid beta precursor protein
chr1	10346164	10346552	389	ENSBTAG00000017753	APP	amyloid beta precursor protein
chr1	10353401	10354802	1402	ENSBTAG00000017753	APP	amyloid beta precursor protein
chr1	10370240	10370629	390	ENSBTAG00000017753	APP	amyloid beta precursor protein
chr1	10370835	10371894	1060	ENSBTAG00000017753	APP	amyloid beta precursor protein
chr1	10375290	10375704	415	ENSBTAG00000017753	APP	amyloid beta precursor protein
chr1	10375914	10377212	1299	ENSBTAG00000017753	APP	amyloid beta precursor protein
chr1	10405720	10405811	92	ENSBTAG00000017753	APP	amyloid beta precursor protein
chr1	10430560	10430858	299	ENSBTAG00000017753	APP	amyloid beta precursor protein
chr1	10472588	10472882	295	ENSBTAG00000000605	ATP5PF	ATP synthase peripheral stalk subunit F6
chr1	10473110	10473938	829	ENSBTAG00000000605	ATP5PF	ATP synthase peripheral stalk subunit F6
chr1	10474020	10474290	271	ENSBTAG00000000605	ATP5PF	ATP synthase peripheral stalk subunit F6
chr1	10485409	10488124	2716	ENSBTAG00000000605	ATP5PF	ATP synthase peripheral stalk subunit F6
chr1	10503838	10504690	853	ENSBTAG00000000605	ATP5PF	ATP synthase peripheral stalk subunit F6
chr1	10523642	10523957	316	ENSBTAG00000000605	ATP5PF	ATP synthase peripheral stalk subunit F6
chr1	10524107	10524387	281	ENSBTAG00000000605	ATP5PF	ATP synthase peripheral stalk subunit F6
chr1	10528697	10528923	227	ENSBTAG00000000605	ATP5PF	ATP synthase peripheral stalk subunit F6
chr1	10537536	10538448	913	ENSBTAG00000000605	ATP5PF	ATP synthase peripheral stalk subunit F6
chr1	10538578	10538957	380	ENSBTAG00000000605	ATP5PF	ATP synthase peripheral stalk subunit F6
chr1	10587786	10587936	151	ENSBTAG00000000605	ATP5PF	ATP synthase peripheral stalk subunit F6
chr1	10588184	10588422	239	ENSBTAG00000000605	ATP5PF	ATP synthase peripheral stalk subunit F6
chr1	10668899	10669190	292	ENSBTAG00000000605	ATP5PF	ATP synthase peripheral stalk subunit F6
chr1	10681368	10681813	446	ENSBTAG00000000605	ATP5PF	ATP synthase peripheral stalk subunit F6
chr1	10689272	10689607	336	ENSBTAG00000000605	ATP5PF	ATP synthase peripheral stalk subunit F6
chr1	10689795	10696644	6850	ENSBTAG00000000605	ATP5PF	ATP synthase peripheral stalk subunit F6
chr1	10696805	10697340	536	ENSBTAG00000019043	GABPA	GA binding protein transcription factor subunit alpha
chr1	10698138	10698489	352	ENSBTAG00000019043	GABPA	GA binding protein transcription factor subunit alpha
chr1	10714984	10718157	3174	ENSBTAG00000019043	GABPA	GA binding protein transcription factor subunit alpha
chr1	10718279	10719448	1170	ENSBTAG00000019043	GABPA	GA binding protein transcription factor subunit alpha
chr1	10745817	10745924	108	ENSBTAG00000000603	JAM2	junctional adhesion molecule 2
chr1	10746501	10746890	390	ENSBTAG00000000603	JAM2	junctional adhesion molecule 2
chr1	10822778	10825355	2578	ENSBTAG00000019542	MRPL39	mitochondrial ribosomal protein L39
chr1	10846718	10847396	679	ENSBTAG00000036404	MIR155	microRNA mir-155
chr1	10848465	10848866	402	ENSBTAG00000036404	MIR155	microRNA mir-155
chr1	10850872	10851129	258	ENSBTAG00000036404	MIR155	microRNA mir-155
chr1	10851323	10851382	60	ENSBTAG00000036404	MIR155	microRNA mir-155
chr1	10857619	10858766	1148	ENSBTAG00000036404	MIR155	microRNA mir-155
chr1	10858857	10861632	2776	ENSBTAG00000036404	MIR155	microRNA mir-155
chr1	10911602	10913771	2170	ENSBTAG00000036404	MIR155	microRNA mir-155
chr1	11449568	11451871	2304	ENSBTAG00000036404	MIR155	microRNA mir-155
chr1	16776202	16776284	83	ENSBTAG00000000597	TMPRSS15	transmembrane serine protease 15
chr1	16776463	16776689	227	ENSBTAG00000000597	TMPRSS15	transmembrane serine protease 15
chr1	18341246	18341337	92	ENSBTAG00000000597	TMPRSS15	transmembrane serine protease 15
chr1	18341743	18342277	535	ENSBTAG00000000597	TMPRSS15	transmembrane serine protease 15
chr1	18342426	18342993	568	ENSBTAG00000000597	TMPRSS15	transmembrane serine protease 15
chr1	18429006	18429168	163	ENSBTAG00000000597	TMPRSS15	transmembrane serine protease 15
chr1	18944588	18944814	227	ENSBTAG00000000588	CHODL	chondrolectin
chr1	19226585	19229065	2481	ENSBTAG00000001395	C1H21orf91	chromosome 1 C21orf91 homolog
chr1	19417962	19420730	2769	ENSBTAG00000018704	BTG3	BTG anti-proliferation factor 3
chr1	19421943	19422169	227	ENSBTAG00000018704	BTG3	BTG anti-proliferation factor 3
chr1	19422548	19423009	462	ENSBTAG00000018704	BTG3	BTG anti-proliferation factor 3
chr1	19624724	19625165	442	ENSBTAG00000004869	CXADR	CXADR Ig-like cell adhesion molecule
chr1	19719035	19719321	287	ENSBTAG00000004869	CXADR	CXADR Ig-like cell adhesion molecule
chr1	19993834	19993913	80	ENSBTAG00000029827	MIR125B-2	microRNA mir-125b-2
chr1	19994024	19994590	567	ENSBTAG00000029827	MIR125B-2	microRNA mir-125b-2
chr1	19994744	19995580	837	ENSBTAG00000029827	MIR125B-2	microRNA mir-125b-2
chr1	20073318	20073766	449	ENSBTAG00000029827	MIR125B-2	microRNA mir-125b-2
chr1	20109579	20109939	361	ENSBTAG00000029827	MIR125B-2	microRNA mir-125b-2
chr1	20110040	20112570	2531	ENSBTAG00000029827	MIR125B-2	microRNA mir-125b-2
chr1	20112733	20113069	337	ENSBTAG00000029827	MIR125B-2	microRNA mir-125b-2
chr1	20169064	20169314	251	ENSBTAG00000029827	MIR125B-2	microRNA mir-125b-2
chr1	20169776	20170037	262	ENSBTAG00000029827	MIR125B-2	microRNA mir-125b-2
chr1	20386210	20386793	584	ENSBTAG00000029827	MIR125B-2	microRNA mir-125b-2
chr1	20386902	20389958	3057	ENSBTAG00000029827	MIR125B-2	microRNA mir-125b-2
chr1	20390159	20390599	441	ENSBTAG00000029827	MIR125B-2	microRNA mir-125b-2
chr1	20391360	20391762	403	ENSBTAG00000029827	MIR125B-2	microRNA mir-125b-2
chr1	20391857	20392179	323	ENSBTAG00000029827	MIR125B-2	microRNA mir-125b-2
chr1	20407593	20408046	454	ENSBTAG00000029827	MIR125B-2	microRNA mir-125b-2
chr1	20411467	20414591	3125	ENSBTAG00000029912	MIRLET7C	microRNA let-7c
chr1	20414680	20414960	281	ENSBTAG00000029912	MIRLET7C	microRNA let-7c
chr1	20430526	20430900	375	ENSBTAG00000029912	MIRLET7C	microRNA let-7c
chr1	20431030	20433516	2487	ENSBTAG00000029912	MIRLET7C	microRNA let-7c
chr1	20434037	20435569	1533	ENSBTAG00000029912	MIRLET7C	microRNA let-7c
chr1	20435861	20436462	602	ENSBTAG00000029768	MIR99A	microRNA mir-99a
chr1	20436905	20437586	682	ENSBTAG00000029768	MIR99A	microRNA mir-99a
chr1	20437927	20441757	3831	ENSBTAG00000029768	MIR99A	microRNA mir-99a
chr1	20442801	20443548	748	ENSBTAG00000029768	MIR99A	microRNA mir-99a
chr1	20467374	20467494	121	ENSBTAG00000029768	MIR99A	microRNA mir-99a
chr1	20476686	20476889	204	ENSBTAG00000029768	MIR99A	microRNA mir-99a
chr1	20543340	20543573	234	ENSBTAG00000029768	MIR99A	microRNA mir-99a
chr1	20577949	20578175	227	ENSBTAG00000029768	MIR99A	microRNA mir-99a
chr1	20581921	20584398	2478	ENSBTAG00000029768	MIR99A	microRNA mir-99a
chr1	20823887	20823911	25	ENSBTAG00000029768	MIR99A	microRNA mir-99a
chr1	21272220	21274301	2082	ENSBTAG00000029768	MIR99A	microRNA mir-99a
chr1	21326353	21328263	1911	ENSBTAG00000029768	MIR99A	microRNA mir-99a
chr1	21400061	21400548	488	ENSBTAG00000029768	MIR99A	microRNA mir-99a
chr1	21400888	21401327	440	ENSBTAG00000029768	MIR99A	microRNA mir-99a
chr1	21415182	21415812	631	ENSBTAG00000029768	MIR99A	microRNA mir-99a
chr1	21455648	21457974	2327	ENSBTAG00000029768	MIR99A	microRNA mir-99a
chr1	21463004	21463622	619	ENSBTAG00000029768	MIR99A	microRNA mir-99a
chr1	21464203	21464645	443	ENSBTAG00000029768	MIR99A	microRNA mir-99a
chr1	21464865	21465417	553	ENSBTAG00000029768	MIR99A	microRNA mir-99a
chr1	21465615	21466191	577	ENSBTAG00000029768	MIR99A	microRNA mir-99a
chr1	21868610	21869031	422	ENSBTAG00000002623	SAMSN1	SAM domain, SH3 domain and nuclear localization signals 1
chr1	21896030	21897471	1442	ENSBTAG00000002623	SAMSN1	SAM domain, SH3 domain and nuclear localization signals 1
chr1	21897567	21897793	227	ENSBTAG00000002623	SAMSN1	SAM domain, SH3 domain and nuclear localization signals 1
chr1	21898559	21898834	276	ENSBTAG00000002623	SAMSN1	SAM domain, SH3 domain and nuclear localization signals 1
chr1	21909847	21909865	19	ENSBTAG00000002623	SAMSN1	SAM domain, SH3 domain and nuclear localization signals 1
chr1	21942562	21943793	1232	ENSBTAG00000002623	SAMSN1	SAM domain, SH3 domain and nuclear localization signals 1
chr1	21943922	21944624	703	ENSBTAG00000002623	SAMSN1	SAM domain, SH3 domain and nuclear localization signals 1
chr1	22022646	22022970	325	ENSBTAG00000002623	SAMSN1	SAM domain, SH3 domain and nuclear localization signals 1
chr1	22023194	22024669	1476	ENSBTAG00000002623	SAMSN1	SAM domain, SH3 domain and nuclear localization signals 1
chr1	22048830	22050154	1325	ENSBTAG00000002623	SAMSN1	SAM domain, SH3 domain and nuclear localization signals 1
chr1	22092066	22092634	569	ENSBTAG00000002623	SAMSN1	SAM domain, SH3 domain and nuclear localization signals 1
chr1	22092725	22096336	3612	ENSBTAG00000002623	SAMSN1	SAM domain, SH3 domain and nuclear localization signals 1
chr1	22096430	22096957	528	ENSBTAG00000002623	SAMSN1	SAM domain, SH3 domain and nuclear localization signals 1
chr1	22122168	22122394	227	ENSBTAG00000002623	SAMSN1	SAM domain, SH3 domain and nuclear localization signals 1
chr1	22123885	22127505	3621	ENSBTAG00000002623	SAMSN1	SAM domain, SH3 domain and nuclear localization signals 1
chr1	22127608	22127920	313	ENSBTAG00000002623	SAMSN1	SAM domain, SH3 domain and nuclear localization signals 1
chr1	22128165	22128914	750	ENSBTAG00000002623	SAMSN1	SAM domain, SH3 domain and nuclear localization signals 1
chr1	22130481	22131022	542	ENSBTAG00000002623	SAMSN1	SAM domain, SH3 domain and nuclear localization signals 1
chr1	22147044	22148410	1367	ENSBTAG00000002623	SAMSN1	SAM domain, SH3 domain and nuclear localization signals 1
chr1	22278263	22278983	721	ENSBTAG00000002623	SAMSN1	SAM domain, SH3 domain and nuclear localization signals 1
chr1	22279377	22279540	164	ENSBTAG00000002623	SAMSN1	SAM domain, SH3 domain and nuclear localization signals 1
chr1	22286213	22288813	2601	ENSBTAG00000002623	SAMSN1	SAM domain, SH3 domain and nuclear localization signals 1
chr1	22469924	22470336	413	ENSBTAG00000002623	SAMSN1	SAM domain, SH3 domain and nuclear localization signals 1
chr1	22470420	22470732	313	ENSBTAG00000002623	SAMSN1	SAM domain, SH3 domain and nuclear localization signals 1
chr1	22768434	22768554	121	ENSBTAG00000012908	HSPA13	heat shock protein family A (Hsp70) member 13
chr1	22769458	22770273	816	ENSBTAG00000012908	HSPA13	heat shock protein family A (Hsp70) member 13
chr1	22770430	22771548	1119	ENSBTAG00000012908	HSPA13	heat shock protein family A (Hsp70) member 13
chr1	22782883	22784574	1692	ENSBTAG00000012908	HSPA13	heat shock protein family A (Hsp70) member 13
chr1	22784722	22785521	800	ENSBTAG00000012908	HSPA13	heat shock protein family A (Hsp70) member 13
chr1	22957816	22958267	452	ENSBTAG00000038512	LIPI	lipase I
chr1	22966241	22967252	1012	ENSBTAG00000038512	LIPI	lipase I
chr1	25310986	25314032	3047	ENSBTAG00000009851	ROBO1	roundabout guidance receptor 1
chr1	25314474	25314746	273	ENSBTAG00000009851	ROBO1	roundabout guidance receptor 1
chr1	25485903	25486279	377	ENSBTAG00000009851	ROBO1	roundabout guidance receptor 1
chr1	26533353	26533579	227	ENSBTAG00000009851	ROBO1	roundabout guidance receptor 1
chr1	26533801	26534793	993	ENSBTAG00000009851	ROBO1	roundabout guidance receptor 1
chr1	26535308	26537107	1800	ENSBTAG00000009851	ROBO1	roundabout guidance receptor 1
chr1	26996415	26996948	534	ENSBTAG00000009851	ROBO1	roundabout guidance receptor 1
chr1	27627266	27627553	288	ENSBTAG00000009851	ROBO1	roundabout guidance receptor 1
chr1	27627736	27627981	246	ENSBTAG00000009851	ROBO1	roundabout guidance receptor 1
chr1	27629014	27632508	3495	ENSBTAG00000009851	ROBO1	roundabout guidance receptor 1
chr1	27632965	27633978	1014	ENSBTAG00000009851	ROBO1	roundabout guidance receptor 1
chr1	27634133	27634371	239	ENSBTAG00000009851	ROBO1	roundabout guidance receptor 1
chr1	29400375	29400811	437	ENSBTAG00000036262	GBE1	1,4-alpha-glucan branching enzyme 1
chr1	29400892	29406927	6036	ENSBTAG00000036262	GBE1	1,4-alpha-glucan branching enzyme 1
chr1	29417405	29417738	334	ENSBTAG00000036262	GBE1	1,4-alpha-glucan branching enzyme 1
chr1	29418084	29419274	1191	ENSBTAG00000036262	GBE1	1,4-alpha-glucan branching enzyme 1
chr1	29419509	29419545	37	ENSBTAG00000036262	GBE1	1,4-alpha-glucan branching enzyme 1
chr1	29756511	29756927	417	ENSBTAG00000036262	GBE1	1,4-alpha-glucan branching enzyme 1
chr1	30357304	30357533	230	ENSBTAG00000036262	GBE1	1,4-alpha-glucan branching enzyme 1
chr1	32086047	32086271	225	ENSBTAG00000053095	MIR2285CM	microRNA mir-2285cm
chr1	34912152	34912490	339	ENSBTAG00000026156	VGLL3	vestigial like family member 3
chr1	34912641	34924735	12095	ENSBTAG00000026156	VGLL3	vestigial like family member 3
chr1	34925132	34926395	1264	ENSBTAG00000026156	VGLL3	vestigial like family member 3
chr1	34927963	34928105	143	ENSBTAG00000026156	VGLL3	vestigial like family member 3
chr1	34943688	34944150	463	ENSBTAG00000026156	VGLL3	vestigial like family member 3
chr1	34944949	34945158	210	ENSBTAG00000026156	VGLL3	vestigial like family member 3
chr1	34956448	34957519	1072	ENSBTAG00000026156	VGLL3	vestigial like family member 3
chr1	34957654	34964025	6372	ENSBTAG00000026156	VGLL3	vestigial like family member 3
chr1	34964253	34964579	327	ENSBTAG00000026156	VGLL3	vestigial like family member 3
chr1	34965828	34966315	488	ENSBTAG00000026156	VGLL3	vestigial like family member 3
chr1	34966864	34967581	718	ENSBTAG00000026156	VGLL3	vestigial like family member 3
chr1	34967741	34969840	2100	ENSBTAG00000026156	VGLL3	vestigial like family member 3
chr1	34969993	34970596	604	ENSBTAG00000026156	VGLL3	vestigial like family member 3
chr1	34990223	34993859	3637	ENSBTAG00000026156	VGLL3	vestigial like family member 3
chr1	34994160	34996768	2609	ENSBTAG00000026156	VGLL3	vestigial like family member 3
chr1	34997074	34997612	539	ENSBTAG00000026156	VGLL3	vestigial like family member 3
chr1	35000410	35000737	328	ENSBTAG00000026156	VGLL3	vestigial like family member 3
chr1	35000932	35001983	1052	ENSBTAG00000026156	VGLL3	vestigial like family member 3
chr1	35028338	35029044	707	ENSBTAG00000026156	VGLL3	vestigial like family member 3
chr1	35029145	35037151	8007	ENSBTAG00000026156	VGLL3	vestigial like family member 3
chr1	35037267	35039004	1738	ENSBTAG00000026156	VGLL3	vestigial like family member 3
chr1	35040215	35040684	470	ENSBTAG00000026156	VGLL3	vestigial like family member 3
chr1	35044146	35044277	132	ENSBTAG00000026156	VGLL3	vestigial like family member 3
chr1	35045522	35046175	654	ENSBTAG00000026156	VGLL3	vestigial like family member 3
chr1	35046337	35046563	227	ENSBTAG00000026156	VGLL3	vestigial like family member 3
chr1	35051374	35051956	583	ENSBTAG00000026156	VGLL3	vestigial like family member 3
chr1	35052276	35052637	362	ENSBTAG00000026156	VGLL3	vestigial like family member 3
chr1	35052949	35054030	1082	ENSBTAG00000026156	VGLL3	vestigial like family member 3
chr1	35059953	35066891	6939	ENSBTAG00000026156	VGLL3	vestigial like family member 3
chr1	35067863	35072282	4420	ENSBTAG00000026156	VGLL3	vestigial like family member 3
chr1	35072593	35073161	569	ENSBTAG00000026156	VGLL3	vestigial like family member 3
chr1	35073380	35080355	6976	ENSBTAG00000026156	VGLL3	vestigial like family member 3
chr1	35080754	35088322	7569	ENSBTAG00000026156	VGLL3	vestigial like family member 3
chr1	35088504	35088835	332	ENSBTAG00000026156	VGLL3	vestigial like family member 3
chr1	35088922	35089211	290	ENSBTAG00000026156	VGLL3	vestigial like family member 3
chr1	35089429	35089772	344	ENSBTAG00000026156	VGLL3	vestigial like family member 3
chr1	35089951	35090230	280	ENSBTAG00000026156	VGLL3	vestigial like family member 3
chr1	35090585	35090811	227	ENSBTAG00000026156	VGLL3	vestigial like family member 3
chr1	35091049	35091771	723	ENSBTAG00000026156	VGLL3	vestigial like family member 3
chr1	35091912	35092640	729	ENSBTAG00000026156	VGLL3	vestigial like family member 3
chr1	35092838	35093234	397	ENSBTAG00000026156	VGLL3	vestigial like family member 3
chr1	35093504	35095381	1878	ENSBTAG00000026156	VGLL3	vestigial like family member 3
chr1	35095848	35099451	3604	ENSBTAG00000026156	VGLL3	vestigial like family member 3
chr1	35099874	35100175	302	ENSBTAG00000026156	VGLL3	vestigial like family member 3
chr1	35100275	35102295	2021	ENSBTAG00000026156	VGLL3	vestigial like family member 3
chr1	35102413	35103740	1328	ENSBTAG00000026156	VGLL3	vestigial like family member 3
chr1	35104276	35105340	1065	ENSBTAG00000026156	VGLL3	vestigial like family member 3
chr1	35105730	35107775	2046	ENSBTAG00000026156	VGLL3	vestigial like family member 3
chr1	35107946	35113246	5301	ENSBTAG00000026156	VGLL3	vestigial like family member 3
chr1	35113643	35124032	10390	ENSBTAG00000026156	VGLL3	vestigial like family member 3
chr1	35124283	35124657	375	ENSBTAG00000026156	VGLL3	vestigial like family member 3
chr1	35234691	35234949	259	ENSBTAG00000026156	VGLL3	vestigial like family member 3
chr1	35235115	35235601	487	ENSBTAG00000026156	VGLL3	vestigial like family member 3
chr1	35235826	35236400	575	ENSBTAG00000026156	VGLL3	vestigial like family member 3
chr1	35381105	35381681	577	ENSBTAG00000007939	CHMP2B	charged multivesicular body protein 2B
chr1	36062227	36065166	2940	ENSBTAG00000046959	CGGBP1	CGG triplet repeat binding protein 1
chr1	36137083	36138825	1743	ENSBTAG00000007970	C1H3orf38	chromosome 1 C3orf38 homolog
chr1	36155536	36157453	1918	ENSBTAG00000007970	C1H3orf38	chromosome 1 C3orf38 homolog
chr1	36981995	36982232	238	ENSBTAG00000006811	EPHA3	EPH receptor A3
chr1	36983937	36984410	474	ENSBTAG00000006811	EPHA3	EPH receptor A3
chr1	37054554	37054855	302	ENSBTAG00000006811	EPHA3	EPH receptor A3
chr1	37055358	37055835	478	ENSBTAG00000006811	EPHA3	EPH receptor A3
chr1	37665635	37665983	349	ENSBTAG00000006811	EPHA3	EPH receptor A3
chr1	37666500	37668254	1755	ENSBTAG00000006811	EPHA3	EPH receptor A3
chr1	37668423	37669523	1101	ENSBTAG00000006811	EPHA3	EPH receptor A3
chr1	37669821	37670080	260	ENSBTAG00000006811	EPHA3	EPH receptor A3
chr1	37984811	37984876	66	ENSBTAG00000023652	PROS1	protein S
chr1	38170054	38171010	957	ENSBTAG00000023652	PROS1	protein S
chr1	38257089	38257278	190	ENSBTAG00000023652	PROS1	protein S
chr1	38265793	38265975	183	ENSBTAG00000023652	PROS1	protein S
chr1	38266081	38267759	1679	ENSBTAG00000023652	PROS1	protein S
chr1	38275766	38276507	742	ENSBTAG00000023652	PROS1	protein S
chr1	38300839	38301333	495	ENSBTAG00000005162	STX19	syntaxin 19
chr1	38359344	38361471	2128	ENSBTAG00000015728	NSUN3	NOP2/Sun RNA methyltransferase 3
chr1	38458628	38458926	299	ENSBTAG00000015728	NSUN3	NOP2/Sun RNA methyltransferase 3
chr1	42010563	42010936	374	ENSBTAG00000010091	ARL6	ADP ribosylation factor like GTPase 6
chr1	42070357	42071617	1261	ENSBTAG00000010091	ARL6	ADP ribosylation factor like GTPase 6
chr1	42157492	42157787	296	ENSBTAG00000015546	RIOX2	ribosomal oxygenase 2
chr1	42157919	42158145	227	ENSBTAG00000015546	RIOX2	ribosomal oxygenase 2
chr1	42158436	42158777	342	ENSBTAG00000015546	RIOX2	ribosomal oxygenase 2
chr1	42158972	42159467	496	ENSBTAG00000015546	RIOX2	ribosomal oxygenase 2
chr1	42160120	42161108	989	ENSBTAG00000015546	RIOX2	ribosomal oxygenase 2
chr1	42166845	42167253	409	ENSBTAG00000015546	RIOX2	ribosomal oxygenase 2
chr1	42229787	42231356	1570	ENSBTAG00000015546	RIOX2	ribosomal oxygenase 2
chr1	42265723	42265963	241	ENSBTAG00000001416	GABRR3	gamma-aminobutyric acid type A receptor rho3 subunit
chr1	42294238	42294508	271	ENSBTAG00000001416	GABRR3	gamma-aminobutyric acid type A receptor rho3 subunit
chr1	42828583	42830253	1671	ENSBTAG00000020996	CLDND1	claudin domain containing 1
chr1	42924904	42925174	271	ENSBTAG00000004124	CPOX	coproporphyrinogen oxidase
chr1	43000577	43000667	91	ENSBTAG00000004471	ST3GAL6	ST3 beta-galactoside alpha-2,3-sialyltransferase 6
chr1	43068635	43069522	888	ENSBTAG00000004471	ST3GAL6	ST3 beta-galactoside alpha-2,3-sialyltransferase 6
chr1	43069600	43070251	652	ENSBTAG00000004471	ST3GAL6	ST3 beta-galactoside alpha-2,3-sialyltransferase 6
chr1	43102080	43102310	231	ENSBTAG00000004471	ST3GAL6	ST3 beta-galactoside alpha-2,3-sialyltransferase 6
chr1	43130716	43131021	306	ENSBTAG00000014889	DCBLD2	discoidin, CUB and LCCL domain containing 2
chr1	43131267	43134775	3509	ENSBTAG00000014889	DCBLD2	discoidin, CUB and LCCL domain containing 2
chr1	43135106	43135574	469	ENSBTAG00000014889	DCBLD2	discoidin, CUB and LCCL domain containing 2
chr1	43136141	43136329	189	ENSBTAG00000014889	DCBLD2	discoidin, CUB and LCCL domain containing 2
chr1	43141508	43141766	259	ENSBTAG00000014889	DCBLD2	discoidin, CUB and LCCL domain containing 2
chr1	43148715	43149207	493	ENSBTAG00000014889	DCBLD2	discoidin, CUB and LCCL domain containing 2
chr1	43149546	43149893	348	ENSBTAG00000014889	DCBLD2	discoidin, CUB and LCCL domain containing 2
chr1	43150184	43150814	631	ENSBTAG00000014889	DCBLD2	discoidin, CUB and LCCL domain containing 2
chr1	43151487	43151643	157	ENSBTAG00000014889	DCBLD2	discoidin, CUB and LCCL domain containing 2
chr1	43153524	43153802	279	ENSBTAG00000014889	DCBLD2	discoidin, CUB and LCCL domain containing 2
chr1	43153886	43154195	310	ENSBTAG00000014889	DCBLD2	discoidin, CUB and LCCL domain containing 2
chr1	43154328	43154588	261	ENSBTAG00000014889	DCBLD2	discoidin, CUB and LCCL domain containing 2
chr1	43155621	43155907	287	ENSBTAG00000014889	DCBLD2	discoidin, CUB and LCCL domain containing 2
chr1	43171539	43171539	1	ENSBTAG00000014889	DCBLD2	discoidin, CUB and LCCL domain containing 2
chr1	43172485	43172688	204	ENSBTAG00000014889	DCBLD2	discoidin, CUB and LCCL domain containing 2
chr1	43173197	43174020	824	ENSBTAG00000014889	DCBLD2	discoidin, CUB and LCCL domain containing 2
chr1	43174244	43179729	5486	ENSBTAG00000014889	DCBLD2	discoidin, CUB and LCCL domain containing 2
chr1	43181986	43182705	720	ENSBTAG00000014889	DCBLD2	discoidin, CUB and LCCL domain containing 2
chr1	43183202	43184019	818	ENSBTAG00000014889	DCBLD2	discoidin, CUB and LCCL domain containing 2
chr1	43184753	43185537	785	ENSBTAG00000014889	DCBLD2	discoidin, CUB and LCCL domain containing 2
chr1	43185767	43186747	981	ENSBTAG00000014889	DCBLD2	discoidin, CUB and LCCL domain containing 2
chr1	43187029	43188149	1121	ENSBTAG00000014889	DCBLD2	discoidin, CUB and LCCL domain containing 2
chr1	43188278	43189265	988	ENSBTAG00000014889	DCBLD2	discoidin, CUB and LCCL domain containing 2
chr1	43189658	43190031	374	ENSBTAG00000014889	DCBLD2	discoidin, CUB and LCCL domain containing 2
chr1	43190628	43191052	425	ENSBTAG00000014889	DCBLD2	discoidin, CUB and LCCL domain containing 2
chr1	43191130	43191728	599	ENSBTAG00000014889	DCBLD2	discoidin, CUB and LCCL domain containing 2
chr1	43192225	43196296	4072	ENSBTAG00000014889	DCBLD2	discoidin, CUB and LCCL domain containing 2
chr1	43199882	43205336	5455	ENSBTAG00000014889	DCBLD2	discoidin, CUB and LCCL domain containing 2
chr1	43205633	43207264	1632	ENSBTAG00000014889	DCBLD2	discoidin, CUB and LCCL domain containing 2
chr1	43207383	43208218	836	ENSBTAG00000014889	DCBLD2	discoidin, CUB and LCCL domain containing 2
chr1	43211607	43212069	463	ENSBTAG00000014889	DCBLD2	discoidin, CUB and LCCL domain containing 2
chr1	43213024	43213810	787	ENSBTAG00000014889	DCBLD2	discoidin, CUB and LCCL domain containing 2
chr1	43214237	43220217	5981	ENSBTAG00000014889	DCBLD2	discoidin, CUB and LCCL domain containing 2
chr1	43228868	43229172	305	ENSBTAG00000014889	DCBLD2	discoidin, CUB and LCCL domain containing 2
chr1	43229481	43232701	3221	ENSBTAG00000014889	DCBLD2	discoidin, CUB and LCCL domain containing 2
chr1	43241104	43241437	334	ENSBTAG00000014889	DCBLD2	discoidin, CUB and LCCL domain containing 2
chr1	43241564	43241857	294	ENSBTAG00000014889	DCBLD2	discoidin, CUB and LCCL domain containing 2
chr1	43249864	43251539	1676	ENSBTAG00000014889	DCBLD2	discoidin, CUB and LCCL domain containing 2
chr1	43251791	43252270	480	ENSBTAG00000014889	DCBLD2	discoidin, CUB and LCCL domain containing 2
chr1	43252396	43253167	772	ENSBTAG00000014889	DCBLD2	discoidin, CUB and LCCL domain containing 2
chr1	43258220	43258458	239	ENSBTAG00000014889	DCBLD2	discoidin, CUB and LCCL domain containing 2
chr1	43260373	43272738	12366	ENSBTAG00000014889	DCBLD2	discoidin, CUB and LCCL domain containing 2
chr1	43272827	43274173	1347	ENSBTAG00000014889	DCBLD2	discoidin, CUB and LCCL domain containing 2
chr1	43373817	43374041	225	ENSBTAG00000014889	DCBLD2	discoidin, CUB and LCCL domain containing 2
chr1	43374707	43375393	687	ENSBTAG00000014889	DCBLD2	discoidin, CUB and LCCL domain containing 2
chr1	43610416	43611126	711	ENSBTAG00000013662	COL8A1	collagen type VIII alpha 1 chain
chr1	43611609	43612077	469	ENSBTAG00000013662	COL8A1	collagen type VIII alpha 1 chain
chr1	43901275	43901820	546	ENSBTAG00000013662	COL8A1	collagen type VIII alpha 1 chain
chr1	43913945	43914322	378	ENSBTAG00000013662	COL8A1	collagen type VIII alpha 1 chain
chr1	43914457	43914684	228	ENSBTAG00000013662	COL8A1	collagen type VIII alpha 1 chain
chr1	43914859	43915087	229	ENSBTAG00000013662	COL8A1	collagen type VIII alpha 1 chain
chr1	43937238	43938017	780	ENSBTAG00000013662	COL8A1	collagen type VIII alpha 1 chain
chr1	43947930	43948769	840	ENSBTAG00000013662	COL8A1	collagen type VIII alpha 1 chain
chr1	43990956	43991239	284	ENSBTAG00000013662	COL8A1	collagen type VIII alpha 1 chain
chr1	44085559	44085870	312	ENSBTAG00000013663	CMSS1	cms1 ribosomal small subunit homolog
chr1	44100506	44101537	1032	ENSBTAG00000013663	CMSS1	cms1 ribosomal small subunit homolog
chr1	44111670	44111900	231	ENSBTAG00000013663	CMSS1	cms1 ribosomal small subunit homolog
chr1	44117111	44118173	1063	ENSBTAG00000013663	CMSS1	cms1 ribosomal small subunit homolog
chr1	44118316	44118645	330	ENSBTAG00000013663	CMSS1	cms1 ribosomal small subunit homolog
chr1	44127522	44128300	779	ENSBTAG00000013663	CMSS1	cms1 ribosomal small subunit homolog
chr1	44128491	44129292	802	ENSBTAG00000013663	CMSS1	cms1 ribosomal small subunit homolog
chr1	44129540	44130009	470	ENSBTAG00000013663	CMSS1	cms1 ribosomal small subunit homolog
chr1	44130697	44132301	1605	ENSBTAG00000013663	CMSS1	cms1 ribosomal small subunit homolog
chr1	44132670	44141576	8907	ENSBTAG00000013663	CMSS1	cms1 ribosomal small subunit homolog
chr1	44141718	44148399	6682	ENSBTAG00000013663	CMSS1	cms1 ribosomal small subunit homolog
chr1	44159947	44162844	2898	ENSBTAG00000013663	CMSS1	cms1 ribosomal small subunit homolog
chr1	44164898	44165535	638	ENSBTAG00000013663	CMSS1	cms1 ribosomal small subunit homolog
chr1	44165776	44167374	1599	ENSBTAG00000013663	CMSS1	cms1 ribosomal small subunit homolog
chr1	44167508	44168095	588	ENSBTAG00000013663	CMSS1	cms1 ribosomal small subunit homolog
chr1	44168526	44168777	252	ENSBTAG00000013663	CMSS1	cms1 ribosomal small subunit homolog
chr1	44170317	44170830	514	ENSBTAG00000013663	CMSS1	cms1 ribosomal small subunit homolog
chr1	44174603	44175671	1069	ENSBTAG00000013663	CMSS1	cms1 ribosomal small subunit homolog
chr1	44176111	44178305	2195	ENSBTAG00000013663	CMSS1	cms1 ribosomal small subunit homolog
chr1	44211385	44211633	249	ENSBTAG00000013663	CMSS1	cms1 ribosomal small subunit homolog
chr1	44250294	44251310	1017	ENSBTAG00000013663	CMSS1	cms1 ribosomal small subunit homolog
chr1	44319774	44320034	261	ENSBTAG00000013667	TMEM30C	transmembrane protein 30C
chr1	44320296	44322310	2015	ENSBTAG00000013667	TMEM30C	transmembrane protein 30C
chr1	44322658	44322710	53	ENSBTAG00000013667	TMEM30C	transmembrane protein 30C
chr1	44329164	44329390	227	ENSBTAG00000013667	TMEM30C	transmembrane protein 30C
chr1	44329489	44332841	3353	ENSBTAG00000013667	TMEM30C	transmembrane protein 30C
chr1	44334452	44334838	387	ENSBTAG00000013667	TMEM30C	transmembrane protein 30C
chr1	44335099	44335907	809	ENSBTAG00000013667	TMEM30C	transmembrane protein 30C
chr1	44445144	44445380	237	ENSBTAG00000013667	TMEM30C	transmembrane protein 30C
chr1	44455353	44455952	600	ENSBTAG00000013667	TMEM30C	transmembrane protein 30C
chr1	44456068	44460417	4350	ENSBTAG00000013667	TMEM30C	transmembrane protein 30C
chr1	44512046	44514017	1972	ENSBTAG00000013667	TMEM30C	transmembrane protein 30C
chr1	44519483	44521038	1556	ENSBTAG00000013667	TMEM30C	transmembrane protein 30C
chr1	44521292	44521526	235	ENSBTAG00000013667	TMEM30C	transmembrane protein 30C
chr1	44554318	44556218	1901	ENSBTAG00000004833	NIT2	nitrilase family member 2
chr1	44563934	44564219	286	ENSBTAG00000004833	NIT2	nitrilase family member 2
chr1	44601320	44601634	315	ENSBTAG00000004833	NIT2	nitrilase family member 2
chr1	44602227	44602600	374	ENSBTAG00000004833	NIT2	nitrilase family member 2
chr1	44616665	44617051	387	ENSBTAG00000004833	NIT2	nitrilase family member 2
chr1	44617223	44618068	846	ENSBTAG00000004833	NIT2	nitrilase family member 2
chr1	44685649	44689666	4018	ENSBTAG00000014302	TOMM70	translocase of outer mitochondrial membrane 70
chr1	44874440	44876777	2338	ENSBTAG00000013321	LOC529036	transmembrane protein 45A-like
chr1	44877332	44877985	654	ENSBTAG00000004459	TMEM45A	transmembrane protein 45A
chr1	44948185	44948559	375	ENSBTAG00000004459	TMEM45A	transmembrane protein 45A
chr1	44979191	44979435	245	ENSBTAG00000004459	TMEM45A	transmembrane protein 45A
chr1	45040812	45041842	1031	ENSBTAG00000012140	ADGRG7	adhesion G protein-coupled receptor G7
chr1	45041951	45043034	1084	ENSBTAG00000012140	ADGRG7	adhesion G protein-coupled receptor G7
chr1	45155153	45158330	3178	ENSBTAG00000016363	TFG	trafficking from ER to golgi regulator
chr1	45158733	45158959	227	ENSBTAG00000016363	TFG	trafficking from ER to golgi regulator
chr1	45240245	45240474	230	ENSBTAG00000016363	TFG	trafficking from ER to golgi regulator
chr1	45240602	45241251	650	ENSBTAG00000016363	TFG	trafficking from ER to golgi regulator
chr1	45241872	45242263	392	ENSBTAG00000016363	TFG	trafficking from ER to golgi regulator
chr1	45243163	45243448	286	ENSBTAG00000016363	TFG	trafficking from ER to golgi regulator
chr1	45329651	45330155	505	ENSBTAG00000016363	TFG	trafficking from ER to golgi regulator
chr1	45330616	45331818	1203	ENSBTAG00000016363	TFG	trafficking from ER to golgi regulator
chr1	45332234	45334543	2310	ENSBTAG00000016363	TFG	trafficking from ER to golgi regulator
chr1	45347636	45347794	159	ENSBTAG00000016363	TFG	trafficking from ER to golgi regulator
chr1	45348381	45349632	1252	ENSBTAG00000016363	TFG	trafficking from ER to golgi regulator
chr1	45350501	45350921	421	ENSBTAG00000016363	TFG	trafficking from ER to golgi regulator
chr1	45356807	45357353	547	ENSBTAG00000016363	TFG	trafficking from ER to golgi regulator
chr1	45357683	45358037	355	ENSBTAG00000016363	TFG	trafficking from ER to golgi regulator
chr1	45362315	45362681	367	ENSBTAG00000016363	TFG	trafficking from ER to golgi regulator
chr1	45371473	45372197	725	ENSBTAG00000016363	TFG	trafficking from ER to golgi regulator
chr1	45372280	45373238	959	ENSBTAG00000016363	TFG	trafficking from ER to golgi regulator
chr1	45386147	45386718	572	ENSBTAG00000016363	TFG	trafficking from ER to golgi regulator
chr1	45631595	45631877	283	ENSBTAG00000016932	SENP7	SUMO specific peptidase 7
chr1	45632115	45632357	243	ENSBTAG00000016932	SENP7	SUMO specific peptidase 7
chr1	45755315	45755641	327	ENSBTAG00000016932	SENP7	SUMO specific peptidase 7
chr1	45756122	45756530	409	ENSBTAG00000016932	SENP7	SUMO specific peptidase 7
chr1	45756754	45757020	267	ENSBTAG00000016932	SENP7	SUMO specific peptidase 7
chr1	45757470	45757532	63	ENSBTAG00000016932	SENP7	SUMO specific peptidase 7
chr1	45757976	45758385	410	ENSBTAG00000016932	SENP7	SUMO specific peptidase 7
chr1	45758645	45758871	227	ENSBTAG00000016932	SENP7	SUMO specific peptidase 7
chr1	45794394	45794738	345	ENSBTAG00000016932	SENP7	SUMO specific peptidase 7
chr1	45961816	45963961	2146	ENSBTAG00000016932	SENP7	SUMO specific peptidase 7
chr1	45986968	45989485	2518	ENSBTAG00000024027	TRMT10C	tRNA methyltransferase 10C, mitochondrial RNase P subunit
chr1	46000568	46004212	3645	ENSBTAG00000015069	PCNP	PEST proteolytic signal containing nuclear protein
chr1	46056986	46059877	2892	ENSBTAG00000013460	ZBTB11	zinc finger and BTB domain containing 11
chr1	46060027	46060302	276	ENSBTAG00000013460	ZBTB11	zinc finger and BTB domain containing 11
chr1	46064652	46067676	3025	ENSBTAG00000013461	RPL24	ribosomal protein L24
chr1	46077253	46078117	865	ENSBTAG00000013464	CEP97	centrosomal protein 97
chr1	46110205	46111907	1703	ENSBTAG00000013465	NXPE3	neurexophilin and PC-esterase domain family member 3
chr1	46152095	46156659	4565	ENSBTAG00000010987	NFKBIZ	NFKB inhibitor zeta
chr1	46159095	46159614	520	ENSBTAG00000010987	NFKBIZ	NFKB inhibitor zeta
chr1	46160073	46163781	3709	ENSBTAG00000010987	NFKBIZ	NFKB inhibitor zeta
chr1	46166290	46167119	830	ENSBTAG00000010987	NFKBIZ	NFKB inhibitor zeta
chr1	46168032	46170725	2694	ENSBTAG00000010987	NFKBIZ	NFKB inhibitor zeta
chr1	46188039	46193175	5137	ENSBTAG00000010987	NFKBIZ	NFKB inhibitor zeta
chr1	46193928	46194447	520	ENSBTAG00000010987	NFKBIZ	NFKB inhibitor zeta
chr1	46195526	46196070	545	ENSBTAG00000010987	NFKBIZ	NFKB inhibitor zeta
chr1	46198195	46198340	146	ENSBTAG00000010987	NFKBIZ	NFKB inhibitor zeta
chr1	46263253	46265017	1765	ENSBTAG00000010987	NFKBIZ	NFKB inhibitor zeta
chr1	46265267	46265493	227	ENSBTAG00000010987	NFKBIZ	NFKB inhibitor zeta
chr1	46270963	46271270	308	ENSBTAG00000010987	NFKBIZ	NFKB inhibitor zeta
chr1	46410668	46412783	2116	ENSBTAG00000010987	NFKBIZ	NFKB inhibitor zeta
chr1	46412882	46413108	227	ENSBTAG00000010987	NFKBIZ	NFKB inhibitor zeta
chr1	46521788	46522909	1122	ENSBTAG00000051892	MIR2285DK	microRNA mir-2285dk
chr1	46523767	46524073	307	ENSBTAG00000051892	MIR2285DK	microRNA mir-2285dk
chr1	46524689	46525276	588	ENSBTAG00000051892	MIR2285DK	microRNA mir-2285dk
chr1	46531112	46531250	139	ENSBTAG00000051892	MIR2285DK	microRNA mir-2285dk
chr1	46532187	46532473	287	ENSBTAG00000051892	MIR2285DK	microRNA mir-2285dk
chr1	46532633	46532897	265	ENSBTAG00000051892	MIR2285DK	microRNA mir-2285dk
chr1	46533036	46534400	1365	ENSBTAG00000051892	MIR2285DK	microRNA mir-2285dk
chr1	46534551	46535010	460	ENSBTAG00000051892	MIR2285DK	microRNA mir-2285dk
chr1	46552470	46552888	419	ENSBTAG00000051892	MIR2285DK	microRNA mir-2285dk
chr1	46553211	46553888	678	ENSBTAG00000051892	MIR2285DK	microRNA mir-2285dk
chr1	46610251	46610408	158	ENSBTAG00000051892	MIR2285DK	microRNA mir-2285dk
chr1	46648388	46649505	1118	ENSBTAG00000051892	MIR2285DK	microRNA mir-2285dk
chr1	46655372	46655623	252	ENSBTAG00000051892	MIR2285DK	microRNA mir-2285dk
chr1	46655715	46656087	373	ENSBTAG00000051892	MIR2285DK	microRNA mir-2285dk
chr1	46656705	46657279	575	ENSBTAG00000051892	MIR2285DK	microRNA mir-2285dk
chr1	46657519	46658243	725	ENSBTAG00000051892	MIR2285DK	microRNA mir-2285dk
chr1	46658552	46661551	3000	ENSBTAG00000051892	MIR2285DK	microRNA mir-2285dk
chr1	46667313	46667671	359	ENSBTAG00000051892	MIR2285DK	microRNA mir-2285dk
chr1	46677462	46678043	582	ENSBTAG00000051892	MIR2285DK	microRNA mir-2285dk
chr1	46680275	46680755	481	ENSBTAG00000051892	MIR2285DK	microRNA mir-2285dk
chr1	46680929	46681376	448	ENSBTAG00000051892	MIR2285DK	microRNA mir-2285dk
chr1	46681966	46682995	1030	ENSBTAG00000051892	MIR2285DK	microRNA mir-2285dk
chr1	46683090	46683327	238	ENSBTAG00000051892	MIR2285DK	microRNA mir-2285dk
chr1	46685240	46685720	481	ENSBTAG00000051892	MIR2285DK	microRNA mir-2285dk
chr1	46686093	46686541	449	ENSBTAG00000051892	MIR2285DK	microRNA mir-2285dk
chr1	46689953	46690724	772	ENSBTAG00000051892	MIR2285DK	microRNA mir-2285dk
chr1	46690954	46691370	417	ENSBTAG00000051892	MIR2285DK	microRNA mir-2285dk
chr1	46731334	46731748	415	ENSBTAG00000051892	MIR2285DK	microRNA mir-2285dk
chr1	46732177	46732289	113	ENSBTAG00000051892	MIR2285DK	microRNA mir-2285dk
chr1	46795279	46795505	227	ENSBTAG00000051892	MIR2285DK	microRNA mir-2285dk
chr1	46824092	46824580	489	ENSBTAG00000051892	MIR2285DK	microRNA mir-2285dk
chr1	46931296	46931547	252	ENSBTAG00000051892	MIR2285DK	microRNA mir-2285dk
chr1	46931916	46932675	760	ENSBTAG00000051892	MIR2285DK	microRNA mir-2285dk
chr1	46933010	46936319	3310	ENSBTAG00000051892	MIR2285DK	microRNA mir-2285dk
chr1	46936656	46936958	303	ENSBTAG00000051892	MIR2285DK	microRNA mir-2285dk
chr1	48949818	48951096	1279	ENSBTAG00000000088	ALCAM	activated leukocyte cell adhesion molecule
chr1	49105027	49105212	186	ENSBTAG00000000088	ALCAM	activated leukocyte cell adhesion molecule
chr1	49258752	49259124	373	ENSBTAG00000000088	ALCAM	activated leukocyte cell adhesion molecule
chr1	49259645	49260015	371	ENSBTAG00000000088	ALCAM	activated leukocyte cell adhesion molecule
chr1	49405893	49406217	325	ENSBTAG00000000088	ALCAM	activated leukocyte cell adhesion molecule
chr1	49686598	49686857	260	ENSBTAG00000000088	ALCAM	activated leukocyte cell adhesion molecule
chr1	49687310	49690947	3638	ENSBTAG00000000088	ALCAM	activated leukocyte cell adhesion molecule
chr1	49691250	49691500	251	ENSBTAG00000000088	ALCAM	activated leukocyte cell adhesion molecule
chr1	49691798	49692012	215	ENSBTAG00000000088	ALCAM	activated leukocyte cell adhesion molecule
chr1	49696596	49697156	561	ENSBTAG00000000088	ALCAM	activated leukocyte cell adhesion molecule
chr1	49748462	49750419	1958	ENSBTAG00000000088	ALCAM	activated leukocyte cell adhesion molecule
chr1	49925352	49925918	567	ENSBTAG00000000088	ALCAM	activated leukocyte cell adhesion molecule
chr1	49929479	49933941	4463	ENSBTAG00000000088	ALCAM	activated leukocyte cell adhesion molecule
chr1	50287435	50287976	542	ENSBTAG00000013057	CBLB	Cbl proto-oncogene B
chr1	50288206	50289668	1463	ENSBTAG00000013057	CBLB	Cbl proto-oncogene B
chr1	50289946	50290583	638	ENSBTAG00000013057	CBLB	Cbl proto-oncogene B
chr1	50327917	50328633	717	ENSBTAG00000013057	CBLB	Cbl proto-oncogene B
chr1	50329704	50330220	517	ENSBTAG00000013057	CBLB	Cbl proto-oncogene B
chr1	50330811	50330838	28	ENSBTAG00000013057	CBLB	Cbl proto-oncogene B
chr1	50331520	50332041	522	ENSBTAG00000013057	CBLB	Cbl proto-oncogene B
chr1	50333379	50333696	318	ENSBTAG00000013057	CBLB	Cbl proto-oncogene B
chr1	50342645	50343142	498	ENSBTAG00000013057	CBLB	Cbl proto-oncogene B
chr1	50351802	50351977	176	ENSBTAG00000013057	CBLB	Cbl proto-oncogene B
chr1	50352953	50353179	227	ENSBTAG00000013057	CBLB	Cbl proto-oncogene B
chr1	50353759	50355083	1325	ENSBTAG00000013057	CBLB	Cbl proto-oncogene B
chr1	50400666	50403952	3287	ENSBTAG00000013057	CBLB	Cbl proto-oncogene B
chr1	50421802	50422244	443	ENSBTAG00000013057	CBLB	Cbl proto-oncogene B
chr1	50423347	50424589	1243	ENSBTAG00000013057	CBLB	Cbl proto-oncogene B
chr1	50426371	50427312	942	ENSBTAG00000013057	CBLB	Cbl proto-oncogene B
chr1	50427774	50428217	444	ENSBTAG00000013057	CBLB	Cbl proto-oncogene B
chr1	50428396	50428920	525	ENSBTAG00000013057	CBLB	Cbl proto-oncogene B
chr1	50429136	50429657	522	ENSBTAG00000013057	CBLB	Cbl proto-oncogene B
chr1	50430560	50432483	1924	ENSBTAG00000013057	CBLB	Cbl proto-oncogene B
chr1	50433202	50439817	6616	ENSBTAG00000013057	CBLB	Cbl proto-oncogene B
chr1	50441224	50441753	530	ENSBTAG00000013057	CBLB	Cbl proto-oncogene B
chr1	50442761	50443344	584	ENSBTAG00000013057	CBLB	Cbl proto-oncogene B
chr1	50443703	50444001	299	ENSBTAG00000013057	CBLB	Cbl proto-oncogene B
chr1	50444107	50444662	556	ENSBTAG00000013057	CBLB	Cbl proto-oncogene B
chr1	50450222	50450450	229	ENSBTAG00000013057	CBLB	Cbl proto-oncogene B
chr1	50451739	50454763	3025	ENSBTAG00000013057	CBLB	Cbl proto-oncogene B
chr1	50455156	50456309	1154	ENSBTAG00000013057	CBLB	Cbl proto-oncogene B
chr1	50456556	50457092	537	ENSBTAG00000013057	CBLB	Cbl proto-oncogene B
chr1	50457408	50457676	269	ENSBTAG00000013057	CBLB	Cbl proto-oncogene B
chr1	50470078	50470711	634	ENSBTAG00000013057	CBLB	Cbl proto-oncogene B
chr1	50472108	50472400	293	ENSBTAG00000013057	CBLB	Cbl proto-oncogene B
chr1	50472627	50473198	572	ENSBTAG00000013057	CBLB	Cbl proto-oncogene B
chr1	50474674	50474921	248	ENSBTAG00000013057	CBLB	Cbl proto-oncogene B
chr1	50475961	50476460	500	ENSBTAG00000013057	CBLB	Cbl proto-oncogene B
chr1	50476777	50477479	703	ENSBTAG00000013057	CBLB	Cbl proto-oncogene B
chr1	50477745	50482511	4767	ENSBTAG00000013057	CBLB	Cbl proto-oncogene B
chr1	50506290	50506887	598	ENSBTAG00000013057	CBLB	Cbl proto-oncogene B
chr1	50521316	50524538	3223	ENSBTAG00000013057	CBLB	Cbl proto-oncogene B
chr1	50524717	50525008	292	ENSBTAG00000013057	CBLB	Cbl proto-oncogene B
chr1	50525280	50525567	288	ENSBTAG00000013057	CBLB	Cbl proto-oncogene B
chr1	50530111	50531569	1459	ENSBTAG00000013057	CBLB	Cbl proto-oncogene B
chr1	50532124	50532405	282	ENSBTAG00000013057	CBLB	Cbl proto-oncogene B
chr1	50577364	50577680	317	ENSBTAG00000013057	CBLB	Cbl proto-oncogene B
chr1	50578038	50579463	1426	ENSBTAG00000013057	CBLB	Cbl proto-oncogene B
chr1	50579658	50580031	374	ENSBTAG00000013057	CBLB	Cbl proto-oncogene B
chr1	50595763	50601948	6186	ENSBTAG00000013057	CBLB	Cbl proto-oncogene B
chr1	50626807	50629606	2800	ENSBTAG00000013057	CBLB	Cbl proto-oncogene B
chr1	50723039	50723364	326	ENSBTAG00000013057	CBLB	Cbl proto-oncogene B
chr1	50723494	50723703	210	ENSBTAG00000013057	CBLB	Cbl proto-oncogene B
chr1	50729844	50730090	247	ENSBTAG00000013057	CBLB	Cbl proto-oncogene B
chr1	50730358	50732137	1780	ENSBTAG00000013057	CBLB	Cbl proto-oncogene B
chr1	50912937	50921275	8339	ENSBTAG00000013057	CBLB	Cbl proto-oncogene B
chr1	50921678	50922035	358	ENSBTAG00000013057	CBLB	Cbl proto-oncogene B
chr1	50923167	50923393	227	ENSBTAG00000013057	CBLB	Cbl proto-oncogene B
chr1	50923687	50924262	576	ENSBTAG00000013057	CBLB	Cbl proto-oncogene B
chr1	50924342	50926632	2291	ENSBTAG00000013057	CBLB	Cbl proto-oncogene B
chr1	50926719	50927432	714	ENSBTAG00000013057	CBLB	Cbl proto-oncogene B
chr1	51004521	51007864	3344	ENSBTAG00000013057	CBLB	Cbl proto-oncogene B
chr1	51043108	51043371	264	ENSBTAG00000013057	CBLB	Cbl proto-oncogene B
chr1	51043934	51045687	1754	ENSBTAG00000013057	CBLB	Cbl proto-oncogene B
chr1	51045948	51047319	1372	ENSBTAG00000013057	CBLB	Cbl proto-oncogene B
chr1	51069986	51070240	255	ENSBTAG00000013057	CBLB	Cbl proto-oncogene B
chr1	51183420	51184474	1055	ENSBTAG00000045335	MIR2286	microRNA mir-2286
chr1	51184630	51184856	227	ENSBTAG00000045335	MIR2286	microRNA mir-2286
chr1	51437662	51438315	654	ENSBTAG00000045335	MIR2286	microRNA mir-2286
chr1	51438925	51439151	227	ENSBTAG00000045335	MIR2286	microRNA mir-2286
chr1	51439395	51439528	134	ENSBTAG00000045335	MIR2286	microRNA mir-2286
chr1	51441466	51441765	300	ENSBTAG00000045335	MIR2286	microRNA mir-2286
chr1	51441855	51442176	322	ENSBTAG00000045335	MIR2286	microRNA mir-2286
chr1	51442299	51442599	301	ENSBTAG00000045335	MIR2286	microRNA mir-2286
chr1	51447353	51447529	177	ENSBTAG00000045335	MIR2286	microRNA mir-2286
chr1	51642801	51646319	3519	ENSBTAG00000045335	MIR2286	microRNA mir-2286
chr1	51742263	51744795	2533	ENSBTAG00000045335	MIR2286	microRNA mir-2286
chr1	51745197	51745647	451	ENSBTAG00000045335	MIR2286	microRNA mir-2286
chr1	51748245	51752274	4030	ENSBTAG00000045335	MIR2286	microRNA mir-2286
chr1	51754666	51755962	1297	ENSBTAG00000045335	MIR2286	microRNA mir-2286
chr1	51787607	51790926	3320	ENSBTAG00000045335	MIR2286	microRNA mir-2286
chr1	51791005	51791491	487	ENSBTAG00000045335	MIR2286	microRNA mir-2286
chr1	51791639	51792318	680	ENSBTAG00000045335	MIR2286	microRNA mir-2286
chr1	51806213	51806439	227	ENSBTAG00000045335	MIR2286	microRNA mir-2286
chr1	51810612	51811106	495	ENSBTAG00000045335	MIR2286	microRNA mir-2286
chr1	51811359	51813320	1962	ENSBTAG00000045335	MIR2286	microRNA mir-2286
chr1	51981352	51981578	227	ENSBTAG00000046313	CCDC54	coiled-coil domain containing 54
chr1	52022425	52025576	3152	ENSBTAG00000046313	CCDC54	coiled-coil domain containing 54
chr1	52132802	52136047	3246	ENSBTAG00000006893	BBX	BBX high mobility group box domain containing
chr1	52213373	52213788	416	ENSBTAG00000006893	BBX	BBX high mobility group box domain containing
chr1	52213975	52215277	1303	ENSBTAG00000006893	BBX	BBX high mobility group box domain containing
chr1	52288993	52291239	2247	ENSBTAG00000006893	BBX	BBX high mobility group box domain containing
chr1	52291469	52293042	1574	ENSBTAG00000006893	BBX	BBX high mobility group box domain containing
chr1	52352563	52353723	1161	ENSBTAG00000006893	BBX	BBX high mobility group box domain containing
chr1	52370129	52370893	765	ENSBTAG00000006893	BBX	BBX high mobility group box domain containing
chr1	52452951	52455016	2066	ENSBTAG00000006893	BBX	BBX high mobility group box domain containing
chr1	52567792	52569002	1211	ENSBTAG00000003585	CD47	CD47 molecule
chr1	52569181	52569418	238	ENSBTAG00000003585	CD47	CD47 molecule
chr1	52583543	52583814	272	ENSBTAG00000003585	CD47	CD47 molecule
chr1	52584038	52584541	504	ENSBTAG00000003585	CD47	CD47 molecule
chr1	52584717	52584795	79	ENSBTAG00000003585	CD47	CD47 molecule
chr1	52640031	52640649	619	ENSBTAG00000003585	CD47	CD47 molecule
chr1	52640773	52642618	1846	ENSBTAG00000003585	CD47	CD47 molecule
chr1	52650255	52650787	533	ENSBTAG00000003585	CD47	CD47 molecule
chr1	52651161	52651218	58	ENSBTAG00000003585	CD47	CD47 molecule
chr1	52662251	52662834	584	ENSBTAG00000003585	CD47	CD47 molecule
chr1	52716075	52716667	593	ENSBTAG00000003585	CD47	CD47 molecule
chr1	52716797	52717412	616	ENSBTAG00000003585	CD47	CD47 molecule
chr1	52717537	52720792	3256	ENSBTAG00000003585	CD47	CD47 molecule
chr1	52721165	52721391	227	ENSBTAG00000003585	CD47	CD47 molecule
chr1	52722259	52722594	336	ENSBTAG00000003585	CD47	CD47 molecule
chr1	52766193	52766414	222	ENSBTAG00000003585	CD47	CD47 molecule
chr1	52770764	52771016	253	ENSBTAG00000003585	CD47	CD47 molecule
chr1	52773558	52774018	461	ENSBTAG00000003585	CD47	CD47 molecule
chr1	52774110	52774786	677	ENSBTAG00000003585	CD47	CD47 molecule
chr1	52774964	52778187	3224	ENSBTAG00000003585	CD47	CD47 molecule
chr1	52791232	52792335	1104	ENSBTAG00000003585	CD47	CD47 molecule
chr1	52792611	52792938	328	ENSBTAG00000003585	CD47	CD47 molecule
chr1	52948783	52949471	689	ENSBTAG00000005787	IFT57	intraflagellar transport 57
chr1	52950757	52951084	328	ENSBTAG00000005787	IFT57	intraflagellar transport 57
chr1	52952379	52953388	1010	ENSBTAG00000005787	IFT57	intraflagellar transport 57
chr1	53082979	53083822	844	ENSBTAG00000005787	IFT57	intraflagellar transport 57
chr1	53209712	53210138	427	ENSBTAG00000017140	CIP2A	cell proliferation regulating inhibitor of protein phosphatase 2A
chr1	53211320	53211898	579	ENSBTAG00000017140	CIP2A	cell proliferation regulating inhibitor of protein phosphatase 2A
chr1	53212076	53213554	1479	ENSBTAG00000017140	CIP2A	cell proliferation regulating inhibitor of protein phosphatase 2A
chr1	53213890	53215634	1745	ENSBTAG00000017140	CIP2A	cell proliferation regulating inhibitor of protein phosphatase 2A
chr1	53215891	53217198	1308	ENSBTAG00000017140	CIP2A	cell proliferation regulating inhibitor of protein phosphatase 2A
chr1	53217496	53218115	620	ENSBTAG00000017140	CIP2A	cell proliferation regulating inhibitor of protein phosphatase 2A
chr1	53218281	53218601	321	ENSBTAG00000017140	CIP2A	cell proliferation regulating inhibitor of protein phosphatase 2A
chr1	53219695	53219981	287	ENSBTAG00000017140	CIP2A	cell proliferation regulating inhibitor of protein phosphatase 2A
chr1	53221706	53224064	2359	ENSBTAG00000017140	CIP2A	cell proliferation regulating inhibitor of protein phosphatase 2A
chr1	53337414	53340065	2652	ENSBTAG00000017140	CIP2A	cell proliferation regulating inhibitor of protein phosphatase 2A
chr1	53599020	53600101	1082	ENSBTAG00000049108	TRAT1	T cell receptor associated transmembrane adaptor 1
chr1	53759514	53759740	227	ENSBTAG00000049108	TRAT1	T cell receptor associated transmembrane adaptor 1
chr1	53775429	53776070	642	ENSBTAG00000049108	TRAT1	T cell receptor associated transmembrane adaptor 1
chr1	54072426	54072436	11	ENSBTAG00000020460	DPPA2	developmental pluripotency associated 2
chr1	54118055	54118281	227	ENSBTAG00000038103	DPPA4	developmental pluripotency associated 4
chr1	54118407	54124024	5618	ENSBTAG00000038103	DPPA4	developmental pluripotency associated 4
chr1	54124262	54126077	1816	ENSBTAG00000038103	DPPA4	developmental pluripotency associated 4
chr1	54126694	54126975	282	ENSBTAG00000038103	DPPA4	developmental pluripotency associated 4
chr1	54127125	54127473	349	ENSBTAG00000038103	DPPA4	developmental pluripotency associated 4
chr1	54132318	54132824	507	ENSBTAG00000038103	DPPA4	developmental pluripotency associated 4
chr1	54132940	54133182	243	ENSBTAG00000038103	DPPA4	developmental pluripotency associated 4
chr1	54134118	54134529	412	ENSBTAG00000038103	DPPA4	developmental pluripotency associated 4
chr1	54388182	54390441	2260	ENSBTAG00000038103	DPPA4	developmental pluripotency associated 4
chr1	54390563	54391006	444	ENSBTAG00000038103	DPPA4	developmental pluripotency associated 4
chr1	54435196	54435926	731	ENSBTAG00000038103	DPPA4	developmental pluripotency associated 4
chr1	54436309	54438331	2023	ENSBTAG00000038103	DPPA4	developmental pluripotency associated 4
chr1	54439701	54439758	58	ENSBTAG00000038103	DPPA4	developmental pluripotency associated 4
chr1	54492173	54492491	319	ENSBTAG00000038103	DPPA4	developmental pluripotency associated 4
chr1	54668579	54669594	1016	ENSBTAG00000038103	DPPA4	developmental pluripotency associated 4
chr1	55042605	55042920	316	ENSBTAG00000038738	PXMP4	peroxisomal membrane protein 4
chr1	55043103	55043611	509	ENSBTAG00000038738	PXMP4	peroxisomal membrane protein 4
chr1	55064547	55065300	754	ENSBTAG00000038738	PXMP4	peroxisomal membrane protein 4
chr1	55144978	55145406	429	ENSBTAG00000038738	PXMP4	peroxisomal membrane protein 4
chr1	55590233	55590459	227	ENSBTAG00000038738	PXMP4	peroxisomal membrane protein 4
chr1	55590949	55591265	317	ENSBTAG00000038738	PXMP4	peroxisomal membrane protein 4
chr1	55764144	55766309	2166	ENSBTAG00000038738	PXMP4	peroxisomal membrane protein 4
chr1	55774235	55774828	594	ENSBTAG00000038738	PXMP4	peroxisomal membrane protein 4
chr1	55788315	55788541	227	ENSBTAG00000038738	PXMP4	peroxisomal membrane protein 4
chr1	55891014	55891426	413	ENSBTAG00000014441	CD96	CD96 molecule
chr1	55891558	55895472	3915	ENSBTAG00000014441	CD96	CD96 molecule
chr1	55906688	55907067	380	ENSBTAG00000014441	CD96	CD96 molecule
chr1	55916990	55917192	203	ENSBTAG00000014441	CD96	CD96 molecule
chr1	56010597	56010828	232	ENSBTAG00000014441	CD96	CD96 molecule
chr1	56050319	56051868	1550	ENSBTAG00000014441	CD96	CD96 molecule
chr1	56124563	56125876	1314	ENSBTAG00000014441	CD96	CD96 molecule
chr1	56419470	56421443	1974	ENSBTAG00000014441	CD96	CD96 molecule
chr1	56421712	56422397	686	ENSBTAG00000014441	CD96	CD96 molecule
chr1	56422840	56423359	520	ENSBTAG00000014441	CD96	CD96 molecule
chr1	56423616	56428569	4954	ENSBTAG00000014441	CD96	CD96 molecule
chr1	56435763	56436263	501	ENSBTAG00000014441	CD96	CD96 molecule
chr1	56471316	56471575	260	ENSBTAG00000001209	PHLDB2	pleckstrin homology like domain family B member 2
chr1	56471663	56472597	935	ENSBTAG00000001209	PHLDB2	pleckstrin homology like domain family B member 2
chr1	56472777	56473387	611	ENSBTAG00000001209	PHLDB2	pleckstrin homology like domain family B member 2
chr1	56503509	56503851	343	ENSBTAG00000001209	PHLDB2	pleckstrin homology like domain family B member 2
chr1	56504117	56505257	1141	ENSBTAG00000001209	PHLDB2	pleckstrin homology like domain family B member 2
chr1	56505800	56506489	690	ENSBTAG00000001209	PHLDB2	pleckstrin homology like domain family B member 2
chr1	56507222	56507753	532	ENSBTAG00000001209	PHLDB2	pleckstrin homology like domain family B member 2
chr1	56508134	56513663	5530	ENSBTAG00000001209	PHLDB2	pleckstrin homology like domain family B member 2
chr1	56513787	56514809	1023	ENSBTAG00000001209	PHLDB2	pleckstrin homology like domain family B member 2
chr1	56515091	56515384	294	ENSBTAG00000001209	PHLDB2	pleckstrin homology like domain family B member 2
chr1	56515936	56516221	286	ENSBTAG00000001209	PHLDB2	pleckstrin homology like domain family B member 2
chr1	56516369	56520107	3739	ENSBTAG00000001209	PHLDB2	pleckstrin homology like domain family B member 2
chr1	56520389	56521000	612	ENSBTAG00000001209	PHLDB2	pleckstrin homology like domain family B member 2
chr1	56521713	56522149	437	ENSBTAG00000001209	PHLDB2	pleckstrin homology like domain family B member 2
chr1	56556831	56564700	7870	ENSBTAG00000001209	PHLDB2	pleckstrin homology like domain family B member 2
chr1	56565182	56565496	315	ENSBTAG00000001209	PHLDB2	pleckstrin homology like domain family B member 2
chr1	56595081	56595610	530	ENSBTAG00000001209	PHLDB2	pleckstrin homology like domain family B member 2
chr1	56595924	56596271	348	ENSBTAG00000001209	PHLDB2	pleckstrin homology like domain family B member 2
chr1	56599908	56600486	579	ENSBTAG00000001209	PHLDB2	pleckstrin homology like domain family B member 2
chr1	56603023	56603275	253	ENSBTAG00000001209	PHLDB2	pleckstrin homology like domain family B member 2
chr1	56606432	56609348	2917	ENSBTAG00000001209	PHLDB2	pleckstrin homology like domain family B member 2
chr1	56609543	56610309	767	ENSBTAG00000001209	PHLDB2	pleckstrin homology like domain family B member 2
chr1	56610669	56612026	1358	ENSBTAG00000001209	PHLDB2	pleckstrin homology like domain family B member 2
chr1	56615615	56618868	3254	ENSBTAG00000001209	PHLDB2	pleckstrin homology like domain family B member 2
chr1	56619002	56620354	1353	ENSBTAG00000001209	PHLDB2	pleckstrin homology like domain family B member 2
chr1	56674053	56674316	264	ENSBTAG00000001209	PHLDB2	pleckstrin homology like domain family B member 2
chr1	56681471	56681972	502	ENSBTAG00000001209	PHLDB2	pleckstrin homology like domain family B member 2
chr1	56692371	56692559	189	ENSBTAG00000004601	ABHD10	abhydrolase domain containing 10
chr1	56721147	56721167	21	ENSBTAG00000004601	ABHD10	abhydrolase domain containing 10
chr1	56724538	56724984	447	ENSBTAG00000004601	ABHD10	abhydrolase domain containing 10
chr1	56725344	56725782	439	ENSBTAG00000004601	ABHD10	abhydrolase domain containing 10
chr1	56736716	56737184	469	ENSBTAG00000004601	ABHD10	abhydrolase domain containing 10
chr1	56737262	56738477	1216	ENSBTAG00000004601	ABHD10	abhydrolase domain containing 10
chr1	56758102	56758328	227	ENSBTAG00000004599	TAGLN3	transgelin 3
chr1	56758604	56760664	2061	ENSBTAG00000004599	TAGLN3	transgelin 3
chr1	56760756	56761202	447	ENSBTAG00000004599	TAGLN3	transgelin 3
chr1	56780914	56781430	517	ENSBTAG00000004599	TAGLN3	transgelin 3
chr1	56782096	56782347	252	ENSBTAG00000004599	TAGLN3	transgelin 3
chr1	57065197	57065550	354	ENSBTAG00000033319	CD200	CD200 molecule
chr1	57074821	57077834	3014	ENSBTAG00000033319	CD200	CD200 molecule
chr1	57077953	57078249	297	ENSBTAG00000033319	CD200	CD200 molecule
chr1	57217249	57217475	227	ENSBTAG00000033319	CD200	CD200 molecule
chr1	57217645	57219999	2355	ENSBTAG00000033319	CD200	CD200 molecule
chr1	57220347	57221015	669	ENSBTAG00000033319	CD200	CD200 molecule
chr1	57221208	57223435	2228	ENSBTAG00000033319	CD200	CD200 molecule
chr1	57223677	57225341	1665	ENSBTAG00000033319	CD200	CD200 molecule
chr1	57225544	57227150	1607	ENSBTAG00000033319	CD200	CD200 molecule
chr1	57283826	57284403	578	ENSBTAG00000009084	ATG3	autophagy related 3
chr1	57284824	57285194	371	ENSBTAG00000009084	ATG3	autophagy related 3
chr1	57310506	57310911	406	ENSBTAG00000009084	ATG3	autophagy related 3
chr1	57333048	57334839	1792	ENSBTAG00000009084	ATG3	autophagy related 3
chr1	57341207	57341619	413	ENSBTAG00000009084	ATG3	autophagy related 3
chr1	57342567	57345537	2971	ENSBTAG00000009084	ATG3	autophagy related 3
chr1	57377818	57378216	399	ENSBTAG00000009085	SLC35A5	solute carrier family 35 member A5
chr1	57378386	57384140	5755	ENSBTAG00000010793	CCDC80	coiled-coil domain containing 80
chr1	57384497	57384723	227	ENSBTAG00000010793	CCDC80	coiled-coil domain containing 80
chr1	57385504	57385730	227	ENSBTAG00000010793	CCDC80	coiled-coil domain containing 80
chr1	57385842	57391575	5734	ENSBTAG00000010793	CCDC80	coiled-coil domain containing 80
chr1	57391745	57392374	630	ENSBTAG00000010793	CCDC80	coiled-coil domain containing 80
chr1	57392464	57394745	2282	ENSBTAG00000010793	CCDC80	coiled-coil domain containing 80
chr1	57394833	57395682	850	ENSBTAG00000010793	CCDC80	coiled-coil domain containing 80
chr1	57397162	57397641	480	ENSBTAG00000010793	CCDC80	coiled-coil domain containing 80
chr1	57399013	57399361	349	ENSBTAG00000010793	CCDC80	coiled-coil domain containing 80
chr1	57400602	57403239	2638	ENSBTAG00000010793	CCDC80	coiled-coil domain containing 80
chr1	57403681	57404662	982	ENSBTAG00000010793	CCDC80	coiled-coil domain containing 80
chr1	57404779	57414673	9895	ENSBTAG00000010793	CCDC80	coiled-coil domain containing 80
chr1	57415983	57417301	1319	ENSBTAG00000010793	CCDC80	coiled-coil domain containing 80
chr1	57426556	57428968	2413	ENSBTAG00000010793	CCDC80	coiled-coil domain containing 80
chr1	57472495	57473518	1024	ENSBTAG00000010793	CCDC80	coiled-coil domain containing 80
chr1	57519751	57520379	629	ENSBTAG00000010793	CCDC80	coiled-coil domain containing 80
chr1	57520756	57523085	2330	ENSBTAG00000010793	CCDC80	coiled-coil domain containing 80
chr1	57523212	57523720	509	ENSBTAG00000010793	CCDC80	coiled-coil domain containing 80
chr1	57563857	57564580	724	ENSBTAG00000001235	CD200R1L	CD200 receptor 1-like
chr1	57564723	57568830	4108	ENSBTAG00000001235	CD200R1L	CD200 receptor 1-like
chr1	57569225	57569644	420	ENSBTAG00000001235	CD200R1L	CD200 receptor 1-like
chr1	57703200	57705478	2279	ENSBTAG00000006534	GTPBP8	GTP binding protein 8 (putative)
chr1	57706997	57707364	368	ENSBTAG00000006534	GTPBP8	GTP binding protein 8 (putative)
chr1	57707504	57710468	2965	ENSBTAG00000006534	GTPBP8	GTP binding protein 8 (putative)
chr1	57710721	57711491	771	ENSBTAG00000006534	GTPBP8	GTP binding protein 8 (putative)
chr1	57711571	57711842	272	ENSBTAG00000006534	GTPBP8	GTP binding protein 8 (putative)
chr1	57713164	57713509	346	ENSBTAG00000006534	GTPBP8	GTP binding protein 8 (putative)
chr1	57714222	57714435	214	ENSBTAG00000006534	GTPBP8	GTP binding protein 8 (putative)
chr1	57739517	57741758	2242	ENSBTAG00000006534	GTPBP8	GTP binding protein 8 (putative)
chr1	57758607	57759503	897	ENSBTAG00000006534	GTPBP8	GTP binding protein 8 (putative)
chr1	57844630	57846049	1420	ENSBTAG00000006534	GTPBP8	GTP binding protein 8 (putative)
chr1	57846129	57848321	2193	ENSBTAG00000013909	BOC	BOC cell adhesion associated, oncogene regulated
chr1	58350515	58350795	281	ENSBTAG00000007784	NAA50	N(alpha)-acetyltransferase 50, NatE catalytic subunit
chr1	58350911	58351720	810	ENSBTAG00000007784	NAA50	N(alpha)-acetyltransferase 50, NatE catalytic subunit
chr1	58391161	58392019	859	ENSBTAG00000007784	NAA50	N(alpha)-acetyltransferase 50, NatE catalytic subunit
chr1	58392349	58392658	310	ENSBTAG00000007784	NAA50	N(alpha)-acetyltransferase 50, NatE catalytic subunit
chr1	58427249	58427543	295	ENSBTAG00000007784	NAA50	N(alpha)-acetyltransferase 50, NatE catalytic subunit
chr1	58431108	58435847	4740	ENSBTAG00000007784	NAA50	N(alpha)-acetyltransferase 50, NatE catalytic subunit
chr1	58734709	58735992	1284	ENSBTAG00000004977	QTRT2	queuine tRNA-ribosyltransferase accessory subunit 2
chr1	58826208	58827039	832	ENSBTAG00000002132	DRD3	dopamine receptor D3
chr1	58827152	58827442	291	ENSBTAG00000002132	DRD3	dopamine receptor D3
chr1	58827629	58828002	374	ENSBTAG00000002132	DRD3	dopamine receptor D3
chr1	58828652	58829062	411	ENSBTAG00000002132	DRD3	dopamine receptor D3
chr1	58833204	58835780	2577	ENSBTAG00000002132	DRD3	dopamine receptor D3
chr1	58955584	58956188	605	NA	MIR568	microRNA mir-568
chr1	58956725	58956973	249	NA	MIR568	microRNA mir-568
chr1	58957125	58957352	228	NA	MIR568	microRNA mir-568
chr1	58957613	58957839	227	NA	MIR568	microRNA mir-568
chr1	58982880	58983966	1087	NA	MIR568	microRNA mir-568
chr1	58984674	58985011	338	NA	MIR568	microRNA mir-568
chr1	59000555	59006038	5484	NA	MIR568	microRNA mir-568
chr1	59006356	59006951	596	NA	MIR568	microRNA mir-568
chr1	59009708	59011093	1386	NA	MIR568	microRNA mir-568
chr1	59011517	59014012	2496	NA	MIR568	microRNA mir-568
chr1	59014378	59014792	415	NA	MIR568	microRNA mir-568
chr1	59018435	59026666	8232	NA	MIR568	microRNA mir-568
chr1	59027059	59027212	154	NA	MIR568	microRNA mir-568
chr1	59037291	59037627	337	NA	MIR568	microRNA mir-568
chr1	59038012	59038154	143	NA	MIR568	microRNA mir-568
chr1	59046390	59047416	1027	NA	MIR568	microRNA mir-568
chr1	59052787	59052949	163	NA	MIR568	microRNA mir-568
chr1	59053073	59053154	82	NA	MIR568	microRNA mir-568
chr1	59053803	59055449	1647	NA	MIR568	microRNA mir-568
chr1	59055721	59056258	538	NA	MIR568	microRNA mir-568
chr1	59056657	59056908	252	NA	MIR568	microRNA mir-568
chr1	59080255	59084835	4581	NA	MIR568	microRNA mir-568
chr1	59089416	59089679	264	NA	MIR568	microRNA mir-568
chr1	59090263	59101052	10790	NA	MIR568	microRNA mir-568
chr1	59101228	59107872	6645	NA	MIR568	microRNA mir-568
chr1	59107955	59108445	491	NA	MIR568	microRNA mir-568
chr1	59109241	59109467	227	NA	MIR568	microRNA mir-568
chr1	59146841	59149881	3041	NA	MIR568	microRNA mir-568
chr1	59150038	59153383	3346	NA	MIR568	microRNA mir-568
chr1	59162102	59163621	1520	NA	MIR568	microRNA mir-568
chr1	59163752	59164441	690	NA	MIR568	microRNA mir-568
chr1	59165305	59165619	315	NA	MIR568	microRNA mir-568
chr1	59182432	59183031	600	NA	MIR568	microRNA mir-568
chr1	59183591	59185587	1997	NA	MIR568	microRNA mir-568
chr1	59185678	59185928	251	NA	MIR568	microRNA mir-568
chr1	59186028	59186410	383	NA	MIR568	microRNA mir-568
chr1	59186971	59195534	8564	NA	MIR568	microRNA mir-568
chr1	59197100	59198016	917	NA	MIR568	microRNA mir-568
chr1	59198972	59201434	2463	NA	MIR568	microRNA mir-568
chr1	59201919	59202463	545	NA	MIR568	microRNA mir-568
chr1	59207513	59208315	803	NA	MIR568	microRNA mir-568
chr1	59208786	59209844	1059	NA	MIR568	microRNA mir-568
chr1	59210218	59210499	282	NA	MIR568	microRNA mir-568
chr1	59210793	59211072	280	NA	MIR568	microRNA mir-568
chr1	59222415	59222943	529	NA	MIR568	microRNA mir-568
chr1	59223122	59223668	547	NA	MIR568	microRNA mir-568
chr1	59223876	59224066	191	NA	MIR568	microRNA mir-568
chr1	59225970	59226256	287	NA	MIR568	microRNA mir-568
chr1	59229465	59233554	4090	NA	MIR568	microRNA mir-568
chr1	59233748	59242034	8287	NA	MIR568	microRNA mir-568
chr1	59242165	59242888	724	NA	MIR568	microRNA mir-568
chr1	59255750	59256191	442	NA	MIR568	microRNA mir-568
chr1	59256319	59256859	541	NA	MIR568	microRNA mir-568
chr1	59257070	59257348	279	NA	MIR568	microRNA mir-568
chr1	59258170	59258540	371	NA	MIR568	microRNA mir-568
chr1	59269448	59269996	549	NA	MIR568	microRNA mir-568
chr1	59270151	59270634	484	NA	MIR568	microRNA mir-568
chr1	59270720	59272679	1960	NA	MIR568	microRNA mir-568
chr1	59273349	59273893	545	NA	MIR568	microRNA mir-568
chr1	59274409	59274696	288	NA	MIR568	microRNA mir-568
chr1	59276399	59276910	512	NA	MIR568	microRNA mir-568
chr1	59277082	59284677	7596	NA	MIR568	microRNA mir-568
chr1	59319831	59320259	429	NA	MIR568	microRNA mir-568
chr1	59320604	59320985	382	NA	MIR568	microRNA mir-568
chr1	59406409	59406635	227	NA	MIR568	microRNA mir-568
chr1	59407222	59408107	886	NA	MIR568	microRNA mir-568
chr1	59408278	59409169	892	NA	MIR568	microRNA mir-568
chr1	59423314	59423584	271	NA	MIR568	microRNA mir-568
chr1	59423673	59424290	618	NA	MIR568	microRNA mir-568
chr1	59424549	59426761	2213	NA	MIR568	microRNA mir-568
chr1	59426910	59427858	949	NA	MIR568	microRNA mir-568
chr1	59512241	59512548	308	NA	MIR568	microRNA mir-568
chr1	59512662	59512972	311	NA	MIR568	microRNA mir-568
chr1	59587662	59587888	227	NA	MIR568	microRNA mir-568
chr1	59681224	59681330	107	ENSBTAG00000006451	GAP43	growth associated protein 43
chr1	59728682	59729408	727	ENSBTAG00000006451	GAP43	growth associated protein 43
chr1	59738066	59739144	1079	ENSBTAG00000006451	GAP43	growth associated protein 43
chr1	59747106	59747114	9	ENSBTAG00000006451	GAP43	growth associated protein 43
chr1	59749648	59749976	329	ENSBTAG00000006451	GAP43	growth associated protein 43
chr1	59764655	59765198	544	ENSBTAG00000006451	GAP43	growth associated protein 43
chr1	59813703	59814994	1292	ENSBTAG00000006451	GAP43	growth associated protein 43
chr1	59815326	59816368	1043	ENSBTAG00000006451	GAP43	growth associated protein 43
chr1	59823012	59823518	507	ENSBTAG00000006451	GAP43	growth associated protein 43
chr1	61369763	61370716	954	ENSBTAG00000049383	LSAMP	limbic system associated membrane protein
chr1	61370907	61371244	338	ENSBTAG00000049383	LSAMP	limbic system associated membrane protein
chr1	61371439	61372081	643	ENSBTAG00000049383	LSAMP	limbic system associated membrane protein
chr1	62100758	62100840	83	ENSBTAG00000049072	MIR2285DE	microRNA mir-2285de
chr1	62101070	62101321	252	ENSBTAG00000049072	MIR2285DE	microRNA mir-2285de
chr1	63335750	63336101	352	ENSBTAG00000045704	IGSF11	immunoglobulin superfamily member 11
chr1	63386809	63387163	355	ENSBTAG00000045704	IGSF11	immunoglobulin superfamily member 11
chr1	63650374	63650660	287	ENSBTAG00000045704	IGSF11	immunoglobulin superfamily member 11
chr1	64034152	64036045	1894	ENSBTAG00000001390	B4GALT4	beta-1,4-galactosyltransferase 4
chr1	64036173	64036702	530	ENSBTAG00000001390	B4GALT4	beta-1,4-galactosyltransferase 4
chr1	64037401	64037693	293	ENSBTAG00000001390	B4GALT4	beta-1,4-galactosyltransferase 4
chr1	64048243	64048602	360	ENSBTAG00000001390	B4GALT4	beta-1,4-galactosyltransferase 4
chr1	64048743	64050414	1672	ENSBTAG00000001390	B4GALT4	beta-1,4-galactosyltransferase 4
chr1	64081180	64085905	4726	ENSBTAG00000000210	ARHGAP31	Rho GTPase activating protein 31
chr1	64088795	64089263	469	ENSBTAG00000000210	ARHGAP31	Rho GTPase activating protein 31
chr1	64090268	64090494	227	ENSBTAG00000000210	ARHGAP31	Rho GTPase activating protein 31
chr1	64096656	64096903	248	ENSBTAG00000000210	ARHGAP31	Rho GTPase activating protein 31
chr1	64104451	64105246	796	ENSBTAG00000000210	ARHGAP31	Rho GTPase activating protein 31
chr1	64105599	64106756	1158	ENSBTAG00000000210	ARHGAP31	Rho GTPase activating protein 31
chr1	64108068	64108294	227	ENSBTAG00000000210	ARHGAP31	Rho GTPase activating protein 31
chr1	64118642	64123469	4828	ENSBTAG00000000210	ARHGAP31	Rho GTPase activating protein 31
chr1	64123957	64124580	624	ENSBTAG00000000210	ARHGAP31	Rho GTPase activating protein 31
chr1	64126120	64126402	283	ENSBTAG00000000210	ARHGAP31	Rho GTPase activating protein 31
chr1	64134958	64135318	361	ENSBTAG00000000210	ARHGAP31	Rho GTPase activating protein 31
chr1	64136568	64136794	227	ENSBTAG00000000210	ARHGAP31	Rho GTPase activating protein 31
chr1	64140531	64140916	386	ENSBTAG00000000210	ARHGAP31	Rho GTPase activating protein 31
chr1	64141197	64141578	382	ENSBTAG00000000210	ARHGAP31	Rho GTPase activating protein 31
chr1	64141853	64142079	227	ENSBTAG00000000210	ARHGAP31	Rho GTPase activating protein 31
chr1	64153382	64153675	294	ENSBTAG00000000210	ARHGAP31	Rho GTPase activating protein 31
chr1	64153994	64154488	495	ENSBTAG00000000210	ARHGAP31	Rho GTPase activating protein 31
chr1	64154605	64155156	552	ENSBTAG00000000210	ARHGAP31	Rho GTPase activating protein 31
chr1	64202593	64203463	871	ENSBTAG00000000213	TMEM39A	transmembrane protein 39A
chr1	64203931	64204257	327	ENSBTAG00000000213	TMEM39A	transmembrane protein 39A
chr1	64204397	64210959	6563	ENSBTAG00000000213	TMEM39A	transmembrane protein 39A
chr1	64211187	64211441	255	ENSBTAG00000000213	TMEM39A	transmembrane protein 39A
chr1	64211620	64212103	484	ENSBTAG00000000213	TMEM39A	transmembrane protein 39A
chr1	64212348	64212699	352	ENSBTAG00000000213	TMEM39A	transmembrane protein 39A
chr1	64213258	64213755	498	ENSBTAG00000000213	TMEM39A	transmembrane protein 39A
chr1	64214209	64214435	227	ENSBTAG00000000213	TMEM39A	transmembrane protein 39A
chr1	64215632	64216250	619	ENSBTAG00000000213	TMEM39A	transmembrane protein 39A
chr1	64234548	64234782	235	ENSBTAG00000000213	TMEM39A	transmembrane protein 39A
chr1	64236663	64236889	227	ENSBTAG00000000213	TMEM39A	transmembrane protein 39A
chr1	64237219	64237678	460	ENSBTAG00000000213	TMEM39A	transmembrane protein 39A
chr1	64238596	64241110	2515	ENSBTAG00000000213	TMEM39A	transmembrane protein 39A
chr1	64241661	64242016	356	ENSBTAG00000000213	TMEM39A	transmembrane protein 39A
chr1	64246429	64247046	618	ENSBTAG00000008562	POGLUT1	protein O-glucosyltransferase 1
chr1	64274759	64278173	3415	ENSBTAG00000012581	TIMMDC1	translocase of inner mitochondrial membrane domain containing 1
chr1	64279177	64279334	158	ENSBTAG00000012581	TIMMDC1	translocase of inner mitochondrial membrane domain containing 1
chr1	64281135	64281474	340	ENSBTAG00000012581	TIMMDC1	translocase of inner mitochondrial membrane domain containing 1
chr1	64282106	64282775	670	ENSBTAG00000012581	TIMMDC1	translocase of inner mitochondrial membrane domain containing 1
chr1	64333620	64335548	1929	ENSBTAG00000009391	ADPRH	ADP-ribosylarginine hydrolase
chr1	64378178	64379339	1162	ENSBTAG00000009391	PLA1A	phospholipase A1 member A
chr1	64384177	64385104	928	ENSBTAG00000005604	POPDC2	popeye domain containing 2
chr1	64386769	64386874	106	ENSBTAG00000005604	POPDC2	popeye domain containing 2
chr1	64387221	64387457	237	ENSBTAG00000005604	POPDC2	popeye domain containing 2
chr1	64425895	64426343	449	ENSBTAG00000002182	COX17	cytochrome c oxidase copper chaperone COX17
chr1	64426423	64426744	322	ENSBTAG00000002182	COX17	cytochrome c oxidase copper chaperone COX17
chr1	64430036	64430300	265	ENSBTAG00000002182	COX17	cytochrome c oxidase copper chaperone COX17
chr1	64430496	64431092	597	ENSBTAG00000002182	COX17	cytochrome c oxidase copper chaperone COX17
chr1	64431324	64433687	2364	ENSBTAG00000002182	COX17	cytochrome c oxidase copper chaperone COX17
chr1	64671130	64671562	433	ENSBTAG00000019557	NR1I2	nuclear receptor subfamily 1 group I member 2
chr1	64672342	64674886	2545	ENSBTAG00000019557	NR1I2	nuclear receptor subfamily 1 group I member 2
chr1	64685094	64685517	424	ENSBTAG00000019557	NR1I2	nuclear receptor subfamily 1 group I member 2
chr1	64712992	64713553	562	ENSBTAG00000019557	NR1I2	nuclear receptor subfamily 1 group I member 2
chr1	64713767	64714950	1184	ENSBTAG00000019557	NR1I2	nuclear receptor subfamily 1 group I member 2
chr1	64719926	64720135	210	ENSBTAG00000019557	NR1I2	nuclear receptor subfamily 1 group I member 2
chr1	64837978	64840137	2160	NA	MIR6529B	microRNA mir-6529b
chr1	64856315	64856924	610	ENSBTAG00000048057	GSK3B	glycogen synthase kinase 3 beta
chr1	64857671	64864345	6675	ENSBTAG00000048057	GSK3B	glycogen synthase kinase 3 beta
chr1	64893405	64895040	1636	ENSBTAG00000048057	GSK3B	glycogen synthase kinase 3 beta
chr1	64895147	64895428	282	ENSBTAG00000048057	GSK3B	glycogen synthase kinase 3 beta
chr1	65056371	65056631	261	ENSBTAG00000001464	GPR156	G protein-coupled receptor 156
chr1	65056764	65057720	957	ENSBTAG00000001464	GPR156	G protein-coupled receptor 156
chr1	65091909	65092323	415	ENSBTAG00000033170	LRRC58	leucine rich repeat containing 58
chr1	65093699	65094042	344	ENSBTAG00000033170	LRRC58	leucine rich repeat containing 58
chr1	65094627	65100393	5767	ENSBTAG00000033170	LRRC58	leucine rich repeat containing 58
chr1	65148363	65148528	166	ENSBTAG00000022155	FSTL1	follistatin like 1
chr1	65148741	65149171	431	ENSBTAG00000022155	FSTL1	follistatin like 1
chr1	65149547	65150452	906	ENSBTAG00000022155	FSTL1	follistatin like 1
chr1	65151258	65151523	266	ENSBTAG00000022155	FSTL1	follistatin like 1
chr1	65152321	65152926	606	ENSBTAG00000022155	FSTL1	follistatin like 1
chr1	65153072	65153365	294	ENSBTAG00000022155	FSTL1	follistatin like 1
chr1	65153700	65154547	848	ENSBTAG00000022155	FSTL1	follistatin like 1
chr1	65154759	65155472	714	ENSBTAG00000022155	FSTL1	follistatin like 1
chr1	65156309	65158302	1994	ENSBTAG00000022155	FSTL1	follistatin like 1
chr1	65160260	65160483	224	ENSBTAG00000022155	FSTL1	follistatin like 1
chr1	65163461	65165389	1929	ENSBTAG00000022155	FSTL1	follistatin like 1
chr1	65165478	65168966	3489	ENSBTAG00000022155	FSTL1	follistatin like 1
chr1	65169369	65171312	1944	ENSBTAG00000022155	FSTL1	follistatin like 1
chr1	65172688	65173238	551	ENSBTAG00000022155	FSTL1	follistatin like 1
chr1	65173325	65173561	237	ENSBTAG00000022155	FSTL1	follistatin like 1
chr1	65173672	65174130	459	ENSBTAG00000022155	FSTL1	follistatin like 1
chr1	65174214	65174784	571	ENSBTAG00000022155	FSTL1	follistatin like 1
chr1	65175235	65175679	445	ENSBTAG00000022155	FSTL1	follistatin like 1
chr1	65175826	65176118	293	ENSBTAG00000022155	FSTL1	follistatin like 1
chr1	65176814	65177050	237	ENSBTAG00000022155	FSTL1	follistatin like 1
chr1	65177372	65177623	252	ENSBTAG00000022155	FSTL1	follistatin like 1
chr1	65178546	65179146	601	ENSBTAG00000022155	FSTL1	follistatin like 1
chr1	65179275	65179541	267	ENSBTAG00000022155	FSTL1	follistatin like 1
chr1	65179961	65182955	2995	ENSBTAG00000022155	FSTL1	follistatin like 1
chr1	65183361	65183990	630	ENSBTAG00000022155	FSTL1	follistatin like 1
chr1	65187038	65187502	465	ENSBTAG00000022155	FSTL1	follistatin like 1
chr1	65187605	65188138	534	ENSBTAG00000022155	FSTL1	follistatin like 1
chr1	65188981	65189247	267	ENSBTAG00000022155	FSTL1	follistatin like 1
chr1	65189367	65189632	266	ENSBTAG00000022155	FSTL1	follistatin like 1
chr1	65190345	65191417	1073	ENSBTAG00000022155	FSTL1	follistatin like 1
chr1	65191692	65192211	520	ENSBTAG00000022155	FSTL1	follistatin like 1
chr1	65192831	65193264	434	ENSBTAG00000022155	FSTL1	follistatin like 1
chr1	65193453	65193948	496	ENSBTAG00000022155	FSTL1	follistatin like 1
chr1	65194211	65195267	1057	ENSBTAG00000022155	FSTL1	follistatin like 1
chr1	65195490	65199874	4385	ENSBTAG00000022155	FSTL1	follistatin like 1
chr1	65203581	65204696	1116	ENSBTAG00000022155	FSTL1	follistatin like 1
chr1	65204869	65205095	227	ENSBTAG00000022155	FSTL1	follistatin like 1
chr1	65238539	65240776	2238	ENSBTAG00000022155	FSTL1	follistatin like 1
chr1	65241117	65241577	461	ENSBTAG00000022155	FSTL1	follistatin like 1
chr1	65242768	65243808	1041	ENSBTAG00000022155	FSTL1	follistatin like 1
chr1	65244009	65245276	1268	ENSBTAG00000022155	FSTL1	follistatin like 1
chr1	65245658	65246249	592	ENSBTAG00000022155	FSTL1	follistatin like 1
chr1	65295506	65295779	274	ENSBTAG00000015892	NDUFB4	NADH:ubiquinone oxidoreductase subunit B4
chr1	65317535	65319124	1590	ENSBTAG00000015892	NDUFB4	NADH:ubiquinone oxidoreductase subunit B4
chr1	65319238	65319553	316	ENSBTAG00000015892	NDUFB4	NADH:ubiquinone oxidoreductase subunit B4
chr1	65376827	65378171	1345	ENSBTAG00000015895	HGD	homogentisate 1,2-dioxygenase
chr1	65433155	65435541	2387	ENSBTAG00000015898	RABL3	RAB, member of RAS oncogene family like 3
chr1	65450962	65452406	1445	ENSBTAG00000016848	GTF2E1	general transcription factor IIE subunit 1
chr1	65482310	65484313	2004	ENSBTAG00000016848	GTF2E1	general transcription factor IIE subunit 1
chr1	65484630	65484850	221	ENSBTAG00000016848	GTF2E1	general transcription factor IIE subunit 1
chr1	65994518	65994724	207	ENSBTAG00000014508	FBXO40	F-box protein 40
chr1	66049979	66050626	648	ENSBTAG00000014508	FBXO40	F-box protein 40
chr1	66224788	66225077	290	ENSBTAG00000013069	IQCB1	IQ motif containing B1
chr1	66225180	66229135	3956	ENSBTAG00000013069	IQCB1	IQ motif containing B1
chr1	66229353	66229683	331	ENSBTAG00000013069	IQCB1	IQ motif containing B1
chr1	66293070	66293844	775	ENSBTAG00000013069	IQCB1	IQ motif containing B1
chr1	66599069	66599909	841	ENSBTAG00000013118	CD86	CD86 molecule
chr1	66693008	66693441	434	ENSBTAG00000003865	CASR	calcium sensing receptor
chr1	66693762	66695120	1359	ENSBTAG00000003865	CASR	calcium sensing receptor
chr1	66777651	66778406	756	ENSBTAG00000010688	CSTA	cystatin A
chr1	66818135	66820490	2356	ENSBTAG00000054520	CCDC58	coiled-coil domain containing 58
chr1	66864931	66864974	44	ENSBTAG00000011140	FAM162A	family with sequence similarity 162 member A
chr1	66865204	66867885	2682	ENSBTAG00000011140	FAM162A	family with sequence similarity 162 member A
chr1	66942342	66942509	168	ENSBTAG00000011143	KPNA1	karyopherin subunit alpha 1
chr1	66942624	66942850	227	ENSBTAG00000011143	KPNA1	karyopherin subunit alpha 1
chr1	66942983	66944602	1620	ENSBTAG00000011143	KPNA1	karyopherin subunit alpha 1
chr1	66987646	66988739	1094	ENSBTAG00000009933	DTX3L	deltex E3 ubiquitin ligase 3L
chr1	67011107	67013584	2478	ENSBTAG00000016656	PARP14	poly(ADP-ribose) polymerase family member 14
chr1	67014460	67014793	334	ENSBTAG00000016656	PARP14	poly(ADP-ribose) polymerase family member 14
chr1	67014876	67015510	635	ENSBTAG00000016656	PARP14	poly(ADP-ribose) polymerase family member 14
chr1	67016072	67016433	362	ENSBTAG00000016656	PARP14	poly(ADP-ribose) polymerase family member 14
chr1	67016597	67018498	1902	ENSBTAG00000016656	PARP14	poly(ADP-ribose) polymerase family member 14
chr1	67119950	67122157	2208	ENSBTAG00000005066	HSPBAP1	HSPB1 associated protein 1
chr1	67122281	67122643	363	ENSBTAG00000005071	SLC49A4	solute carrier family 49 member 4
chr1	67275877	67276761	885	ENSBTAG00000018877	PDIA5	protein disulfide isomerase family A member 5
chr1	67286771	67287916	1146	ENSBTAG00000018877	PDIA5	protein disulfide isomerase family A member 5
chr1	67440105	67440423	319	ENSBTAG00000018877	PDIA5	protein disulfide isomerase family A member 5
chr1	67440644	67440885	242	ENSBTAG00000018877	PDIA5	protein disulfide isomerase family A member 5
chr1	67441101	67441565	465	ENSBTAG00000018877	PDIA5	protein disulfide isomerase family A member 5
chr1	67849273	67849594	322	ENSBTAG00000018777	ADCY5	adenylate cyclase 5
chr1	67849965	67850487	523	ENSBTAG00000018777	ADCY5	adenylate cyclase 5
chr1	67929486	67929902	417	ENSBTAG00000023607	HACD2	3-hydroxyacyl-CoA dehydratase 2
chr1	67930122	67930771	650	ENSBTAG00000023607	HACD2	3-hydroxyacyl-CoA dehydratase 2
chr1	67931228	67931714	487	ENSBTAG00000023607	HACD2	3-hydroxyacyl-CoA dehydratase 2
chr1	67950389	67950629	241	ENSBTAG00000023607	HACD2	3-hydroxyacyl-CoA dehydratase 2
chr1	67951409	67953347	1939	ENSBTAG00000023607	HACD2	3-hydroxyacyl-CoA dehydratase 2
chr1	67982917	67983192	276	ENSBTAG00000023607	HACD2	3-hydroxyacyl-CoA dehydratase 2
chr1	67983440	67990736	7297	ENSBTAG00000023607	HACD2	3-hydroxyacyl-CoA dehydratase 2
chr1	68027383	68027669	287	ENSBTAG00000014567	MYLK	myosin light chain kinase
chr1	68028007	68029630	1624	ENSBTAG00000014567	MYLK	myosin light chain kinase
chr1	68088549	68090364	1816	ENSBTAG00000014567	MYLK	myosin light chain kinase
chr1	68096439	68096787	349	ENSBTAG00000014567	MYLK	myosin light chain kinase
chr1	68122256	68125317	3062	ENSBTAG00000014567	MYLK	myosin light chain kinase
chr1	68125597	68125823	227	ENSBTAG00000014567	MYLK	myosin light chain kinase
chr1	68304278	68304685	408	ENSBTAG00000000566	CCDC14	coiled-coil domain containing 14
chr1	68305150	68305158	9	ENSBTAG00000000566	CCDC14	coiled-coil domain containing 14
chr1	68305719	68305945	227	ENSBTAG00000000566	CCDC14	coiled-coil domain containing 14
chr1	68331815	68332293	479	ENSBTAG00000000566	CCDC14	coiled-coil domain containing 14
chr1	68546130	68546903	774	ENSBTAG00000002640	KALRN	kalirin RhoGEF kinase
chr1	68547235	68548065	831	ENSBTAG00000002640	KALRN	kalirin RhoGEF kinase
chr1	68659200	68659439	240	ENSBTAG00000002640	KALRN	kalirin RhoGEF kinase
chr1	68659753	68663269	3517	ENSBTAG00000002640	KALRN	kalirin RhoGEF kinase
chr1	68682194	68683028	835	ENSBTAG00000002640	KALRN	kalirin RhoGEF kinase
chr1	68683872	68687207	3336	ENSBTAG00000002640	KALRN	kalirin RhoGEF kinase
chr1	68687518	68687942	425	ENSBTAG00000002640	KALRN	kalirin RhoGEF kinase
chr1	68688549	68688649	101	ENSBTAG00000002640	KALRN	kalirin RhoGEF kinase
chr1	68689559	68689703	145	ENSBTAG00000002640	KALRN	kalirin RhoGEF kinase
chr1	68690226	68690874	649	ENSBTAG00000002640	KALRN	kalirin RhoGEF kinase
chr1	68690966	68691301	336	ENSBTAG00000002640	KALRN	kalirin RhoGEF kinase
chr1	68691533	68692036	504	ENSBTAG00000002640	KALRN	kalirin RhoGEF kinase
chr1	69126767	69129014	2248	ENSBTAG00000013727	UMPS	uridine monophosphate synthetase
chr1	69129115	69129554	440	ENSBTAG00000013727	UMPS	uridine monophosphate synthetase
chr1	69197858	69200398	2541	ENSBTAG00000013727	UMPS	uridine monophosphate synthetase
chr1	69200808	69201008	201	ENSBTAG00000013727	UMPS	uridine monophosphate synthetase
chr1	69201299	69204846	3548	ENSBTAG00000013727	UMPS	uridine monophosphate synthetase
chr1	69204940	69205275	336	ENSBTAG00000013727	UMPS	uridine monophosphate synthetase
chr1	69212882	69213897	1016	ENSBTAG00000013727	UMPS	uridine monophosphate synthetase
chr1	69217303	69217910	608	ENSBTAG00000013727	UMPS	uridine monophosphate synthetase
chr1	69221483	69225554	4072	ENSBTAG00000013755	ITGB5	integrin subunit beta 5
chr1	69262707	69263060	354	ENSBTAG00000013755	ITGB5	integrin subunit beta 5
chr1	69263191	69264285	1095	ENSBTAG00000013755	ITGB5	integrin subunit beta 5
chr1	69264431	69265617	1187	ENSBTAG00000013755	ITGB5	integrin subunit beta 5
chr1	69266645	69266965	321	ENSBTAG00000013755	ITGB5	integrin subunit beta 5
chr1	69267846	69268901	1056	ENSBTAG00000013755	ITGB5	integrin subunit beta 5
chr1	69269555	69271203	1649	ENSBTAG00000013755	ITGB5	integrin subunit beta 5
chr1	69271727	69272039	313	ENSBTAG00000013755	ITGB5	integrin subunit beta 5
chr1	69272130	69272425	296	ENSBTAG00000013755	ITGB5	integrin subunit beta 5
chr1	69274588	69275961	1374	ENSBTAG00000013755	ITGB5	integrin subunit beta 5
chr1	69279527	69279844	318	ENSBTAG00000013755	ITGB5	integrin subunit beta 5
chr1	69283936	69284440	505	ENSBTAG00000013755	ITGB5	integrin subunit beta 5
chr1	69284548	69286868	2321	ENSBTAG00000013755	ITGB5	integrin subunit beta 5
chr1	69310628	69312043	1416	ENSBTAG00000013755	ITGB5	integrin subunit beta 5
chr1	69489086	69490743	1658	ENSBTAG00000013755	ITGB5	integrin subunit beta 5
chr1	69491458	69494729	3272	ENSBTAG00000013755	ITGB5	integrin subunit beta 5
chr1	69496138	69497126	989	ENSBTAG00000013755	ITGB5	integrin subunit beta 5
chr1	69497375	69501522	4148	ENSBTAG00000013755	ITGB5	integrin subunit beta 5
chr1	69541973	69542937	965	ENSBTAG00000013755	ITGB5	integrin subunit beta 5
chr1	69559279	69560543	1265	ENSBTAG00000050482	ZNF148	zinc finger protein 148
chr1	69573830	69576794	2965	ENSBTAG00000050482	ZNF148	zinc finger protein 148
chr1	69581524	69585227	3704	ENSBTAG00000050482	ZNF148	zinc finger protein 148
chr1	69585802	69586323	522	ENSBTAG00000050482	ZNF148	zinc finger protein 148
chr1	69587654	69589277	1624	ENSBTAG00000050482	ZNF148	zinc finger protein 148
chr1	69738679	69738787	109	ENSBTAG00000050482	ZNF148	zinc finger protein 148
chr1	69739209	69739459	251	ENSBTAG00000050482	ZNF148	zinc finger protein 148
chr1	69826114	69828505	2392	ENSBTAG00000050482	ZNF148	zinc finger protein 148
chr1	69858890	69859487	598	ENSBTAG00000050482	ZNF148	zinc finger protein 148
chr1	69859630	69860166	537	ENSBTAG00000050482	ZNF148	zinc finger protein 148
chr1	69860281	69860556	276	ENSBTAG00000050482	ZNF148	zinc finger protein 148
chr1	69907828	69908065	238	ENSBTAG00000011383	SNX4	sorting nexin 4
chr1	69908636	69909877	1242	ENSBTAG00000011383	SNX4	sorting nexin 4
chr1	69909959	69910483	525	ENSBTAG00000011383	SNX4	sorting nexin 4
chr1	69910615	69910903	289	ENSBTAG00000011383	SNX4	sorting nexin 4
chr1	69931578	69931830	253	ENSBTAG00000011383	SNX4	sorting nexin 4
chr1	69932085	69933011	927	ENSBTAG00000011383	SNX4	sorting nexin 4
chr1	69933362	69933862	501	ENSBTAG00000011383	SNX4	sorting nexin 4
chr1	69945354	69946934	1581	ENSBTAG00000011383	SNX4	sorting nexin 4
chr1	69963576	69964118	543	ENSBTAG00000011383	SNX4	sorting nexin 4
chr1	69964255	69964481	227	ENSBTAG00000011383	SNX4	sorting nexin 4
chr1	70004777	70005512	736	ENSBTAG00000006471	OSBPL11	oxysterol binding protein like 11
chr1	70005618	70005991	374	ENSBTAG00000006471	OSBPL11	oxysterol binding protein like 11
chr1	70047227	70047474	248	ENSBTAG00000006471	OSBPL11	oxysterol binding protein like 11
chr1	70048166	70048425	260	ENSBTAG00000006471	OSBPL11	oxysterol binding protein like 11
chr1	70048708	70049061	354	ENSBTAG00000006471	OSBPL11	oxysterol binding protein like 11
chr1	70049273	70050061	789	ENSBTAG00000006471	OSBPL11	oxysterol binding protein like 11
chr1	70051584	70051826	243	ENSBTAG00000006471	OSBPL11	oxysterol binding protein like 11
chr1	70051905	70053888	1984	ENSBTAG00000006471	OSBPL11	oxysterol binding protein like 11
chr1	70171110	70171454	345	ENSBTAG00000014208	RPL35A	ribosomal protein L35a
chr1	70171748	70172316	569	ENSBTAG00000014208	RPL35A	ribosomal protein L35a
chr1	70176353	70176441	89	ENSBTAG00000014208	RPL35A	ribosomal protein L35a
chr1	70177616	70178089	474	ENSBTAG00000014208	RPL35A	ribosomal protein L35a
chr1	70178401	70180804	2404	ENSBTAG00000014208	RPL35A	ribosomal protein L35a
chr1	70231811	70234663	2853	ENSBTAG00000018025	IQCG	IQ motif containing G
chr1	70234819	70235409	591	ENSBTAG00000018025	IQCG	IQ motif containing G
chr1	70235559	70236417	859	ENSBTAG00000018025	IQCG	IQ motif containing G
chr1	70236522	70236753	232	ENSBTAG00000018025	IQCG	IQ motif containing G
chr1	70237363	70237686	324	ENSBTAG00000018025	IQCG	IQ motif containing G
chr1	70238153	70242387	4235	ENSBTAG00000018025	IQCG	IQ motif containing G
chr1	70333072	70333298	227	ENSBTAG00000014874	FYTTD1	forty-two-three domain containing 1
chr1	70333778	70336524	2747	ENSBTAG00000014874	FYTTD1	forty-two-three domain containing 1
chr1	70358612	70359527	916	ENSBTAG00000014874	FYTTD1	forty-two-three domain containing 1
chr1	70365866	70366178	313	ENSBTAG00000014874	FYTTD1	forty-two-three domain containing 1
chr1	70370567	70370760	194	ENSBTAG00000014874	FYTTD1	forty-two-three domain containing 1
chr1	70371074	70372752	1679	ENSBTAG00000014874	FYTTD1	forty-two-three domain containing 1
chr1	70385078	70385103	26	ENSBTAG00000001890	RUBCN	rubicon autophagy regulator
chr1	70398434	70398845	412	ENSBTAG00000001890	RUBCN	rubicon autophagy regulator
chr1	70399125	70399506	382	ENSBTAG00000001890	RUBCN	rubicon autophagy regulator
chr1	70399776	70400082	307	ENSBTAG00000001890	RUBCN	rubicon autophagy regulator
chr1	70400251	70404379	4129	ENSBTAG00000001890	RUBCN	rubicon autophagy regulator
chr1	70599885	70600755	871	ENSBTAG00000021364	TNK2	tyrosine kinase non receptor 2
chr1	70616699	70618337	1639	ENSBTAG00000021364	TNK2	tyrosine kinase non receptor 2
chr1	70618790	70619016	227	ENSBTAG00000021364	TNK2	tyrosine kinase non receptor 2
chr1	70619617	70619903	287	ENSBTAG00000021364	TNK2	tyrosine kinase non receptor 2
chr1	70620185	70621053	869	ENSBTAG00000021364	TNK2	tyrosine kinase non receptor 2
chr1	70621138	70621405	268	ENSBTAG00000021364	TNK2	tyrosine kinase non receptor 2
chr1	70621838	70622756	919	ENSBTAG00000021364	TNK2	tyrosine kinase non receptor 2
chr1	70623207	70623920	714	ENSBTAG00000021364	TNK2	tyrosine kinase non receptor 2
chr1	70624538	70628755	4218	ENSBTAG00000021364	TNK2	tyrosine kinase non receptor 2
chr1	70629072	70629329	258	ENSBTAG00000021364	TNK2	tyrosine kinase non receptor 2
chr1	70629417	70629861	445	ENSBTAG00000021364	TNK2	tyrosine kinase non receptor 2
chr1	70640072	70640509	438	ENSBTAG00000021364	TNK2	tyrosine kinase non receptor 2
chr1	70640924	70641840	917	ENSBTAG00000021364	TNK2	tyrosine kinase non receptor 2
chr1	70648520	70652622	4103	ENSBTAG00000021364	TNK2	tyrosine kinase non receptor 2
chr1	70654455	70654560	106	ENSBTAG00000032719	TFRC	transferrin receptor
chr1	70655053	70655279	227	ENSBTAG00000032719	TFRC	transferrin receptor
chr1	70661030	70661577	548	ENSBTAG00000032719	TFRC	transferrin receptor
chr1	70668727	70669178	452	ENSBTAG00000032719	TFRC	transferrin receptor
chr1	70677432	70677775	344	ENSBTAG00000032719	TFRC	transferrin receptor
chr1	70677971	70678374	404	ENSBTAG00000032719	TFRC	transferrin receptor
chr1	70678581	70681280	2700	ENSBTAG00000032719	TFRC	transferrin receptor
chr1	70690334	70690856	523	ENSBTAG00000032719	TFRC	transferrin receptor
chr1	70690943	70692256	1314	ENSBTAG00000032719	TFRC	transferrin receptor
chr1	70781093	70785577	4485	ENSBTAG00000021515	ZDHHC19	zinc finger DHHC-type containing 19
chr1	70785755	70786246	492	ENSBTAG00000021515	ZDHHC19	zinc finger DHHC-type containing 19
chr1	70786514	70788968	2455	ENSBTAG00000021515	ZDHHC19	zinc finger DHHC-type containing 19
chr1	70789375	70791688	2314	ENSBTAG00000021515	ZDHHC19	zinc finger DHHC-type containing 19
chr1	70792022	70792281	260	ENSBTAG00000021515	ZDHHC19	zinc finger DHHC-type containing 19
chr1	70798802	70799228	427	ENSBTAG00000021515	ZDHHC19	zinc finger DHHC-type containing 19
chr1	70843603	70844212	610	ENSBTAG00000016979	PCYT1A	phosphate cytidylyltransferase 1, choline, alpha
chr1	70844416	70844852	437	ENSBTAG00000016979	PCYT1A	phosphate cytidylyltransferase 1, choline, alpha
chr1	70853236	70853499	264	ENSBTAG00000016979	PCYT1A	phosphate cytidylyltransferase 1, choline, alpha
chr1	70858779	70859414	636	ENSBTAG00000016979	PCYT1A	phosphate cytidylyltransferase 1, choline, alpha
chr1	70859509	70859763	255	ENSBTAG00000016979	PCYT1A	phosphate cytidylyltransferase 1, choline, alpha
chr1	70859894	70861671	1778	ENSBTAG00000016979	PCYT1A	phosphate cytidylyltransferase 1, choline, alpha
chr1	70861908	70862744	837	ENSBTAG00000016979	PCYT1A	phosphate cytidylyltransferase 1, choline, alpha
chr1	70867219	70867445	227	ENSBTAG00000016979	PCYT1A	phosphate cytidylyltransferase 1, choline, alpha
chr1	70868223	70871645	3423	ENSBTAG00000016979	PCYT1A	phosphate cytidylyltransferase 1, choline, alpha
chr1	70875616	70876053	438	ENSBTAG00000016979	PCYT1A	phosphate cytidylyltransferase 1, choline, alpha
chr1	70876507	70877261	755	ENSBTAG00000016979	PCYT1A	phosphate cytidylyltransferase 1, choline, alpha
chr1	70877417	70878100	684	ENSBTAG00000016979	PCYT1A	phosphate cytidylyltransferase 1, choline, alpha
chr1	70908534	70910639	2106	ENSBTAG00000032684	TCTEX1D2	Tctex1 domain containing 2
chr1	70976871	70977233	363	ENSBTAG00000007577	UBXN7	UBX domain protein 7
chr1	70982621	70982737	117	ENSBTAG00000007577	UBXN7	UBX domain protein 7
chr1	70983121	70983566	446	ENSBTAG00000007577	UBXN7	UBX domain protein 7
chr1	70985847	70987409	1563	ENSBTAG00000007577	UBXN7	UBX domain protein 7
chr1	71042922	71044772	1851	ENSBTAG00000013317	RNF168	ring finger protein 168
chr1	71048273	71048788	516	ENSBTAG00000013319	SMCO1	single-pass membrane protein with coiled-coil domains 1
chr1	71049052	71049370	319	ENSBTAG00000013319	SMCO1	single-pass membrane protein with coiled-coil domains 1
chr1	71051737	71051760	24	ENSBTAG00000013319	SMCO1	single-pass membrane protein with coiled-coil domains 1
chr1	71084424	71084882	459	ENSBTAG00000014660	WDR53	WD repeat domain 53
chr1	71229169	71229605	437	ENSBTAG00000013192	CEP19	centrosomal protein 19
chr1	71257071	71260129	3059	ENSBTAG00000047856	PAK2	p21 (RAC1) activated kinase 2
chr1	71273385	71273600	216	ENSBTAG00000047856	PAK2	p21 (RAC1) activated kinase 2
chr1	71273781	71274552	772	ENSBTAG00000047856	PAK2	p21 (RAC1) activated kinase 2
chr1	71275106	71275493	388	ENSBTAG00000047856	PAK2	p21 (RAC1) activated kinase 2
chr1	71288328	71288616	289	ENSBTAG00000047856	PAK2	p21 (RAC1) activated kinase 2
chr1	71289754	71290068	315	ENSBTAG00000047856	PAK2	p21 (RAC1) activated kinase 2
chr1	71354979	71356794	1816	ENSBTAG00000008873	NCBP2	nuclear cap binding protein subunit 2
chr1	71397366	71398154	789	ENSBTAG00000008873	NCBP2	nuclear cap binding protein subunit 2
chr1	71409473	71410358	886	ENSBTAG00000008873	NCBP2	nuclear cap binding protein subunit 2
chr1	71410439	71411970	1532	ENSBTAG00000008873	NCBP2	nuclear cap binding protein subunit 2
chr1	71681209	71681273	65	ENSBTAG00000002998	MELTF	melanotransferrin
chr1	71779899	71782367	2469	ENSBTAG00000000448	BDH1	3-hydroxybutyrate dehydrogenase 1
chr1	71782463	71782502	40	ENSBTAG00000000448	BDH1	3-hydroxybutyrate dehydrogenase 1
chr1	71817300	71818169	870	ENSBTAG00000000448	BDH1	3-hydroxybutyrate dehydrogenase 1
chr1	71821630	71822570	941	ENSBTAG00000000448	BDH1	3-hydroxybutyrate dehydrogenase 1
chr1	71843141	71843612	472	ENSBTAG00000000448	BDH1	3-hydroxybutyrate dehydrogenase 1
chr1	71843709	71854142	10434	ENSBTAG00000000448	BDH1	3-hydroxybutyrate dehydrogenase 1
chr1	71854828	71855904	1077	ENSBTAG00000000448	BDH1	3-hydroxybutyrate dehydrogenase 1
chr1	71910395	71910933	539	ENSBTAG00000000448	BDH1	3-hydroxybutyrate dehydrogenase 1
chr1	71911284	71915490	4207	ENSBTAG00000000448	BDH1	3-hydroxybutyrate dehydrogenase 1
chr1	71916399	71923358	6960	ENSBTAG00000000448	BDH1	3-hydroxybutyrate dehydrogenase 1
chr1	71923444	71924080	637	ENSBTAG00000000448	BDH1	3-hydroxybutyrate dehydrogenase 1
chr1	71933032	71933382	351	ENSBTAG00000000448	BDH1	3-hydroxybutyrate dehydrogenase 1
chr1	71943119	71943842	724	ENSBTAG00000000448	BDH1	3-hydroxybutyrate dehydrogenase 1
chr1	71944016	71946126	2111	ENSBTAG00000000448	BDH1	3-hydroxybutyrate dehydrogenase 1
chr1	71955168	71955513	346	ENSBTAG00000000448	BDH1	3-hydroxybutyrate dehydrogenase 1
chr1	71955721	71956460	740	ENSBTAG00000000448	BDH1	3-hydroxybutyrate dehydrogenase 1
chr1	71976670	71976922	253	ENSBTAG00000000448	BDH1	3-hydroxybutyrate dehydrogenase 1
chr1	71977252	71977751	500	ENSBTAG00000000448	BDH1	3-hydroxybutyrate dehydrogenase 1
chr1	72000369	72000704	336	ENSBTAG00000000448	BDH1	3-hydroxybutyrate dehydrogenase 1
chr1	72099778	72102162	2385	ENSBTAG00000006724	PPP1R2	protein phosphatase 1 regulatory inhibitor subunit 2
chr1	72133832	72136286	2455	ENSBTAG00000003378	ACAP2	ArfGAP with coiled-coil, ankyrin repeat and PH domains 2
chr1	72148871	72151901	3031	ENSBTAG00000003378	ACAP2	ArfGAP with coiled-coil, ankyrin repeat and PH domains 2
chr1	72349590	72350460	871	ENSBTAG00000014564	XXYLT1	xyloside xylosyltransferase 1
chr1	72357265	72359022	1758	ENSBTAG00000014564	XXYLT1	xyloside xylosyltransferase 1
chr1	72359116	72359828	713	ENSBTAG00000014564	XXYLT1	xyloside xylosyltransferase 1
chr1	72360349	72360475	127	ENSBTAG00000014564	XXYLT1	xyloside xylosyltransferase 1
chr1	72603911	72604988	1078	ENSBTAG00000008461	LSG1	large 60S subunit nuclear export GTPase 1
chr1	72863303	72864214	912	ENSBTAG00000008461	LSG1	large 60S subunit nuclear export GTPase 1
chr1	72876789	72878732	1944	ENSBTAG00000008461	LSG1	large 60S subunit nuclear export GTPase 1
chr1	72904331	72905044	714	ENSBTAG00000002394	TMEM44	transmembrane protein 44
chr1	72908883	72909840	958	ENSBTAG00000002394	TMEM44	transmembrane protein 44
chr1	72935831	72937490	1660	ENSBTAG00000045117	MIR2287	microRNA mir-2287
chr1	72937748	72938186	439	ENSBTAG00000045117	MIR2287	microRNA mir-2287
chr1	72947254	72952209	4956	ENSBTAG00000045117	MIR2287	microRNA mir-2287
chr1	72952340	72953349	1010	ENSBTAG00000045117	MIR2287	microRNA mir-2287
chr1	72953877	72955800	1924	ENSBTAG00000045117	MIR2287	microRNA mir-2287
chr1	72956028	72956272	245	ENSBTAG00000045117	MIR2287	microRNA mir-2287
chr1	72959846	72960102	257	ENSBTAG00000045117	MIR2287	microRNA mir-2287
chr1	72960274	72965723	5450	ENSBTAG00000045117	MIR2287	microRNA mir-2287
chr1	72965983	72966078	96	ENSBTAG00000045117	MIR2287	microRNA mir-2287
chr1	72970387	72973021	2635	ENSBTAG00000045117	MIR2287	microRNA mir-2287
chr1	72973196	72978612	5417	ENSBTAG00000045117	MIR2287	microRNA mir-2287
chr1	72979264	72979584	321	ENSBTAG00000045117	MIR2287	microRNA mir-2287
chr1	73021252	73023544	2293	ENSBTAG00000013204	ATP13A3	ATPase 13A3
chr1	73047643	73051202	3560	ENSBTAG00000013204	ATP13A3	ATPase 13A3
chr1	73051289	73055062	3774	ENSBTAG00000013204	ATP13A3	ATPase 13A3
chr1	73055149	73059130	3982	ENSBTAG00000013204	ATP13A3	ATPase 13A3
chr1	73059903	73060129	227	ENSBTAG00000013204	ATP13A3	ATPase 13A3
chr1	73060250	73060616	367	ENSBTAG00000013204	ATP13A3	ATPase 13A3
chr1	73060847	73061369	523	ENSBTAG00000013204	ATP13A3	ATPase 13A3
chr1	73063213	73063447	235	ENSBTAG00000013204	ATP13A3	ATPase 13A3
chr1	73067986	73068268	283	ENSBTAG00000013204	ATP13A3	ATPase 13A3
chr1	73068909	73069225	317	ENSBTAG00000013204	ATP13A3	ATPase 13A3
chr1	73069342	73071028	1687	ENSBTAG00000013204	ATP13A3	ATPase 13A3
chr1	73071252	73071512	261	ENSBTAG00000013204	ATP13A3	ATPase 13A3
chr1	73072171	73073102	932	ENSBTAG00000013204	ATP13A3	ATPase 13A3
chr1	73085740	73086381	642	ENSBTAG00000013204	ATP13A3	ATPase 13A3
chr1	73087143	73087866	724	ENSBTAG00000013204	ATP13A3	ATPase 13A3
chr1	73088124	73089184	1061	ENSBTAG00000013204	ATP13A3	ATPase 13A3
chr1	73089436	73089755	320	ENSBTAG00000013204	ATP13A3	ATPase 13A3
chr1	73100298	73100728	431	ENSBTAG00000013204	ATP13A3	ATPase 13A3
chr1	73100975	73101484	510	ENSBTAG00000013204	ATP13A3	ATPase 13A3
chr1	73181470	73181751	282	ENSBTAG00000032656	CPN2	carboxypeptidase N subunit 2
chr1	73253712	73258443	4732	ENSBTAG00000032656	CPN2	carboxypeptidase N subunit 2
chr1	73258606	73258962	357	ENSBTAG00000032656	CPN2	carboxypeptidase N subunit 2
chr1	73288457	73289136	680	ENSBTAG00000000569	HES1	hes family bHLH transcription factor 1
chr1	73289448	73292002	2555	ENSBTAG00000000569	HES1	hes family bHLH transcription factor 1
chr1	73304987	73306057	1071	ENSBTAG00000000569	HES1	hes family bHLH transcription factor 1
chr1	73306235	73306745	511	ENSBTAG00000000569	HES1	hes family bHLH transcription factor 1
chr1	73358898	73362767	3870	ENSBTAG00000000569	HES1	hes family bHLH transcription factor 1
chr1	73362932	73365715	2784	ENSBTAG00000000569	HES1	hes family bHLH transcription factor 1
chr1	73365849	73367059	1211	ENSBTAG00000000569	HES1	hes family bHLH transcription factor 1
chr1	73367468	73367872	405	ENSBTAG00000000569	HES1	hes family bHLH transcription factor 1
chr1	73401904	73401974	71	ENSBTAG00000000569	HES1	hes family bHLH transcription factor 1
chr1	73402544	73402779	236	ENSBTAG00000000569	HES1	hes family bHLH transcription factor 1
chr1	73402926	73403913	988	ENSBTAG00000000569	HES1	hes family bHLH transcription factor 1
chr1	73404145	73407118	2974	ENSBTAG00000000569	HES1	hes family bHLH transcription factor 1
chr1	73429636	73430425	790	ENSBTAG00000000569	HES1	hes family bHLH transcription factor 1
chr1	73430509	73431109	601	ENSBTAG00000000569	HES1	hes family bHLH transcription factor 1
chr1	73440343	73441281	939	ENSBTAG00000000569	HES1	hes family bHLH transcription factor 1
chr1	73458816	73459479	664	ENSBTAG00000000569	HES1	hes family bHLH transcription factor 1
chr1	73459643	73460225	583	ENSBTAG00000000569	HES1	hes family bHLH transcription factor 1
chr1	73462830	73463226	397	ENSBTAG00000000569	HES1	hes family bHLH transcription factor 1
chr1	73463733	73464385	653	ENSBTAG00000000569	HES1	hes family bHLH transcription factor 1
chr1	73492528	73494628	2101	ENSBTAG00000000569	HES1	hes family bHLH transcription factor 1
chr1	73524154	73524576	423	ENSBTAG00000000569	HES1	hes family bHLH transcription factor 1
chr1	73552295	73552544	250	ENSBTAG00000000569	HES1	hes family bHLH transcription factor 1
chr1	73553144	73556293	3150	ENSBTAG00000000569	HES1	hes family bHLH transcription factor 1
chr1	73586179	73587975	1797	ENSBTAG00000000569	HES1	hes family bHLH transcription factor 1
chr1	73624291	73624520	230	ENSBTAG00000019514	OPA1	OPA1 mitochondrial dynamin like GTPase
chr1	73624915	73627269	2355	ENSBTAG00000019514	OPA1	OPA1 mitochondrial dynamin like GTPase
chr1	73700944	73703101	2158	ENSBTAG00000019514	OPA1	OPA1 mitochondrial dynamin like GTPase
chr1	73703204	73703555	352	ENSBTAG00000019514	OPA1	OPA1 mitochondrial dynamin like GTPase
chr1	73708290	73709173	884	ENSBTAG00000019514	OPA1	OPA1 mitochondrial dynamin like GTPase
chr1	73709304	73709776	473	ENSBTAG00000019514	OPA1	OPA1 mitochondrial dynamin like GTPase
chr1	73749018	73749448	431	ENSBTAG00000019514	OPA1	OPA1 mitochondrial dynamin like GTPase
chr1	73751230	73751969	740	ENSBTAG00000019514	OPA1	OPA1 mitochondrial dynamin like GTPase
chr1	73752259	73752537	279	ENSBTAG00000019514	OPA1	OPA1 mitochondrial dynamin like GTPase
chr1	73752742	73758086	5345	ENSBTAG00000019514	OPA1	OPA1 mitochondrial dynamin like GTPase
chr1	73758265	73759069	805	ENSBTAG00000019514	OPA1	OPA1 mitochondrial dynamin like GTPase
chr1	73795869	73796069	201	ENSBTAG00000019514	OPA1	OPA1 mitochondrial dynamin like GTPase
chr1	73823615	73824165	551	ENSBTAG00000019514	OPA1	OPA1 mitochondrial dynamin like GTPase
chr1	73855695	73856416	722	ENSBTAG00000019514	OPA1	OPA1 mitochondrial dynamin like GTPase
chr1	73856608	73856859	252	ENSBTAG00000019514	OPA1	OPA1 mitochondrial dynamin like GTPase
chr1	73925354	73926200	847	ENSBTAG00000054354	MIR2285BK	microRNA mir-2285bk
chr1	74488123	74490138	2016	ENSBTAG00000005430	MB21D2	Mab-21 domain containing 2
chr1	74500032	74500187	156	ENSBTAG00000005430	MB21D2	Mab-21 domain containing 2
chr1	74500659	74502052	1394	ENSBTAG00000005430	MB21D2	Mab-21 domain containing 2
chr1	74502169	74505454	3286	ENSBTAG00000005430	MB21D2	Mab-21 domain containing 2
chr1	74510086	74511413	1328	ENSBTAG00000005430	MB21D2	Mab-21 domain containing 2
chr1	74511746	74513416	1671	ENSBTAG00000005430	MB21D2	Mab-21 domain containing 2
chr1	74513522	74514006	485	ENSBTAG00000005430	MB21D2	Mab-21 domain containing 2
chr1	74514184	74517035	2852	ENSBTAG00000005430	MB21D2	Mab-21 domain containing 2
chr1	74536478	74536704	227	ENSBTAG00000005430	MB21D2	Mab-21 domain containing 2
chr1	74550094	74550899	806	ENSBTAG00000005430	MB21D2	Mab-21 domain containing 2
chr1	74551002	74551393	392	ENSBTAG00000005430	MB21D2	Mab-21 domain containing 2
chr1	74551620	74551993	374	ENSBTAG00000005430	MB21D2	Mab-21 domain containing 2
chr1	74553588	74553927	340	ENSBTAG00000005430	MB21D2	Mab-21 domain containing 2
chr1	74561375	74561653	279	ENSBTAG00000005430	MB21D2	Mab-21 domain containing 2
chr1	75346366	75347401	1036	ENSBTAG00000055130	MIR10182	microRNA mir-10182
chr1	75348040	75348318	279	ENSBTAG00000055130	MIR10182	microRNA mir-10182
chr1	75348556	75348858	303	ENSBTAG00000055130	MIR10182	microRNA mir-10182
chr1	75415101	75415450	350	ENSBTAG00000055130	MIR10182	microRNA mir-10182
chr1	75710021	75710272	252	ENSBTAG00000006945	CCDC50	coiled-coil domain containing 50
chr1	75948993	75949219	227	ENSBTAG00000006945	CCDC50	coiled-coil domain containing 50
chr1	75956587	75956813	227	ENSBTAG00000006945	CCDC50	coiled-coil domain containing 50
chr1	75957822	75958174	353	ENSBTAG00000006945	CCDC50	coiled-coil domain containing 50
chr1	75958840	75959229	390	ENSBTAG00000006945	CCDC50	coiled-coil domain containing 50
chr1	75972094	75972312	219	ENSBTAG00000006945	CCDC50	coiled-coil domain containing 50
chr1	75977050	75981561	4512	ENSBTAG00000006945	CCDC50	coiled-coil domain containing 50
chr1	75982248	75982929	682	ENSBTAG00000006945	CCDC50	coiled-coil domain containing 50
chr1	75983137	75984380	1244	ENSBTAG00000006945	CCDC50	coiled-coil domain containing 50
chr1	75984840	75986032	1193	ENSBTAG00000006945	CCDC50	coiled-coil domain containing 50
chr1	75987577	75987723	147	ENSBTAG00000006945	CCDC50	coiled-coil domain containing 50
chr1	75991646	75992378	733	ENSBTAG00000006945	CCDC50	coiled-coil domain containing 50
chr1	75992497	75996052	3556	ENSBTAG00000006945	CCDC50	coiled-coil domain containing 50
chr1	76003104	76003382	279	ENSBTAG00000006945	CCDC50	coiled-coil domain containing 50
chr1	76003654	76006868	3215	ENSBTAG00000006945	CCDC50	coiled-coil domain containing 50
chr1	76007042	76007456	415	ENSBTAG00000006945	CCDC50	coiled-coil domain containing 50
chr1	76034770	76035110	341	ENSBTAG00000006945	CCDC50	coiled-coil domain containing 50
chr1	76035268	76035855	588	ENSBTAG00000006945	CCDC50	coiled-coil domain containing 50
chr1	77039261	77039497	237	ENSBTAG00000013148	CLDN1	claudin 1
chr1	77128961	77130005	1045	ENSBTAG00000021025	P3H2	prolyl 3-hydroxylase 2
chr1	77131219	77131566	348	ENSBTAG00000021025	P3H2	prolyl 3-hydroxylase 2
chr1	77173282	77178234	4953	ENSBTAG00000021025	P3H2	prolyl 3-hydroxylase 2
chr1	77211699	77214575	2877	ENSBTAG00000021025	P3H2	prolyl 3-hydroxylase 2
chr1	77214743	77215998	1256	ENSBTAG00000021025	P3H2	prolyl 3-hydroxylase 2
chr1	77280274	77280500	227	ENSBTAG00000021025	P3H2	prolyl 3-hydroxylase 2
chr1	77280939	77282155	1217	ENSBTAG00000021025	P3H2	prolyl 3-hydroxylase 2
chr1	77282364	77289374	7011	ENSBTAG00000021025	P3H2	prolyl 3-hydroxylase 2
chr1	77290167	77290895	729	ENSBTAG00000021025	P3H2	prolyl 3-hydroxylase 2
chr1	77290984	77291079	96	ENSBTAG00000021025	P3H2	prolyl 3-hydroxylase 2
chr1	77329661	77330020	360	ENSBTAG00000021025	P3H2	prolyl 3-hydroxylase 2
chr1	77330234	77333513	3280	ENSBTAG00000021025	P3H2	prolyl 3-hydroxylase 2
chr1	77333611	77334442	832	ENSBTAG00000021025	P3H2	prolyl 3-hydroxylase 2
chr1	77342934	77344463	1530	ENSBTAG00000021025	P3H2	prolyl 3-hydroxylase 2
chr1	77364250	77364539	290	ENSBTAG00000021025	P3H2	prolyl 3-hydroxylase 2
chr1	77364988	77367142	2155	ENSBTAG00000021025	P3H2	prolyl 3-hydroxylase 2
chr1	77376972	77377433	462	ENSBTAG00000021025	P3H2	prolyl 3-hydroxylase 2
chr1	77377609	77378011	403	ENSBTAG00000021025	P3H2	prolyl 3-hydroxylase 2
chr1	77621463	77621951	489	ENSBTAG00000015460	TP63	tumor protein p63
chr1	77622048	77622526	479	ENSBTAG00000015460	TP63	tumor protein p63
chr1	77964236	77964520	285	ENSBTAG00000032538	TPRG1	tumor protein p63 regulated 1
chr1	77965346	77965387	42	ENSBTAG00000032538	TPRG1	tumor protein p63 regulated 1
chr1	77982615	77983017	403	ENSBTAG00000032538	TPRG1	tumor protein p63 regulated 1
chr1	77983167	77983420	254	ENSBTAG00000032538	TPRG1	tumor protein p63 regulated 1
chr1	77983563	77985296	1734	ENSBTAG00000032538	TPRG1	tumor protein p63 regulated 1
chr1	78042734	78044771	2038	ENSBTAG00000032538	TPRG1	tumor protein p63 regulated 1
chr1	78067983	78068209	227	ENSBTAG00000032538	TPRG1	tumor protein p63 regulated 1
chr1	78068920	78069245	326	ENSBTAG00000032538	TPRG1	tumor protein p63 regulated 1
chr1	78069326	78071758	2433	ENSBTAG00000032538	TPRG1	tumor protein p63 regulated 1
chr1	78072617	78073080	464	ENSBTAG00000032538	TPRG1	tumor protein p63 regulated 1
chr1	78073195	78077529	4335	ENSBTAG00000032538	TPRG1	tumor protein p63 regulated 1
chr1	78078937	78079202	266	ENSBTAG00000032538	TPRG1	tumor protein p63 regulated 1
chr1	78373121	78373371	251	ENSBTAG00000032538	TPRG1	tumor protein p63 regulated 1
chr1	78373682	78374010	329	ENSBTAG00000032538	TPRG1	tumor protein p63 regulated 1
chr1	78374506	78374697	192	ENSBTAG00000032538	TPRG1	tumor protein p63 regulated 1
chr1	78375130	78379867	4738	ENSBTAG00000032538	TPRG1	tumor protein p63 regulated 1
chr1	78425705	78426450	746	ENSBTAG00000036372	MIR28	microRNA mir-28
chr1	78426850	78428739	1890	ENSBTAG00000036372	MIR28	microRNA mir-28
chr1	78429118	78429682	565	ENSBTAG00000036372	MIR28	microRNA mir-28
chr1	78431611	78431941	331	ENSBTAG00000036372	MIR28	microRNA mir-28
chr1	78435007	78435354	348	ENSBTAG00000036372	MIR28	microRNA mir-28
chr1	78435632	78436069	438	ENSBTAG00000036372	MIR28	microRNA mir-28
chr1	78532966	78533918	953	ENSBTAG00000036372	MIR28	microRNA mir-28
chr1	78534084	78535156	1073	ENSBTAG00000036372	MIR28	microRNA mir-28
chr1	78535707	78536651	945	ENSBTAG00000036372	MIR28	microRNA mir-28
chr1	78536854	78539791	2938	ENSBTAG00000036372	MIR28	microRNA mir-28
chr1	78540041	78542545	2505	ENSBTAG00000036372	MIR28	microRNA mir-28
chr1	78542653	78543663	1011	ENSBTAG00000036372	MIR28	microRNA mir-28
chr1	78562975	78563320	346	ENSBTAG00000036372	MIR28	microRNA mir-28
chr1	78563399	78564270	872	ENSBTAG00000036372	MIR28	microRNA mir-28
chr1	78564926	78565198	273	ENSBTAG00000036372	MIR28	microRNA mir-28
chr1	78606591	78606825	235	ENSBTAG00000036372	MIR28	microRNA mir-28
chr1	78607095	78607321	227	ENSBTAG00000036372	MIR28	microRNA mir-28
chr1	78607502	78607728	227	ENSBTAG00000036372	MIR28	microRNA mir-28
chr1	78608787	78609085	299	ENSBTAG00000036372	MIR28	microRNA mir-28
chr1	78660755	78661704	950	ENSBTAG00000036372	MIR28	microRNA mir-28
chr1	78662460	78662691	232	ENSBTAG00000036372	MIR28	microRNA mir-28
chr1	78666155	78667191	1037	ENSBTAG00000036372	MIR28	microRNA mir-28
chr1	78667283	78668821	1539	ENSBTAG00000036372	MIR28	microRNA mir-28
chr1	78668997	78672470	3474	ENSBTAG00000036372	MIR28	microRNA mir-28
chr1	78672598	78673599	1002	ENSBTAG00000036372	MIR28	microRNA mir-28
chr1	78724173	78724974	802	ENSBTAG00000036372	MIR28	microRNA mir-28
chr1	78725204	78725565	362	ENSBTAG00000036372	MIR28	microRNA mir-28
chr1	78757145	78761548	4404	ENSBTAG00000036372	MIR28	microRNA mir-28
chr1	78761628	78762413	786	ENSBTAG00000036372	MIR28	microRNA mir-28
chr1	78763500	78763507	8	ENSBTAG00000036372	MIR28	microRNA mir-28
chr1	78763720	78763952	233	ENSBTAG00000036372	MIR28	microRNA mir-28
chr1	78800772	78800933	162	ENSBTAG00000036372	MIR28	microRNA mir-28
chr1	78801680	78801909	230	ENSBTAG00000036372	MIR28	microRNA mir-28
chr1	78802381	78804548	2168	ENSBTAG00000036372	MIR28	microRNA mir-28
chr1	78807057	78807283	227	ENSBTAG00000036372	MIR28	microRNA mir-28
chr1	78811778	78814088	2311	ENSBTAG00000036372	MIR28	microRNA mir-28
chr1	78814229	78815225	997	ENSBTAG00000036372	MIR28	microRNA mir-28
chr1	78815389	78815740	352	ENSBTAG00000036372	MIR28	microRNA mir-28
chr1	78825108	78825334	227	ENSBTAG00000036372	MIR28	microRNA mir-28
chr1	78826140	78826478	339	ENSBTAG00000036372	MIR28	microRNA mir-28
chr1	78826659	78826957	299	ENSBTAG00000036372	MIR28	microRNA mir-28
chr1	78831683	78831909	227	ENSBTAG00000036372	MIR28	microRNA mir-28
chr1	78832229	78832542	314	ENSBTAG00000036372	MIR28	microRNA mir-28
chr1	78832913	78833219	307	ENSBTAG00000036372	MIR28	microRNA mir-28
chr1	78834162	78834432	271	ENSBTAG00000036372	MIR28	microRNA mir-28
chr1	78834827	78835129	303	ENSBTAG00000036372	MIR28	microRNA mir-28
chr1	78866377	78866669	293	ENSBTAG00000036372	MIR28	microRNA mir-28
chr1	78866767	78867033	267	ENSBTAG00000036372	MIR28	microRNA mir-28
chr1	78874447	78875070	624	ENSBTAG00000036372	MIR28	microRNA mir-28
chr1	78892280	78892800	521	ENSBTAG00000036372	MIR28	microRNA mir-28
chr1	78893126	78893889	764	ENSBTAG00000036372	MIR28	microRNA mir-28
chr1	78894060	78894309	250	ENSBTAG00000036372	MIR28	microRNA mir-28
chr1	78896369	78897129	761	ENSBTAG00000036372	MIR28	microRNA mir-28
chr1	78910551	78910596	46	ENSBTAG00000044001	LPP	LIM domain containing preferred translocation partner in lipoma
chr1	78918484	78918741	258	ENSBTAG00000044001	LPP	LIM domain containing preferred translocation partner in lipoma
chr1	78918828	78919277	450	ENSBTAG00000044001	LPP	LIM domain containing preferred translocation partner in lipoma
chr1	78920056	78920321	266	ENSBTAG00000044001	LPP	LIM domain containing preferred translocation partner in lipoma
chr1	78923977	78924301	325	ENSBTAG00000044001	LPP	LIM domain containing preferred translocation partner in lipoma
chr1	78935857	78936271	415	ENSBTAG00000044001	LPP	LIM domain containing preferred translocation partner in lipoma
chr1	78936537	78938616	2080	ENSBTAG00000044001	LPP	LIM domain containing preferred translocation partner in lipoma
chr1	78939231	78939853	623	ENSBTAG00000044001	LPP	LIM domain containing preferred translocation partner in lipoma
chr1	78964009	78964280	272	ENSBTAG00000044001	LPP	LIM domain containing preferred translocation partner in lipoma
chr1	78965613	78965844	232	ENSBTAG00000044001	LPP	LIM domain containing preferred translocation partner in lipoma
chr1	78993475	78993743	269	ENSBTAG00000044001	LPP	LIM domain containing preferred translocation partner in lipoma
chr1	78994038	78994427	390	ENSBTAG00000044001	LPP	LIM domain containing preferred translocation partner in lipoma
chr1	78994770	78995857	1088	ENSBTAG00000044001	LPP	LIM domain containing preferred translocation partner in lipoma
chr1	78996064	78997239	1176	ENSBTAG00000044001	LPP	LIM domain containing preferred translocation partner in lipoma
chr1	78997427	78997962	536	ENSBTAG00000044001	LPP	LIM domain containing preferred translocation partner in lipoma
chr1	79000031	79000305	275	ENSBTAG00000044001	LPP	LIM domain containing preferred translocation partner in lipoma
chr1	79000490	79003169	2680	ENSBTAG00000044001	LPP	LIM domain containing preferred translocation partner in lipoma
chr1	79003619	79004564	946	ENSBTAG00000044001	LPP	LIM domain containing preferred translocation partner in lipoma
chr1	79004697	79006140	1444	ENSBTAG00000044001	LPP	LIM domain containing preferred translocation partner in lipoma
chr1	79006639	79006877	239	ENSBTAG00000044001	LPP	LIM domain containing preferred translocation partner in lipoma
chr1	79007595	79008044	450	ENSBTAG00000044001	LPP	LIM domain containing preferred translocation partner in lipoma
chr1	79016641	79016914	274	ENSBTAG00000044001	LPP	LIM domain containing preferred translocation partner in lipoma
chr1	79024921	79027231	2311	ENSBTAG00000044001	LPP	LIM domain containing preferred translocation partner in lipoma
chr1	79027997	79028498	502	ENSBTAG00000044001	LPP	LIM domain containing preferred translocation partner in lipoma
chr1	79030923	79031194	272	ENSBTAG00000044001	LPP	LIM domain containing preferred translocation partner in lipoma
chr1	79033889	79034248	360	ENSBTAG00000044001	LPP	LIM domain containing preferred translocation partner in lipoma
chr1	79035632	79036183	552	ENSBTAG00000044001	LPP	LIM domain containing preferred translocation partner in lipoma
chr1	79036552	79038103	1552	ENSBTAG00000044001	LPP	LIM domain containing preferred translocation partner in lipoma
chr1	79042975	79043002	28	ENSBTAG00000044001	LPP	LIM domain containing preferred translocation partner in lipoma
chr1	79045805	79046033	229	ENSBTAG00000044001	LPP	LIM domain containing preferred translocation partner in lipoma
chr1	79055274	79055725	452	ENSBTAG00000044001	LPP	LIM domain containing preferred translocation partner in lipoma
chr1	79055831	79056128	298	ENSBTAG00000044001	LPP	LIM domain containing preferred translocation partner in lipoma
chr1	79056247	79056678	432	ENSBTAG00000044001	LPP	LIM domain containing preferred translocation partner in lipoma
chr1	79058299	79065754	7456	ENSBTAG00000044001	LPP	LIM domain containing preferred translocation partner in lipoma
chr1	79065874	79091446	25573	ENSBTAG00000044001	LPP	LIM domain containing preferred translocation partner in lipoma
chr1	79091657	79094038	2382	ENSBTAG00000044001	LPP	LIM domain containing preferred translocation partner in lipoma
chr1	79094117	79094351	235	ENSBTAG00000044001	LPP	LIM domain containing preferred translocation partner in lipoma
chr1	79094460	79095235	776	ENSBTAG00000044001	LPP	LIM domain containing preferred translocation partner in lipoma
chr1	79101465	79101763	299	ENSBTAG00000044001	LPP	LIM domain containing preferred translocation partner in lipoma
chr1	79101974	79102599	626	ENSBTAG00000044001	LPP	LIM domain containing preferred translocation partner in lipoma
chr1	79106711	79106870	160	ENSBTAG00000044001	LPP	LIM domain containing preferred translocation partner in lipoma
chr1	79107438	79108084	647	ENSBTAG00000044001	LPP	LIM domain containing preferred translocation partner in lipoma
chr1	79108494	79109442	949	ENSBTAG00000044001	LPP	LIM domain containing preferred translocation partner in lipoma
chr1	79109524	79113774	4251	ENSBTAG00000044001	LPP	LIM domain containing preferred translocation partner in lipoma
chr1	79114828	79115859	1032	ENSBTAG00000044001	LPP	LIM domain containing preferred translocation partner in lipoma
chr1	79116085	79116444	360	ENSBTAG00000044001	LPP	LIM domain containing preferred translocation partner in lipoma
chr1	79119053	79119496	444	ENSBTAG00000044001	LPP	LIM domain containing preferred translocation partner in lipoma
chr1	79120827	79121349	523	ENSBTAG00000044001	LPP	LIM domain containing preferred translocation partner in lipoma
chr1	79121803	79122522	720	ENSBTAG00000044001	LPP	LIM domain containing preferred translocation partner in lipoma
chr1	79122699	79123044	346	ENSBTAG00000044001	LPP	LIM domain containing preferred translocation partner in lipoma
chr1	79123188	79123658	471	ENSBTAG00000044001	LPP	LIM domain containing preferred translocation partner in lipoma
chr1	79123763	79124177	415	ENSBTAG00000044001	LPP	LIM domain containing preferred translocation partner in lipoma
chr1	79124268	79125212	945	ENSBTAG00000044001	LPP	LIM domain containing preferred translocation partner in lipoma
chr1	79126023	79126267	245	ENSBTAG00000044001	LPP	LIM domain containing preferred translocation partner in lipoma
chr1	79126592	79148542	21951	ENSBTAG00000044001	LPP	LIM domain containing preferred translocation partner in lipoma
chr1	79149165	79160336	11172	ENSBTAG00000044001	LPP	LIM domain containing preferred translocation partner in lipoma
chr1	79160475	79163133	2659	ENSBTAG00000044001	LPP	LIM domain containing preferred translocation partner in lipoma
chr1	79163997	79164369	373	ENSBTAG00000044001	LPP	LIM domain containing preferred translocation partner in lipoma
chr1	79164779	79165392	614	ENSBTAG00000044001	LPP	LIM domain containing preferred translocation partner in lipoma
chr1	79165472	79165744	273	ENSBTAG00000044001	LPP	LIM domain containing preferred translocation partner in lipoma
chr1	79170395	79170640	246	ENSBTAG00000044001	LPP	LIM domain containing preferred translocation partner in lipoma
chr1	79171185	79171678	494	ENSBTAG00000044001	LPP	LIM domain containing preferred translocation partner in lipoma
chr1	79172457	79172573	117	ENSBTAG00000044001	LPP	LIM domain containing preferred translocation partner in lipoma
chr1	79174845	79175071	227	ENSBTAG00000044001	LPP	LIM domain containing preferred translocation partner in lipoma
chr1	79179760	79179907	148	ENSBTAG00000044001	LPP	LIM domain containing preferred translocation partner in lipoma
chr1	79180040	79180400	361	ENSBTAG00000044001	LPP	LIM domain containing preferred translocation partner in lipoma
chr1	79181929	79182249	321	ENSBTAG00000044001	LPP	LIM domain containing preferred translocation partner in lipoma
chr1	79183578	79184297	720	ENSBTAG00000044001	LPP	LIM domain containing preferred translocation partner in lipoma
chr1	79185124	79185373	250	ENSBTAG00000044001	LPP	LIM domain containing preferred translocation partner in lipoma
chr1	79185562	79196094	10533	ENSBTAG00000044001	LPP	LIM domain containing preferred translocation partner in lipoma
chr1	79196627	79196990	364	ENSBTAG00000044001	LPP	LIM domain containing preferred translocation partner in lipoma
chr1	79214455	79214705	251	ENSBTAG00000044001	LPP	LIM domain containing preferred translocation partner in lipoma
chr1	79214802	79215085	284	ENSBTAG00000044001	LPP	LIM domain containing preferred translocation partner in lipoma
chr1	79274678	79276094	1417	ENSBTAG00000044001	LPP	LIM domain containing preferred translocation partner in lipoma
chr1	79284719	79285020	302	ENSBTAG00000044001	LPP	LIM domain containing preferred translocation partner in lipoma
chr1	79286463	79286778	316	ENSBTAG00000044001	LPP	LIM domain containing preferred translocation partner in lipoma
chr1	79288361	79288830	470	ENSBTAG00000044001	LPP	LIM domain containing preferred translocation partner in lipoma
chr1	79288971	79292043	3073	ENSBTAG00000044001	LPP	LIM domain containing preferred translocation partner in lipoma
chr1	79331150	79332486	1337	ENSBTAG00000044001	LPP	LIM domain containing preferred translocation partner in lipoma
chr1	79333008	79333330	323	ENSBTAG00000044001	LPP	LIM domain containing preferred translocation partner in lipoma
chr1	79333517	79333970	454	ENSBTAG00000044001	LPP	LIM domain containing preferred translocation partner in lipoma
chr1	79334052	79334587	536	ENSBTAG00000044001	LPP	LIM domain containing preferred translocation partner in lipoma
chr1	79335223	79335577	355	ENSBTAG00000044001	LPP	LIM domain containing preferred translocation partner in lipoma
chr1	79486107	79487070	964	ENSBTAG00000001511	BCL6	BCL6 transcription repressor
chr1	79487371	79487551	181	ENSBTAG00000001511	BCL6	BCL6 transcription repressor
chr1	79487891	79487905	15	ENSBTAG00000001511	BCL6	BCL6 transcription repressor
chr1	79487990	79488296	307	ENSBTAG00000001511	BCL6	BCL6 transcription repressor
chr1	79488592	79491457	2866	ENSBTAG00000001511	BCL6	BCL6 transcription repressor
chr1	79491726	79493376	1651	ENSBTAG00000001511	BCL6	BCL6 transcription repressor
chr1	79493981	79494911	931	ENSBTAG00000001511	BCL6	BCL6 transcription repressor
chr1	79581974	79597187	15214	ENSBTAG00000001511	BCL6	BCL6 transcription repressor
chr1	79597484	79598061	578	ENSBTAG00000001511	BCL6	BCL6 transcription repressor
chr1	79598303	79598387	85	ENSBTAG00000001511	BCL6	BCL6 transcription repressor
chr1	79744059	79744338	280	ENSBTAG00000017312	SST	somatostatin
chr1	79744626	79745191	566	ENSBTAG00000017312	SST	somatostatin
chr1	79745595	79745888	294	ENSBTAG00000017312	SST	somatostatin
chr1	79771625	79772009	385	ENSBTAG00000017312	SST	somatostatin
chr1	79772353	79772630	278	ENSBTAG00000017312	SST	somatostatin
chr1	79778321	79778547	227	ENSBTAG00000017312	SST	somatostatin
chr1	79779528	79780299	772	ENSBTAG00000017312	SST	somatostatin
chr1	79780602	79782241	1640	ENSBTAG00000017312	SST	somatostatin
chr1	79821728	79828204	6477	ENSBTAG00000032265	RTP4	receptor transporter protein 4
chr1	79875819	79876411	593	ENSBTAG00000032265	RTP4	receptor transporter protein 4
chr1	79953181	79953460	280	ENSBTAG00000032265	RTP4	receptor transporter protein 4
chr1	79953725	79954720	996	ENSBTAG00000032265	RTP4	receptor transporter protein 4
chr1	79955729	79956055	327	ENSBTAG00000032265	RTP4	receptor transporter protein 4
chr1	79956143	79957930	1788	ENSBTAG00000032265	RTP4	receptor transporter protein 4
chr1	80065937	80066301	365	ENSBTAG00000012706	RTP1	receptor transporter protein 1
chr1	80176567	80177249	683	ENSBTAG00000010357	ST6GAL1	ST6 beta-galactoside alpha-2,6-sialyltransferase 1
chr1	80177355	80178001	647	ENSBTAG00000010357	ST6GAL1	ST6 beta-galactoside alpha-2,6-sialyltransferase 1
chr1	80210698	80212931	2234	ENSBTAG00000010357	ST6GAL1	ST6 beta-galactoside alpha-2,6-sialyltransferase 1
chr1	80213377	80213891	515	ENSBTAG00000010357	ST6GAL1	ST6 beta-galactoside alpha-2,6-sialyltransferase 1
chr1	80215218	80215663	446	ENSBTAG00000010357	ST6GAL1	ST6 beta-galactoside alpha-2,6-sialyltransferase 1
chr1	80215765	80216938	1174	ENSBTAG00000010357	ST6GAL1	ST6 beta-galactoside alpha-2,6-sialyltransferase 1
chr1	80217180	80220496	3317	ENSBTAG00000010357	ST6GAL1	ST6 beta-galactoside alpha-2,6-sialyltransferase 1
chr1	80220661	80221073	413	ENSBTAG00000010357	ST6GAL1	ST6 beta-galactoside alpha-2,6-sialyltransferase 1
chr1	80292014	80293405	1392	ENSBTAG00000045003	MIR2285K-3	microRNA mir-2285k-3
chr1	80295596	80296657	1062	ENSBTAG00000045003	MIR2285K-3	microRNA mir-2285k-3
chr1	80345239	80345512	274	ENSBTAG00000045003	MIR2285K-3	microRNA mir-2285k-3
chr1	80346052	80346162	111	ENSBTAG00000045003	MIR2285K-3	microRNA mir-2285k-3
chr1	80390743	80391202	460	ENSBTAG00000014727	RFC4	replication factor C subunit 4
chr1	80399941	80402162	2222	ENSBTAG00000014727	RFC4	replication factor C subunit 4
chr1	80402312	80402553	242	ENSBTAG00000014727	RFC4	replication factor C subunit 4
chr1	80452060	80453219	1160	ENSBTAG00000014727	RFC4	replication factor C subunit 4
chr1	80453331	80453654	324	ENSBTAG00000014727	RFC4	replication factor C subunit 4
chr1	80466016	80466442	427	ENSBTAG00000053567	MIR1248-2	microRNA mir-1248-2
chr1	80470682	80471326	645	ENSBTAG00000050812	MIR1248-1	microRNA mir-1248-1
chr1	80471662	80474992	3331	ENSBTAG00000014724	EIF4A2	eukaryotic translation initiation factor 4A2
chr1	80570748	80571470	723	ENSBTAG00000017531	FETUB	fetuin B
chr1	80571667	80572016	350	ENSBTAG00000017531	FETUB	fetuin B
chr1	80572173	80572563	391	ENSBTAG00000017531	FETUB	fetuin B
chr1	80661010	80663220	2211	ENSBTAG00000003151	DNAJB11	DnaJ heat shock protein family (Hsp40) member B11
chr1	80664044	80666460	2417	ENSBTAG00000003143	TBCCD1	TBCC domain containing 1
chr1	81133714	81135497	1784	ENSBTAG00000014915	ETV5	ETS variant 5
chr1	81144843	81145213	371	ENSBTAG00000014915	ETV5	ETS variant 5
chr1	81145342	81145569	228	ENSBTAG00000014915	ETV5	ETS variant 5
chr1	81145735	81145986	252	ENSBTAG00000014915	ETV5	ETS variant 5
chr1	81155982	81156511	530	ENSBTAG00000014915	ETV5	ETS variant 5
chr1	81184893	81187011	2119	ENSBTAG00000014915	ETV5	ETS variant 5
chr1	81287900	81290065	2166	ENSBTAG00000001697	TRA2B	transformer 2 beta homolog
chr1	81290158	81291908	1751	ENSBTAG00000001697	TRA2B	transformer 2 beta homolog
chr1	81620491	81620969	479	ENSBTAG00000001749	SENP2	SUMO specific peptidase 2
chr1	81696541	81697350	810	ENSBTAG00000017115	TMEM41A	transmembrane protein 41A
chr1	81716653	81716950	298	ENSBTAG00000017115	TMEM41A	transmembrane protein 41A
chr1	81717257	81718144	888	ENSBTAG00000017115	TMEM41A	transmembrane protein 41A
chr1	81808264	81808523	260	ENSBTAG00000017103	MAP3K13	mitogen-activated protein kinase kinase kinase 13
chr1	81984224	81985020	797	ENSBTAG00000005212	C1H3orf70	chromosome 1 C3orf70 homolog
chr1	82104063	82105896	1834	ENSBTAG00000005212	C1H3orf70	chromosome 1 C3orf70 homolog
chr1	82106003	82106849	847	ENSBTAG00000005212	C1H3orf70	chromosome 1 C3orf70 homolog
chr1	82339476	82340597	1122	ENSBTAG00000019014	MAGEF1	MAGE family member F1
chr1	82341507	82341937	431	ENSBTAG00000019014	MAGEF1	MAGE family member F1
chr1	82342861	82343004	144	ENSBTAG00000019014	MAGEF1	MAGE family member F1
chr1	82406183	82407001	819	ENSBTAG00000019014	MAGEF1	MAGE family member F1
chr1	82464957	82465566	610	ENSBTAG00000019014	MAGEF1	MAGE family member F1
chr1	82465821	82466077	257	ENSBTAG00000019014	MAGEF1	MAGE family member F1
chr1	82471193	82471454	262	ENSBTAG00000019014	MAGEF1	MAGE family member F1
chr1	82471542	82471708	167	ENSBTAG00000019014	MAGEF1	MAGE family member F1
chr1	82472039	82473746	1708	ENSBTAG00000019014	MAGEF1	MAGE family member F1
chr1	82473837	82475520	1684	ENSBTAG00000019014	MAGEF1	MAGE family member F1
chr1	82475599	82476798	1200	ENSBTAG00000019014	MAGEF1	MAGE family member F1
chr1	82498991	82501083	2093	ENSBTAG00000019014	MAGEF1	MAGE family member F1
chr1	82507372	82511381	4010	ENSBTAG00000048858	MIR2284Y-3	microRNA mir-2284y-3
chr1	82512595	82513096	502	ENSBTAG00000048858	MIR2284Y-3	microRNA mir-2284y-3
chr1	82513610	82513839	230	ENSBTAG00000048858	MIR2284Y-3	microRNA mir-2284y-3
chr1	82514029	82516733	2705	ENSBTAG00000048858	MIR2284Y-3	microRNA mir-2284y-3
chr1	82517349	82517750	402	ENSBTAG00000048858	MIR2284Y-3	microRNA mir-2284y-3
chr1	82538122	82545137	7016	ENSBTAG00000048858	MIR2284Y-3	microRNA mir-2284y-3
chr1	82589675	82591536	1862	ENSBTAG00000005313	EPHB3	EPH receptor B3
chr1	82591717	82591862	146	ENSBTAG00000005313	EPHB3	EPH receptor B3
chr1	82605851	82610061	4211	ENSBTAG00000005313	EPHB3	EPH receptor B3
chr1	82610251	82610874	624	ENSBTAG00000005313	EPHB3	EPH receptor B3
chr1	82621881	82631459	9579	ENSBTAG00000005313	EPHB3	EPH receptor B3
chr1	82631575	82631882	308	ENSBTAG00000005313	EPHB3	EPH receptor B3
chr1	82631964	82632230	267	ENSBTAG00000005313	EPHB3	EPH receptor B3
chr1	82758177	82758942	766	ENSBTAG00000008343	LOC524771	uncharacterized LOC524771
chr1	82789112	82790979	1868	ENSBTAG00000000476	THPO	thrombopoietin
chr1	82818847	82821847	3001	ENSBTAG00000000476	THPO	thrombopoietin
chr1	82827774	82829911	2138	ENSBTAG00000040199	POLR2H	RNA polymerase II subunit H
chr1	82851625	82855630	4006	ENSBTAG00000012273	FAM131A	family with sequence similarity 131 member A
chr1	82865426	82873576	8151	ENSBTAG00000012273	FAM131A	family with sequence similarity 131 member A
chr1	82886302	82886528	227	ENSBTAG00000005660	PSMD2	proteasome 26S subunit, non-ATPase 2
chr1	82886823	82889099	2277	ENSBTAG00000005660	PSMD2	proteasome 26S subunit, non-ATPase 2
chr1	82926388	82928862	2475	ENSBTAG00000005658	ECE2	endothelin converting enzyme 2
chr1	82967119	82967407	289	ENSBTAG00000006920	ABCF3	ATP binding cassette subfamily F member 3
chr1	82967580	82969748	2169	ENSBTAG00000006920	ABCF3	ATP binding cassette subfamily F member 3
chr1	82969838	82970224	387	ENSBTAG00000006920	ABCF3	ATP binding cassette subfamily F member 3
chr1	82973983	82974200	218	ENSBTAG00000020106	AP2M1	adaptor related protein complex 2 subunit mu 1
chr1	82974366	82979519	5154	ENSBTAG00000020106	AP2M1	adaptor related protein complex 2 subunit mu 1
chr1	82979765	82980082	318	ENSBTAG00000020106	AP2M1	adaptor related protein complex 2 subunit mu 1
chr1	82990999	82991030	32	ENSBTAG00000020106	AP2M1	adaptor related protein complex 2 subunit mu 1
chr1	82991380	82997373	5994	ENSBTAG00000020106	AP2M1	adaptor related protein complex 2 subunit mu 1
chr1	83010364	83013209	2846	ENSBTAG00000020106	AP2M1	adaptor related protein complex 2 subunit mu 1
chr1	83013392	83013630	239	ENSBTAG00000020106	AP2M1	adaptor related protein complex 2 subunit mu 1
chr1	83132142	83132237	96	ENSBTAG00000017666	ABCC5	ATP binding cassette subfamily C member 5
chr1	83246887	83247785	899	ENSBTAG00000014460	PARL	presenilin associated rhomboid like
chr1	83253370	83253459	90	ENSBTAG00000014460	PARL	presenilin associated rhomboid like
chr1	83254454	83254888	435	ENSBTAG00000014460	PARL	presenilin associated rhomboid like
chr1	83255259	83255496	238	ENSBTAG00000014460	PARL	presenilin associated rhomboid like
chr1	83255751	83256146	396	ENSBTAG00000014460	PARL	presenilin associated rhomboid like
chr1	83256729	83256962	234	ENSBTAG00000014460	PARL	presenilin associated rhomboid like
chr1	83283685	83284805	1121	ENSBTAG00000014459	MAP6D1	MAP6 domain containing 1
chr1	83297692	83297918	227	ENSBTAG00000014459	MAP6D1	MAP6 domain containing 1
chr1	83298022	83298823	802	ENSBTAG00000014459	MAP6D1	MAP6 domain containing 1
chr1	83342374	83344399	2026	ENSBTAG00000014459	MAP6D1	MAP6 domain containing 1
chr1	83344583	83344986	404	ENSBTAG00000014459	MAP6D1	MAP6 domain containing 1
chr1	83416032	83416631	600	ENSBTAG00000014451	YEATS2	YEATS domain containing 2
chr1	83479684	83482341	2658	ENSBTAG00000017450	KLHL24	kelch like family member 24
chr1	83526309	83526612	304	ENSBTAG00000017450	KLHL24	kelch like family member 24
chr1	83526749	83527516	768	ENSBTAG00000017450	KLHL24	kelch like family member 24
chr1	83555425	83555668	244	ENSBTAG00000017450	KLHL24	kelch like family member 24
chr1	83638005	83639809	1805	ENSBTAG00000017450	KLHL24	kelch like family member 24
chr1	83653801	83654046	246	ENSBTAG00000010397	B3GNT5	UDP-GlcNAc:betaGal beta-1,3-N-acetylglucosaminyltransferase 5
chr1	83655166	83655809	644	ENSBTAG00000010397	B3GNT5	UDP-GlcNAc:betaGal beta-1,3-N-acetylglucosaminyltransferase 5
chr1	83690778	83691072	295	ENSBTAG00000010397	B3GNT5	UDP-GlcNAc:betaGal beta-1,3-N-acetylglucosaminyltransferase 5
chr1	83763050	83763497	448	ENSBTAG00000010397	B3GNT5	UDP-GlcNAc:betaGal beta-1,3-N-acetylglucosaminyltransferase 5
chr1	83772330	83772633	304	ENSBTAG00000010397	B3GNT5	UDP-GlcNAc:betaGal beta-1,3-N-acetylglucosaminyltransferase 5
chr1	83772873	83773158	286	ENSBTAG00000010397	B3GNT5	UDP-GlcNAc:betaGal beta-1,3-N-acetylglucosaminyltransferase 5
chr1	83773257	83773753	497	ENSBTAG00000010397	B3GNT5	UDP-GlcNAc:betaGal beta-1,3-N-acetylglucosaminyltransferase 5
chr1	83793762	83794095	334	ENSBTAG00000010397	B3GNT5	UDP-GlcNAc:betaGal beta-1,3-N-acetylglucosaminyltransferase 5
chr1	83795639	83796218	580	ENSBTAG00000010397	B3GNT5	UDP-GlcNAc:betaGal beta-1,3-N-acetylglucosaminyltransferase 5
chr1	83796370	83796670	301	ENSBTAG00000010397	B3GNT5	UDP-GlcNAc:betaGal beta-1,3-N-acetylglucosaminyltransferase 5
chr1	83825600	83827429	1830	ENSBTAG00000010397	B3GNT5	UDP-GlcNAc:betaGal beta-1,3-N-acetylglucosaminyltransferase 5
chr1	83827512	83827743	232	ENSBTAG00000010397	B3GNT5	UDP-GlcNAc:betaGal beta-1,3-N-acetylglucosaminyltransferase 5
chr1	83960762	83961696	935	ENSBTAG00000006548	MCCC1	methylcrotonoyl-CoA carboxylase 1
chr1	84047183	84049131	1949	ENSBTAG00000012797	DCUN1D1	defective in cullin neddylation 1 domain containing 1
chr1	84081835	84082957	1123	ENSBTAG00000012797	DCUN1D1	defective in cullin neddylation 1 domain containing 1
chr1	84115457	84116643	1187	ENSBTAG00000012797	DCUN1D1	defective in cullin neddylation 1 domain containing 1
chr1	84224465	84226745	2281	ENSBTAG00000012797	DCUN1D1	defective in cullin neddylation 1 domain containing 1
chr1	84226979	84227212	234	ENSBTAG00000012797	DCUN1D1	defective in cullin neddylation 1 domain containing 1
chr1	85032170	85032923	754	NA	SOX2	SRY-box transcription factor 2
chr1	85033393	85033619	227	NA	SOX2	SRY-box transcription factor 2
chr1	85067357	85069676	2320	NA	SOX2	SRY-box transcription factor 2
chr1	85137708	85139248	1541	NA	SOX2	SRY-box transcription factor 2
chr1	85139942	85141143	1202	NA	SOX2	SRY-box transcription factor 2
chr1	85141260	85141559	300	NA	SOX2	SRY-box transcription factor 2
chr1	85181584	85181810	227	NA	SOX2	SRY-box transcription factor 2
chr1	85276206	85277514	1309	NA	SOX2	SRY-box transcription factor 2
chr1	85279565	85280379	815	NA	SOX2	SRY-box transcription factor 2
chr1	85303592	85303851	260	NA	SOX2	SRY-box transcription factor 2
chr1	85304010	85305314	1305	NA	SOX2	SRY-box transcription factor 2
chr1	85328453	85328475	23	NA	SOX2	SRY-box transcription factor 2
chr1	86035244	86036031	788	ENSBTAG00000023513	DNAJC19	DnaJ heat shock protein family (Hsp40) member C19
chr1	86118767	86121509	2743	ENSBTAG00000016457	FXR1	FMR1 autosomal homolog 1
chr1	86213288	86215175	1888	ENSBTAG00000016457	FXR1	FMR1 autosomal homolog 1
chr1	86318336	86318921	586	ENSBTAG00000001969	CCDC39	coiled-coil domain containing 39
chr1	86319134	86319383	250	ENSBTAG00000001969	CCDC39	coiled-coil domain containing 39
chr1	86381777	86383746	1970	ENSBTAG00000001968	TTC14	tetratricopeptide repeat domain 14
chr1	86758170	86760871	2702	ENSBTAG00000013219	PEX5L	peroxisomal biogenesis factor 5 like
chr1	86985382	86985831	450	ENSBTAG00000013219	PEX5L	peroxisomal biogenesis factor 5 like
chr1	87311695	87312283	589	ENSBTAG00000005946	USP13	ubiquitin specific peptidase 13
chr1	87312366	87312744	379	ENSBTAG00000005946	USP13	ubiquitin specific peptidase 13
chr1	87313091	87313173	83	ENSBTAG00000005946	USP13	ubiquitin specific peptidase 13
chr1	87351767	87351998	232	ENSBTAG00000005946	USP13	ubiquitin specific peptidase 13
chr1	87425385	87425677	293	ENSBTAG00000005946	USP13	ubiquitin specific peptidase 13
chr1	87426238	87426774	537	ENSBTAG00000005946	USP13	ubiquitin specific peptidase 13
chr1	87472644	87473066	423	ENSBTAG00000005946	USP13	ubiquitin specific peptidase 13
chr1	87473172	87473511	340	ENSBTAG00000005946	USP13	ubiquitin specific peptidase 13
chr1	87473704	87475271	1568	ENSBTAG00000005946	USP13	ubiquitin specific peptidase 13
chr1	87475416	87476307	892	ENSBTAG00000005946	USP13	ubiquitin specific peptidase 13
chr1	87479877	87482750	2874	ENSBTAG00000005946	USP13	ubiquitin specific peptidase 13
chr1	87517795	87519927	2133	ENSBTAG00000002463	NDUFB5	NADH:ubiquinone oxidoreductase subunit B5
chr1	87566727	87566953	227	ENSBTAG00000002460	ACTL6A	actin like 6A
chr1	87567112	87568102	991	ENSBTAG00000002460	ACTL6A	actin like 6A
chr1	87647387	87648584	1198	ENSBTAG00000002767	GNB4	G protein subunit beta 4
chr1	87666426	87666874	449	ENSBTAG00000002767	GNB4	G protein subunit beta 4
chr1	87671625	87672297	673	ENSBTAG00000002767	GNB4	G protein subunit beta 4
chr1	87672399	87672766	368	ENSBTAG00000002767	GNB4	G protein subunit beta 4
chr1	87754431	87755874	1444	ENSBTAG00000010485	MFN1	mitofusin 1
chr1	87763120	87763353	234	ENSBTAG00000010485	MFN1	mitofusin 1
chr1	87763437	87765237	1801	ENSBTAG00000010485	MFN1	mitofusin 1
chr1	87790551	87795174	4624	ENSBTAG00000037393	ZNF639	zinc finger protein 639
chr1	87854107	87854625	519	ENSBTAG00000009235	KCNMB3	potassium calcium-activated channel subfamily M regulatory beta subunit 3
chr1	87854808	87855304	497	ENSBTAG00000009235	KCNMB3	potassium calcium-activated channel subfamily M regulatory beta subunit 3
chr1	87890073	87890313	241	ENSBTAG00000009232	PIK3CA	phosphatidylinositol-4,5-bisphosphate 3-kinase catalytic subunit alpha
chr1	87892026	87893369	1344	ENSBTAG00000009232	PIK3CA	phosphatidylinositol-4,5-bisphosphate 3-kinase catalytic subunit alpha
chr1	87893591	87894154	564	ENSBTAG00000009232	PIK3CA	phosphatidylinositol-4,5-bisphosphate 3-kinase catalytic subunit alpha
chr1	87960329	87961181	853	ENSBTAG00000012463	ZMAT3	zinc finger matrin-type 3
chr1	87961579	87966863	5285	ENSBTAG00000012463	ZMAT3	zinc finger matrin-type 3
chr1	88005380	88007959	2580	ENSBTAG00000012463	ZMAT3	zinc finger matrin-type 3
chr1	88008399	88009241	843	ENSBTAG00000012463	ZMAT3	zinc finger matrin-type 3
chr1	88028054	88028280	227	ENSBTAG00000012463	ZMAT3	zinc finger matrin-type 3
chr1	88033771	88034046	276	ENSBTAG00000012463	ZMAT3	zinc finger matrin-type 3
chr1	88034301	88035231	931	ENSBTAG00000012463	ZMAT3	zinc finger matrin-type 3
chr1	88035517	88035838	322	ENSBTAG00000012463	ZMAT3	zinc finger matrin-type 3
chr1	88114107	88114333	227	ENSBTAG00000012463	ZMAT3	zinc finger matrin-type 3
chr1	88209280	88209532	253	ENSBTAG00000035144	PLCXD1	phosphatidylinositol-specific phospholipase C, X domain containing 1
chr1	88270737	88271140	404	ENSBTAG00000035144	PLCXD1	phosphatidylinositol-specific phospholipase C, X domain containing 1
chr1	88271360	88273079	1720	ENSBTAG00000035144	PLCXD1	phosphatidylinositol-specific phospholipase C, X domain containing 1
chr1	88360229	88363093	2865	ENSBTAG00000035144	PLCXD1	phosphatidylinositol-specific phospholipase C, X domain containing 1
chr1	88363188	88363479	292	ENSBTAG00000035144	PLCXD1	phosphatidylinositol-specific phospholipase C, X domain containing 1
chr1	88397837	88397982	146	ENSBTAG00000035144	PLCXD1	phosphatidylinositol-specific phospholipase C, X domain containing 1
chr1	88406919	88407148	230	ENSBTAG00000035144	PLCXD1	phosphatidylinositol-specific phospholipase C, X domain containing 1
chr1	88407234	88408947	1714	ENSBTAG00000035144	PLCXD1	phosphatidylinositol-specific phospholipase C, X domain containing 1
chr1	88410080	88410502	423	ENSBTAG00000035144	PLCXD1	phosphatidylinositol-specific phospholipase C, X domain containing 1
chr1	88416368	88418724	2357	ENSBTAG00000035144	PLCXD1	phosphatidylinositol-specific phospholipase C, X domain containing 1
chr1	88422936	88423848	913	ENSBTAG00000035144	PLCXD1	phosphatidylinositol-specific phospholipase C, X domain containing 1
chr1	88423937	88428557	4621	ENSBTAG00000035144	PLCXD1	phosphatidylinositol-specific phospholipase C, X domain containing 1
chr1	88974759	88975430	672	ENSBTAG00000011377	KCNMB2	potassium calcium-activated channel subfamily M regulatory beta subunit 2
chr1	88986670	88987470	801	ENSBTAG00000011377	KCNMB2	potassium calcium-activated channel subfamily M regulatory beta subunit 2
chr1	88999706	89000804	1099	ENSBTAG00000011377	KCNMB2	potassium calcium-activated channel subfamily M regulatory beta subunit 2
chr1	89332593	89333723	1131	ENSBTAG00000011377	KCNMB2	potassium calcium-activated channel subfamily M regulatory beta subunit 2
chr1	89333932	89334158	227	ENSBTAG00000011377	KCNMB2	potassium calcium-activated channel subfamily M regulatory beta subunit 2
chr1	89421506	89422445	940	ENSBTAG00000021910	TBL1XR1	transducin beta like 1 X-linked receptor 1
chr1	89485856	89486439	584	ENSBTAG00000021910	TBL1XR1	transducin beta like 1 X-linked receptor 1
chr1	89508919	89509206	288	ENSBTAG00000021910	TBL1XR1	transducin beta like 1 X-linked receptor 1
chr1	89509552	89510366	815	ENSBTAG00000021910	TBL1XR1	transducin beta like 1 X-linked receptor 1
chr1	89511324	89511749	426	ENSBTAG00000021910	TBL1XR1	transducin beta like 1 X-linked receptor 1
chr1	89512424	89512732	309	ENSBTAG00000021910	TBL1XR1	transducin beta like 1 X-linked receptor 1
chr1	89513245	89513659	415	ENSBTAG00000021910	TBL1XR1	transducin beta like 1 X-linked receptor 1
chr1	89513771	89514475	705	ENSBTAG00000021910	TBL1XR1	transducin beta like 1 X-linked receptor 1
chr1	89514679	89514905	227	ENSBTAG00000021910	TBL1XR1	transducin beta like 1 X-linked receptor 1
chr1	89515114	89515777	664	ENSBTAG00000021910	TBL1XR1	transducin beta like 1 X-linked receptor 1
chr1	89528510	89528765	256	ENSBTAG00000021910	TBL1XR1	transducin beta like 1 X-linked receptor 1
chr1	89528854	89529857	1004	ENSBTAG00000021910	TBL1XR1	transducin beta like 1 X-linked receptor 1
chr1	89530024	89531724	1701	ENSBTAG00000021910	TBL1XR1	transducin beta like 1 X-linked receptor 1
chr1	89601230	89601638	409	ENSBTAG00000021910	TBL1XR1	transducin beta like 1 X-linked receptor 1
chr1	89602847	89603156	310	ENSBTAG00000021910	TBL1XR1	transducin beta like 1 X-linked receptor 1
chr1	89612165	89612762	598	ENSBTAG00000021910	TBL1XR1	transducin beta like 1 X-linked receptor 1
chr1	89612844	89614387	1544	ENSBTAG00000021910	TBL1XR1	transducin beta like 1 X-linked receptor 1
chr1	89617926	89618152	227	ENSBTAG00000021910	TBL1XR1	transducin beta like 1 X-linked receptor 1
chr1	89621955	89622293	339	ENSBTAG00000021910	TBL1XR1	transducin beta like 1 X-linked receptor 1
chr1	89623388	89623526	139	ENSBTAG00000021910	TBL1XR1	transducin beta like 1 X-linked receptor 1
chr1	89652114	89652582	469	ENSBTAG00000021910	TBL1XR1	transducin beta like 1 X-linked receptor 1
chr1	89659083	89659612	530	ENSBTAG00000021910	TBL1XR1	transducin beta like 1 X-linked receptor 1
chr1	89685327	89685775	449	ENSBTAG00000021910	TBL1XR1	transducin beta like 1 X-linked receptor 1
chr1	89686041	89686273	233	ENSBTAG00000021910	TBL1XR1	transducin beta like 1 X-linked receptor 1
chr1	89764345	89765141	797	ENSBTAG00000021910	TBL1XR1	transducin beta like 1 X-linked receptor 1
chr1	89791010	89791514	505	ENSBTAG00000021910	TBL1XR1	transducin beta like 1 X-linked receptor 1
chr1	89791822	89792048	227	ENSBTAG00000021910	TBL1XR1	transducin beta like 1 X-linked receptor 1
chr1	89792461	89792878	418	ENSBTAG00000021910	TBL1XR1	transducin beta like 1 X-linked receptor 1
chr1	89799317	89802942	3626	ENSBTAG00000021910	TBL1XR1	transducin beta like 1 X-linked receptor 1
chr1	89803060	89808789	5730	ENSBTAG00000021910	TBL1XR1	transducin beta like 1 X-linked receptor 1
chr1	89813109	89813348	240	ENSBTAG00000021910	TBL1XR1	transducin beta like 1 X-linked receptor 1
chr1	89835394	89835852	459	ENSBTAG00000021910	TBL1XR1	transducin beta like 1 X-linked receptor 1
chr1	89835932	89836391	460	ENSBTAG00000021910	TBL1XR1	transducin beta like 1 X-linked receptor 1
chr1	89908986	89909181	196	ENSBTAG00000021910	TBL1XR1	transducin beta like 1 X-linked receptor 1
chr1	89909283	89913013	3731	ENSBTAG00000021910	TBL1XR1	transducin beta like 1 X-linked receptor 1
chr1	89913246	89914039	794	ENSBTAG00000021910	TBL1XR1	transducin beta like 1 X-linked receptor 1
chr1	89923184	89923423	240	ENSBTAG00000021910	TBL1XR1	transducin beta like 1 X-linked receptor 1
chr1	89923607	89923839	233	ENSBTAG00000021910	TBL1XR1	transducin beta like 1 X-linked receptor 1
chr1	89927136	89927182	47	ENSBTAG00000021910	TBL1XR1	transducin beta like 1 X-linked receptor 1
chr1	89928225	89932044	3820	ENSBTAG00000021910	TBL1XR1	transducin beta like 1 X-linked receptor 1
chr1	90028353	90029490	1138	ENSBTAG00000021910	TBL1XR1	transducin beta like 1 X-linked receptor 1
chr1	90029707	90032361	2655	ENSBTAG00000021910	TBL1XR1	transducin beta like 1 X-linked receptor 1
chr1	90032481	90032995	515	ENSBTAG00000021910	TBL1XR1	transducin beta like 1 X-linked receptor 1
chr1	90033794	90034081	288	ENSBTAG00000021910	TBL1XR1	transducin beta like 1 X-linked receptor 1
chr1	90036077	90036115	39	ENSBTAG00000021910	TBL1XR1	transducin beta like 1 X-linked receptor 1
chr1	90043549	90043922	374	ENSBTAG00000021910	TBL1XR1	transducin beta like 1 X-linked receptor 1
chr1	90044171	90044665	495	ENSBTAG00000021910	TBL1XR1	transducin beta like 1 X-linked receptor 1
chr1	90044828	90045247	420	ENSBTAG00000021910	TBL1XR1	transducin beta like 1 X-linked receptor 1
chr1	90063178	90063407	230	ENSBTAG00000021910	TBL1XR1	transducin beta like 1 X-linked receptor 1
chr1	90063490	90063838	349	ENSBTAG00000021910	TBL1XR1	transducin beta like 1 X-linked receptor 1
chr1	90063965	90064771	807	ENSBTAG00000021910	TBL1XR1	transducin beta like 1 X-linked receptor 1
chr1	90071664	90072032	369	ENSBTAG00000021910	TBL1XR1	transducin beta like 1 X-linked receptor 1
chr1	90072274	90072609	336	ENSBTAG00000021910	TBL1XR1	transducin beta like 1 X-linked receptor 1
chr1	90072951	90075677	2727	ENSBTAG00000021910	TBL1XR1	transducin beta like 1 X-linked receptor 1
chr1	90076053	90076459	407	ENSBTAG00000021910	TBL1XR1	transducin beta like 1 X-linked receptor 1
chr1	90081333	90081776	444	ENSBTAG00000021910	TBL1XR1	transducin beta like 1 X-linked receptor 1
chr1	90081869	90084954	3086	ENSBTAG00000021910	TBL1XR1	transducin beta like 1 X-linked receptor 1
chr1	90133780	90134720	941	ENSBTAG00000021910	TBL1XR1	transducin beta like 1 X-linked receptor 1
chr1	90135358	90135797	440	ENSBTAG00000021910	TBL1XR1	transducin beta like 1 X-linked receptor 1
chr1	90136220	90137286	1067	ENSBTAG00000021910	TBL1XR1	transducin beta like 1 X-linked receptor 1
chr1	90137603	90138032	430	ENSBTAG00000021910	TBL1XR1	transducin beta like 1 X-linked receptor 1
[truncated: 62,997 more rows]

## Sheet: H3K27me3 peaks in pbsc
H3K27me3 peaks called from pbsc
seqnames	start	end	width	ENSEMBL	SYMBOL	GENENAME
chr1	817447	817696	250	ENSBTAG00000020035	RCAN1	regulator of calcineurin 1
chr1	818858	819438	581	ENSBTAG00000020035	RCAN1	regulator of calcineurin 1
chr1	820377	821379	1003	ENSBTAG00000020035	RCAN1	regulator of calcineurin 1
chr1	821697	822698	1002	ENSBTAG00000020035	RCAN1	regulator of calcineurin 1
chr1	823021	823297	277	ENSBTAG00000020035	RCAN1	regulator of calcineurin 1
chr1	843893	844507	615	ENSBTAG00000020035	RCAN1	regulator of calcineurin 1
chr1	845356	845691	336	ENSBTAG00000020035	RCAN1	regulator of calcineurin 1
chr1	846572	846805	234	ENSBTAG00000020035	RCAN1	regulator of calcineurin 1
chr1	847353	847605	253	ENSBTAG00000020035	RCAN1	regulator of calcineurin 1
chr1	855865	856299	435	ENSBTAG00000020035	RCAN1	regulator of calcineurin 1
chr1	879046	879508	463	ENSBTAG00000020035	RCAN1	regulator of calcineurin 1
chr1	880568	880799	232	ENSBTAG00000020035	RCAN1	regulator of calcineurin 1
chr1	1031693	1032169	477	ENSBTAG00000001150	KCNE1	potassium voltage-gated channel subfamily E regulatory subunit 1
chr1	1035731	1036232	502	ENSBTAG00000001150	KCNE1	potassium voltage-gated channel subfamily E regulatory subunit 1
chr1	1039099	1039535	437	ENSBTAG00000001150	KCNE1	potassium voltage-gated channel subfamily E regulatory subunit 1
chr1	1119925	1120154	230	ENSBTAG00000011528	SMIM11A	small integral membrane protein 11A
chr1	1138453	1139557	1105	ENSBTAG00000026260	KCNE2	potassium voltage-gated channel subfamily E regulatory subunit 2
chr1	1141242	1142152	911	ENSBTAG00000026260	KCNE2	potassium voltage-gated channel subfamily E regulatory subunit 2
chr1	1143789	1144826	1038	ENSBTAG00000026260	KCNE2	potassium voltage-gated channel subfamily E regulatory subunit 2
chr1	1147294	1147934	641	ENSBTAG00000026260	KCNE2	potassium voltage-gated channel subfamily E regulatory subunit 2
chr1	1149804	1151850	2047	ENSBTAG00000026260	KCNE2	potassium voltage-gated channel subfamily E regulatory subunit 2
chr1	1153311	1153524	214	ENSBTAG00000026260	KCNE2	potassium voltage-gated channel subfamily E regulatory subunit 2
chr1	1265956	1266150	195	ENSBTAG00000026260	KCNE2	potassium voltage-gated channel subfamily E regulatory subunit 2
chr1	1456202	1458324	2123	ENSBTAG00000012594	MRPS6	mitochondrial ribosomal protein S6
chr1	1499637	1499865	229	ENSBTAG00000012594	MRPS6	mitochondrial ribosomal protein S6
chr1	1510582	1511712	1131	ENSBTAG00000012594	MRPS6	mitochondrial ribosomal protein S6
chr1	1517536	1517900	365	ENSBTAG00000012594	MRPS6	mitochondrial ribosomal protein S6
chr1	1520076	1520596	521	ENSBTAG00000012594	MRPS6	mitochondrial ribosomal protein S6
chr1	1522671	1523258	588	ENSBTAG00000012594	MRPS6	mitochondrial ribosomal protein S6
chr1	1525812	1526243	432	ENSBTAG00000012594	MRPS6	mitochondrial ribosomal protein S6
chr1	1526566	1526888	323	ENSBTAG00000012594	MRPS6	mitochondrial ribosomal protein S6
chr1	1528650	1529005	356	ENSBTAG00000012594	MRPS6	mitochondrial ribosomal protein S6
chr1	1529418	1530080	663	ENSBTAG00000012594	MRPS6	mitochondrial ribosomal protein S6
chr1	1531103	1531331	229	ENSBTAG00000012594	MRPS6	mitochondrial ribosomal protein S6
chr1	1534204	1534607	404	ENSBTAG00000012594	MRPS6	mitochondrial ribosomal protein S6
chr1	1535645	1536628	984	ENSBTAG00000012594	MRPS6	mitochondrial ribosomal protein S6
chr1	1536943	1538172	1230	ENSBTAG00000012594	MRPS6	mitochondrial ribosomal protein S6
chr1	1538577	1541597	3021	ENSBTAG00000012594	MRPS6	mitochondrial ribosomal protein S6
chr1	1541906	1542571	666	ENSBTAG00000012594	MRPS6	mitochondrial ribosomal protein S6
chr1	1544887	1545290	404	ENSBTAG00000012594	MRPS6	mitochondrial ribosomal protein S6
chr1	1545664	1546117	454	ENSBTAG00000012594	MRPS6	mitochondrial ribosomal protein S6
chr1	1551367	1551616	250	ENSBTAG00000018278	ATP5PO	ATP synthase peripheral stalk subunit OSCP
chr1	1553536	1553986	451	ENSBTAG00000018278	ATP5PO	ATP synthase peripheral stalk subunit OSCP
chr1	1562015	1563248	1234	ENSBTAG00000018278	ATP5PO	ATP synthase peripheral stalk subunit OSCP
chr1	1568753	1569325	573	ENSBTAG00000018278	ATP5PO	ATP synthase peripheral stalk subunit OSCP
chr1	1591627	1592241	615	ENSBTAG00000018278	ATP5PO	ATP synthase peripheral stalk subunit OSCP
chr1	1592624	1593630	1007	ENSBTAG00000018278	ATP5PO	ATP synthase peripheral stalk subunit OSCP
chr1	1596720	1596971	252	ENSBTAG00000018278	ATP5PO	ATP synthase peripheral stalk subunit OSCP
chr1	1599076	1599477	402	ENSBTAG00000018278	ATP5PO	ATP synthase peripheral stalk subunit OSCP
chr1	1631052	1631833	782	ENSBTAG00000018278	ATP5PO	ATP synthase peripheral stalk subunit OSCP
chr1	1638537	1641976	3440	ENSBTAG00000018278	ATP5PO	ATP synthase peripheral stalk subunit OSCP
chr1	2042022	2042267	246	ENSBTAG00000001258	TMEM50B	transmembrane protein 50B
chr1	2045444	2045580	137	ENSBTAG00000001258	TMEM50B	transmembrane protein 50B
chr1	2229039	2229303	265	ENSBTAG00000021819	IFNAR1	interferon alpha and beta receptor subunit 1
chr1	2234693	2235644	952	ENSBTAG00000021819	IFNAR1	interferon alpha and beta receptor subunit 1
chr1	2238404	2238736	333	ENSBTAG00000021819	IFNAR1	interferon alpha and beta receptor subunit 1
chr1	2241564	2242661	1098	ENSBTAG00000021819	IFNAR1	interferon alpha and beta receptor subunit 1
chr1	2247610	2248345	736	ENSBTAG00000021819	IFNAR1	interferon alpha and beta receptor subunit 1
chr1	2250174	2251802	1629	ENSBTAG00000021819	IFNAR1	interferon alpha and beta receptor subunit 1
chr1	2252864	2253429	566	ENSBTAG00000021819	IFNAR1	interferon alpha and beta receptor subunit 1
chr1	2254133	2254887	755	ENSBTAG00000021819	IFNAR1	interferon alpha and beta receptor subunit 1
chr1	2255354	2255677	324	ENSBTAG00000021819	IFNAR1	interferon alpha and beta receptor subunit 1
chr1	2351586	2354518	2933	ENSBTAG00000015212	IFNAR2	interferon alpha and beta receptor subunit 2
chr1	2380149	2382169	2021	ENSBTAG00000015212	IFNAR2	interferon alpha and beta receptor subunit 2
chr1	2382871	2383507	637	ENSBTAG00000015212	IFNAR2	interferon alpha and beta receptor subunit 2
chr1	2458132	2462260	4129	ENSBTAG00000037547	OLIG1	oligodendrocyte transcription factor 1
chr1	2464228	2465937	1710	ENSBTAG00000037547	OLIG1	oligodendrocyte transcription factor 1
chr1	2466338	2467252	915	ENSBTAG00000037547	OLIG1	oligodendrocyte transcription factor 1
chr1	2471158	2471612	455	ENSBTAG00000037547	OLIG1	oligodendrocyte transcription factor 1
chr1	2473036	2473422	387	ENSBTAG00000037547	OLIG1	oligodendrocyte transcription factor 1
chr1	2476060	2476344	285	ENSBTAG00000037547	OLIG1	oligodendrocyte transcription factor 1
chr1	2477471	2478376	906	ENSBTAG00000037547	OLIG1	oligodendrocyte transcription factor 1
chr1	2478808	2479362	555	ENSBTAG00000037547	OLIG1	oligodendrocyte transcription factor 1
chr1	2491454	2492917	1464	ENSBTAG00000037547	OLIG1	oligodendrocyte transcription factor 1
chr1	2493376	2494044	669	ENSBTAG00000037547	OLIG1	oligodendrocyte transcription factor 1
chr1	2495417	2498957	3541	ENSBTAG00000037547	OLIG1	oligodendrocyte transcription factor 1
chr1	2499473	2501793	2321	ENSBTAG00000037547	OLIG1	oligodendrocyte transcription factor 1
chr1	2530138	2530856	719	ENSBTAG00000037547	OLIG1	oligodendrocyte transcription factor 1
chr1	2540853	2543375	2523	ENSBTAG00000037547	OLIG1	oligodendrocyte transcription factor 1
chr1	2543707	2555585	11879	ENSBTAG00000037547	OLIG1	oligodendrocyte transcription factor 1
chr1	2620446	2621033	588	ENSBTAG00000037547	OLIG1	oligodendrocyte transcription factor 1
chr1	2649974	2650706	733	ENSBTAG00000043993	C1H21orf62	chromosome 1 C21orf62 homolog
chr1	2651538	2651774	237	ENSBTAG00000043993	C1H21orf62	chromosome 1 C21orf62 homolog
chr1	2695240	2695659	420	ENSBTAG00000043993	C1H21orf62	chromosome 1 C21orf62 homolog
chr1	2699901	2700424	524	ENSBTAG00000043993	C1H21orf62	chromosome 1 C21orf62 homolog
chr1	2725876	2726830	955	ENSBTAG00000043993	C1H21orf62	chromosome 1 C21orf62 homolog
chr1	2727618	2728910	1293	ENSBTAG00000043993	C1H21orf62	chromosome 1 C21orf62 homolog
chr1	2731627	2732061	435	ENSBTAG00000043993	C1H21orf62	chromosome 1 C21orf62 homolog
chr1	2732601	2733004	404	ENSBTAG00000043993	C1H21orf62	chromosome 1 C21orf62 homolog
chr1	2735600	2735850	251	ENSBTAG00000043993	C1H21orf62	chromosome 1 C21orf62 homolog
chr1	2736568	2740608	4041	ENSBTAG00000043993	C1H21orf62	chromosome 1 C21orf62 homolog
chr1	2741239	2742793	1555	ENSBTAG00000043993	C1H21orf62	chromosome 1 C21orf62 homolog
chr1	2771321	2771387	67	ENSBTAG00000003064	PAXBP1	PAX3 and PAX7 binding protein 1
chr1	2774082	2776059	1978	ENSBTAG00000003064	PAXBP1	PAX3 and PAX7 binding protein 1
chr1	2777684	2781959	4276	ENSBTAG00000003064	PAXBP1	PAX3 and PAX7 binding protein 1
chr1	2962855	2962934	80	ENSBTAG00000003059	CFAP298	cilia and flagella associated protein 298
chr1	2975137	2975563	427	ENSBTAG00000003059	CFAP298	cilia and flagella associated protein 298
chr1	2976220	2976449	230	ENSBTAG00000003059	CFAP298	cilia and flagella associated protein 298
chr1	3077038	3082906	5869	ENSBTAG00000017310	EVA1C	eva-1 homolog C
chr1	3092702	3093290	589	ENSBTAG00000012412	URB1	URB1 ribosome biogenesis 1 homolog (S. cerevisiae)
chr1	3093874	3094210	337	ENSBTAG00000012412	URB1	URB1 ribosome biogenesis 1 homolog (S. cerevisiae)
chr1	3095350	3095807	458	ENSBTAG00000012412	URB1	URB1 ribosome biogenesis 1 homolog (S. cerevisiae)
chr1	3192851	3193194	344	ENSBTAG00000016619	MIS18A	MIS18 kinetochore protein A
chr1	3194176	3194561	386	ENSBTAG00000016619	MIS18A	MIS18 kinetochore protein A
chr1	3199452	3199838	387	ENSBTAG00000016619	MIS18A	MIS18 kinetochore protein A
chr1	3325921	3326271	351	ENSBTAG00000016619	MIS18A	MIS18 kinetochore protein A
chr1	3327159	3327387	229	ENSBTAG00000016619	MIS18A	MIS18 kinetochore protein A
chr1	3563312	3564304	993	ENSBTAG00000018854	SOD1	superoxide dismutase 1
chr1	3630749	3634149	3401	ENSBTAG00000018854	SOD1	superoxide dismutase 1
chr1	3741210	3741663	454	ENSBTAG00000018854	SOD1	superoxide dismutase 1
chr1	3927545	3928993	1449	ENSBTAG00000018854	SOD1	superoxide dismutase 1
chr1	3943936	3944370	435	ENSBTAG00000018854	SOD1	superoxide dismutase 1
chr1	3967193	3967882	690	ENSBTAG00000018854	SOD1	superoxide dismutase 1
chr1	3968827	3969870	1044	ENSBTAG00000018854	SOD1	superoxide dismutase 1
chr1	4189192	4189645	454	ENSBTAG00000044299	MIR2284I	microRNA mir-2284i
chr1	4190164	4191643	1480	ENSBTAG00000044299	MIR2284I	microRNA mir-2284i
chr1	4193490	4194507	1018	ENSBTAG00000044299	MIR2284I	microRNA mir-2284i
chr1	4195970	4196790	821	ENSBTAG00000044299	MIR2284I	microRNA mir-2284i
chr1	4198524	4198539	16	ENSBTAG00000044299	MIR2284I	microRNA mir-2284i
chr1	4212236	4212613	378	ENSBTAG00000044299	MIR2284I	microRNA mir-2284i
chr1	5471875	5472443	569	ENSBTAG00000039602	KRTAP13-1	keratin associated protein 13-1
chr1	6111561	6112753	1193	ENSBTAG00000034854	GRIK1	glutamate ionotropic receptor kainate type subunit 1
chr1	6113223	6113622	400	ENSBTAG00000034854	GRIK1	glutamate ionotropic receptor kainate type subunit 1
chr1	7062124	7062659	536	ENSBTAG00000014233	CCT8	chaperonin containing TCP1 subunit 8
chr1	7074634	7075121	488	ENSBTAG00000014233	CCT8	chaperonin containing TCP1 subunit 8
chr1	7088152	7088425	274	ENSBTAG00000014233	CCT8	chaperonin containing TCP1 subunit 8
chr1	7176774	7177290	517	ENSBTAG00000000201	LTN1	listerin E3 ubiquitin protein ligase 1
chr1	7291828	7292334	507	ENSBTAG00000001412	N6AMT1	N-6 adenine-specific DNA methyltransferase 1
chr1	9619868	9619994	127	ENSBTAG00000000706	ADAMTS1	ADAM metallopeptidase with thrombospondin type 1 motif 1
chr1	9620324	9620620	297	ENSBTAG00000000706	ADAMTS1	ADAM metallopeptidase with thrombospondin type 1 motif 1
chr1	9622336	9624310	1975	ENSBTAG00000000706	ADAMTS1	ADAM metallopeptidase with thrombospondin type 1 motif 1
chr1	9625116	9625392	277	ENSBTAG00000000706	ADAMTS1	ADAM metallopeptidase with thrombospondin type 1 motif 1
chr1	9639247	9639512	266	ENSBTAG00000000706	ADAMTS1	ADAM metallopeptidase with thrombospondin type 1 motif 1
chr1	9683650	9683962	313	ENSBTAG00000000706	ADAMTS1	ADAM metallopeptidase with thrombospondin type 1 motif 1
chr1	9684413	9686367	1955	ENSBTAG00000000706	ADAMTS1	ADAM metallopeptidase with thrombospondin type 1 motif 1
chr1	9776953	9777219	267	ENSBTAG00000050914	CYYR1	cysteine and tyrosine rich 1
chr1	9868725	9870977	2253	ENSBTAG00000050914	CYYR1	cysteine and tyrosine rich 1
chr1	9871365	9872929	1565	ENSBTAG00000050914	CYYR1	cysteine and tyrosine rich 1
chr1	10028917	10029301	385	ENSBTAG00000050914	CYYR1	cysteine and tyrosine rich 1
chr1	10159333	10159452	120	ENSBTAG00000017753	APP	amyloid beta precursor protein
chr1	10615881	10616573	693	ENSBTAG00000000605	ATP5PF	ATP synthase peripheral stalk subunit F6
chr1	10617103	10617368	266	ENSBTAG00000000605	ATP5PF	ATP synthase peripheral stalk subunit F6
chr1	10629128	10630816	1689	ENSBTAG00000000605	ATP5PF	ATP synthase peripheral stalk subunit F6
chr1	10632081	10633423	1343	ENSBTAG00000000605	ATP5PF	ATP synthase peripheral stalk subunit F6
chr1	10869424	10869757	334	ENSBTAG00000036404	MIR155	microRNA mir-155
chr1	10870707	10871744	1038	ENSBTAG00000036404	MIR155	microRNA mir-155
chr1	10872262	10872822	561	ENSBTAG00000036404	MIR155	microRNA mir-155
chr1	10879869	10880196	328	ENSBTAG00000036404	MIR155	microRNA mir-155
chr1	10884128	10884477	350	ENSBTAG00000036404	MIR155	microRNA mir-155
chr1	10908337	10908580	244	ENSBTAG00000036404	MIR155	microRNA mir-155
chr1	10918340	10919493	1154	ENSBTAG00000036404	MIR155	microRNA mir-155
chr1	10919891	10920932	1042	ENSBTAG00000036404	MIR155	microRNA mir-155
chr1	10921396	10921624	229	ENSBTAG00000036404	MIR155	microRNA mir-155
chr1	10921935	10923268	1334	ENSBTAG00000036404	MIR155	microRNA mir-155
chr1	10923661	10924670	1010	ENSBTAG00000036404	MIR155	microRNA mir-155
chr1	10925067	10925336	270	ENSBTAG00000036404	MIR155	microRNA mir-155
chr1	10925757	10926060	304	ENSBTAG00000036404	MIR155	microRNA mir-155
chr1	10959456	10962229	2774	ENSBTAG00000036404	MIR155	microRNA mir-155
chr1	10963289	10963623	335	ENSBTAG00000036404	MIR155	microRNA mir-155
chr1	10969846	10970271	426	ENSBTAG00000036404	MIR155	microRNA mir-155
chr1	10971678	10972019	342	ENSBTAG00000036404	MIR155	microRNA mir-155
chr1	10982515	10982844	330	ENSBTAG00000036404	MIR155	microRNA mir-155
chr1	11010930	11011451	522	ENSBTAG00000036404	MIR155	microRNA mir-155
chr1	15884532	15884606	75	ENSBTAG00000000597	TMPRSS15	transmembrane serine protease 15
chr1	19501005	19501261	257	ENSBTAG00000004869	CXADR	CXADR Ig-like cell adhesion molecule
chr1	19503058	19504033	976	ENSBTAG00000004869	CXADR	CXADR Ig-like cell adhesion molecule
chr1	19697150	19697378	229	ENSBTAG00000004869	CXADR	CXADR Ig-like cell adhesion molecule
chr1	21436486	21436677	192	ENSBTAG00000029768	MIR99A	microRNA mir-99a
chr1	21441112	21441553	442	ENSBTAG00000029768	MIR99A	microRNA mir-99a
chr1	22005822	22006048	227	ENSBTAG00000002623	SAMSN1	SAM domain, SH3 domain and nuclear localization signals 1
chr1	22075149	22075461	313	ENSBTAG00000002623	SAMSN1	SAM domain, SH3 domain and nuclear localization signals 1
chr1	22839640	22840527	888	ENSBTAG00000012908	HSPA13	heat shock protein family A (Hsp70) member 13
chr1	27410574	27412975	2402	ENSBTAG00000009851	ROBO1	roundabout guidance receptor 1
chr1	27600085	27600559	475	ENSBTAG00000009851	ROBO1	roundabout guidance receptor 1
chr1	27609902	27610279	378	ENSBTAG00000009851	ROBO1	roundabout guidance receptor 1
chr1	27616112	27616735	624	ENSBTAG00000009851	ROBO1	roundabout guidance receptor 1
chr1	27618572	27619033	462	ENSBTAG00000009851	ROBO1	roundabout guidance receptor 1
chr1	27638425	27638674	250	ENSBTAG00000009851	ROBO1	roundabout guidance receptor 1
chr1	27641115	27641361	247	ENSBTAG00000009851	ROBO1	roundabout guidance receptor 1
chr1	27676877	27676936	60	ENSBTAG00000009851	ROBO1	roundabout guidance receptor 1
chr1	35364619	35364700	82	ENSBTAG00000007939	CHMP2B	charged multivesicular body protein 2B
chr1	35367189	35368158	970	ENSBTAG00000007939	CHMP2B	charged multivesicular body protein 2B
chr1	35371407	35371726	320	ENSBTAG00000007939	CHMP2B	charged multivesicular body protein 2B
chr1	35375796	35376487	692	ENSBTAG00000007939	CHMP2B	charged multivesicular body protein 2B
chr1	35424574	35424802	229	ENSBTAG00000009128	POU1F1	POU class 1 homeobox 1
chr1	35428320	35428648	329	ENSBTAG00000009128	POU1F1	POU class 1 homeobox 1
chr1	37111237	37112111	875	ENSBTAG00000006811	EPHA3	EPH receptor A3
chr1	37116328	37117105	778	ENSBTAG00000006811	EPHA3	EPH receptor A3
chr1	38270091	38270342	252	ENSBTAG00000023652	PROS1	protein S
chr1	38271383	38273178	1796	ENSBTAG00000023652	PROS1	protein S
chr1	38273763	38274491	729	ENSBTAG00000023652	PROS1	protein S
chr1	40974988	40976433	1446	ENSBTAG00000010091	ARL6	ADP ribosylation factor like GTPase 6
chr1	42236218	42236494	277	ENSBTAG00000015546	RIOX2	ribosomal oxygenase 2
chr1	42237396	42238246	851	ENSBTAG00000015546	RIOX2	ribosomal oxygenase 2
chr1	42238598	42239062	465	ENSBTAG00000015546	RIOX2	ribosomal oxygenase 2
chr1	42240103	42241090	988	ENSBTAG00000015546	RIOX2	ribosomal oxygenase 2
chr1	42241457	42242498	1042	ENSBTAG00000015546	RIOX2	ribosomal oxygenase 2
chr1	42909674	42910718	1045	ENSBTAG00000004124	CPOX	coproporphyrinogen oxidase
chr1	42911493	42911951	459	ENSBTAG00000004124	CPOX	coproporphyrinogen oxidase
chr1	43453475	43453708	234	ENSBTAG00000014889	DCBLD2	discoidin, CUB and LCCL domain containing 2
chr1	43548699	43548968	270	ENSBTAG00000013662	COL8A1	collagen type VIII alpha 1 chain
chr1	43583236	43583724	489	ENSBTAG00000013662	COL8A1	collagen type VIII alpha 1 chain
chr1	43623001	43623274	274	ENSBTAG00000013662	COL8A1	collagen type VIII alpha 1 chain
chr1	43637722	43638094	373	ENSBTAG00000013662	COL8A1	collagen type VIII alpha 1 chain
chr1	43638401	43639497	1097	ENSBTAG00000013662	COL8A1	collagen type VIII alpha 1 chain
chr1	43640409	43640778	370	ENSBTAG00000013662	COL8A1	collagen type VIII alpha 1 chain
chr1	43641731	43642090	360	ENSBTAG00000013662	COL8A1	collagen type VIII alpha 1 chain
chr1	43809151	43809575	425	ENSBTAG00000013662	COL8A1	collagen type VIII alpha 1 chain
chr1	43811922	43812192	271	ENSBTAG00000013662	COL8A1	collagen type VIII alpha 1 chain
chr1	43812941	43813365	425	ENSBTAG00000013662	COL8A1	collagen type VIII alpha 1 chain
chr1	43814663	43815220	558	ENSBTAG00000013662	COL8A1	collagen type VIII alpha 1 chain
chr1	43816135	43816460	326	ENSBTAG00000013662	COL8A1	collagen type VIII alpha 1 chain
chr1	43820632	43820968	337	ENSBTAG00000013662	COL8A1	collagen type VIII alpha 1 chain
chr1	44784027	44784310	284	ENSBTAG00000013321	LOC529036	transmembrane protein 45A-like
chr1	44785037	44785406	370	ENSBTAG00000013321	LOC529036	transmembrane protein 45A-like
chr1	44796696	44797427	732	ENSBTAG00000013321	LOC529036	transmembrane protein 45A-like
chr1	44894473	44894776	304	ENSBTAG00000004459	TMEM45A	transmembrane protein 45A
chr1	44902514	44902912	399	ENSBTAG00000004459	TMEM45A	transmembrane protein 45A
chr1	44943753	44944140	388	ENSBTAG00000004459	TMEM45A	transmembrane protein 45A
chr1	45075669	45076531	863	ENSBTAG00000012140	ADGRG7	adhesion G protein-coupled receptor G7
chr1	45077107	45081486	4380	ENSBTAG00000012140	ADGRG7	adhesion G protein-coupled receptor G7
chr1	45082278	45084170	1893	ENSBTAG00000012140	ADGRG7	adhesion G protein-coupled receptor G7
chr1	45084650	45087133	2484	ENSBTAG00000012140	ADGRG7	adhesion G protein-coupled receptor G7
chr1	45087540	45089137	1598	ENSBTAG00000012140	ADGRG7	adhesion G protein-coupled receptor G7
chr1	45090798	45091644	847	ENSBTAG00000012140	ADGRG7	adhesion G protein-coupled receptor G7
chr1	45092079	45092318	240	ENSBTAG00000012140	ADGRG7	adhesion G protein-coupled receptor G7
chr1	45093268	45094769	1502	ENSBTAG00000012140	ADGRG7	adhesion G protein-coupled receptor G7
chr1	45101494	45103550	2057	ENSBTAG00000012140	ADGRG7	adhesion G protein-coupled receptor G7
chr1	45104443	45104818	376	ENSBTAG00000012140	ADGRG7	adhesion G protein-coupled receptor G7
chr1	45107554	45108101	548	ENSBTAG00000012140	ADGRG7	adhesion G protein-coupled receptor G7
chr1	45113566	45113794	229	ENSBTAG00000012140	ADGRG7	adhesion G protein-coupled receptor G7
chr1	45116236	45117420	1185	ENSBTAG00000012140	ADGRG7	adhesion G protein-coupled receptor G7
chr1	45119104	45120255	1152	ENSBTAG00000016363	TFG	trafficking from ER to golgi regulator
chr1	45120795	45121918	1124	ENSBTAG00000016363	TFG	trafficking from ER to golgi regulator
chr1	45131382	45132023	642	ENSBTAG00000016363	TFG	trafficking from ER to golgi regulator
chr1	45140998	45141402	405	ENSBTAG00000016363	TFG	trafficking from ER to golgi regulator
chr1	45142314	45142820	507	ENSBTAG00000016363	TFG	trafficking from ER to golgi regulator
chr1	45144486	45144815	330	ENSBTAG00000016363	TFG	trafficking from ER to golgi regulator
chr1	45145174	45146198	1025	ENSBTAG00000016363	TFG	trafficking from ER to golgi regulator
chr1	45147706	45148099	394	ENSBTAG00000016363	TFG	trafficking from ER to golgi regulator
chr1	45148444	45151642	3199	ENSBTAG00000016363	TFG	trafficking from ER to golgi regulator
chr1	45152028	45152634	607	ENSBTAG00000016363	TFG	trafficking from ER to golgi regulator
chr1	45449167	45449811	645	ENSBTAG00000016363	TFG	trafficking from ER to golgi regulator
chr1	45451326	45451633	308	ENSBTAG00000016363	TFG	trafficking from ER to golgi regulator
chr1	45452061	45455258	3198	ENSBTAG00000016363	TFG	trafficking from ER to golgi regulator
chr1	45455654	45458142	2489	ENSBTAG00000016363	TFG	trafficking from ER to golgi regulator
chr1	45458665	45460710	2046	ENSBTAG00000016363	TFG	trafficking from ER to golgi regulator
chr1	45462469	45462967	499	ENSBTAG00000016363	TFG	trafficking from ER to golgi regulator
chr1	45464188	45464899	712	ENSBTAG00000016363	TFG	trafficking from ER to golgi regulator
chr1	45466427	45466633	207	ENSBTAG00000016363	TFG	trafficking from ER to golgi regulator
chr1	45467836	45468592	757	ENSBTAG00000016363	TFG	trafficking from ER to golgi regulator
chr1	45468906	45469473	568	ENSBTAG00000016363	TFG	trafficking from ER to golgi regulator
chr1	46392244	46392573	330	ENSBTAG00000010987	NFKBIZ	NFKB inhibitor zeta
chr1	50212107	50212404	298	ENSBTAG00000013057	CBLB	Cbl proto-oncogene B
chr1	51709595	51709925	331	ENSBTAG00000045335	MIR2286	microRNA mir-2286
chr1	52100964	52101289	326	ENSBTAG00000006893	BBX	BBX high mobility group box domain containing
chr1	52122143	52122587	445	ENSBTAG00000006893	BBX	BBX high mobility group box domain containing
chr1	52128948	52129301	354	ENSBTAG00000006893	BBX	BBX high mobility group box domain containing
chr1	52503415	52503744	330	ENSBTAG00000003585	CD47	CD47 molecule
chr1	52521225	52521710	486	ENSBTAG00000003585	CD47	CD47 molecule
chr1	52522621	52523001	381	ENSBTAG00000003585	CD47	CD47 molecule
chr1	53046163	53046427	265	ENSBTAG00000005787	IFT57	intraflagellar transport 57
chr1	53047200	53047377	178	ENSBTAG00000005787	IFT57	intraflagellar transport 57
chr1	53482285	53482894	610	ENSBTAG00000049108	TRAT1	T cell receptor associated transmembrane adaptor 1
chr1	56386252	56386274	23	ENSBTAG00000014441	CD96	CD96 molecule
chr1	56390096	56390435	340	ENSBTAG00000014441	CD96	CD96 molecule
chr1	56836731	56837243	513	ENSBTAG00000015065	TMPRSS7	transmembrane serine protease 7
chr1	56839668	56840040	373	ENSBTAG00000015065	TMPRSS7	transmembrane serine protease 7
chr1	56846105	56846496	392	ENSBTAG00000015065	TMPRSS7	transmembrane serine protease 7
chr1	56846899	56847388	490	ENSBTAG00000015065	TMPRSS7	transmembrane serine protease 7
chr1	56873491	56873981	491	ENSBTAG00000015065	TMPRSS7	transmembrane serine protease 7
chr1	56874949	56875949	1001	ENSBTAG00000015065	TMPRSS7	transmembrane serine protease 7
chr1	56935828	56936289	462	ENSBTAG00000048550	GCSAM	germinal center associated signaling and motility
chr1	56937460	56937963	504	ENSBTAG00000048550	GCSAM	germinal center associated signaling and motility
chr1	56966213	56966467	255	ENSBTAG00000048550	GCSAM	germinal center associated signaling and motility
chr1	56981839	56982187	349	ENSBTAG00000048550	GCSAM	germinal center associated signaling and motility
chr1	56986208	56986788	581	ENSBTAG00000048550	GCSAM	germinal center associated signaling and motility
chr1	57005853	57006139	287	ENSBTAG00000048550	GCSAM	germinal center associated signaling and motility
chr1	57059536	57059764	229	ENSBTAG00000033319	CD200	CD200 molecule
chr1	57067278	57068182	905	ENSBTAG00000033319	CD200	CD200 molecule
chr1	57068606	57068856	251	ENSBTAG00000033319	CD200	CD200 molecule
chr1	57486937	57487384	448	ENSBTAG00000010793	CCDC80	coiled-coil domain containing 80
chr1	57585042	57585370	329	ENSBTAG00000001235	CD200R1L	CD200 receptor 1-like
chr1	57588316	57588674	359	ENSBTAG00000001235	CD200R1L	CD200 receptor 1-like
chr1	57593767	57594165	399	ENSBTAG00000001235	CD200R1L	CD200 receptor 1-like
chr1	57621308	57621635	328	ENSBTAG00000001235	CD200R1L	CD200 receptor 1-like
chr1	57624888	57625884	997	ENSBTAG00000001235	CD200R1L	CD200 receptor 1-like
chr1	57626639	57627316	678	ENSBTAG00000001235	CD200R1L	CD200 receptor 1-like
chr1	57641077	57641322	246	ENSBTAG00000001235	CD200R1L	CD200 receptor 1-like
chr1	57643811	57644113	303	ENSBTAG00000001235	CD200R1L	CD200 receptor 1-like
chr1	57644665	57645005	341	ENSBTAG00000001235	CD200R1L	CD200 receptor 1-like
chr1	57646222	57646609	388	ENSBTAG00000001235	CD200R1L	CD200 receptor 1-like
chr1	57651864	57652439	576	ENSBTAG00000001235	CD200R1L	CD200 receptor 1-like
chr1	57964985	57965390	406	ENSBTAG00000013909	BOC	BOC cell adhesion associated, oncogene regulated
chr1	58046455	58047066	612	ENSBTAG00000013909	BOC	BOC cell adhesion associated, oncogene regulated
chr1	58048376	58048610	235	ENSBTAG00000013909	BOC	BOC cell adhesion associated, oncogene regulated
chr1	58049045	58050939	1895	ENSBTAG00000013909	BOC	BOC cell adhesion associated, oncogene regulated
chr1	58090966	58091553	588	ENSBTAG00000013909	BOC	BOC cell adhesion associated, oncogene regulated
chr1	58093469	58093778	310	ENSBTAG00000013937	SPICE1	spindle and centriole associated protein 1
chr1	58206818	58207015	198	ENSBTAG00000013937	SPICE1	spindle and centriole associated protein 1
chr1	58211155	58211860	706	ENSBTAG00000013292	SIDT1	SID1 transmembrane family member 1
chr1	58212452	58213878	1427	ENSBTAG00000013292	SIDT1	SID1 transmembrane family member 1
chr1	58214488	58214900	413	ENSBTAG00000013292	SIDT1	SID1 transmembrane family member 1
chr1	58215947	58216369	423	ENSBTAG00000013292	SIDT1	SID1 transmembrane family member 1
chr1	58216867	58221506	4640	ENSBTAG00000013292	SIDT1	SID1 transmembrane family member 1
chr1	58222579	58223208	630	ENSBTAG00000013292	SIDT1	SID1 transmembrane family member 1
chr1	58233704	58234040	337	ENSBTAG00000013292	SIDT1	SID1 transmembrane family member 1
chr1	58234973	58235954	982	ENSBTAG00000013292	SIDT1	SID1 transmembrane family member 1
chr1	58236739	58237024	286	ENSBTAG00000013292	SIDT1	SID1 transmembrane family member 1
chr1	58238358	58238913	556	ENSBTAG00000013292	SIDT1	SID1 transmembrane family member 1
chr1	58265430	58265863	434	ENSBTAG00000013292	SIDT1	SID1 transmembrane family member 1
chr1	58266674	58267121	448	ENSBTAG00000013292	SIDT1	SID1 transmembrane family member 1
chr1	58267808	58268003	196	ENSBTAG00000013292	SIDT1	SID1 transmembrane family member 1
chr1	58277066	58277327	262	ENSBTAG00000013292	SIDT1	SID1 transmembrane family member 1
chr1	58313751	58314499	749	ENSBTAG00000013292	SIDT1	SID1 transmembrane family member 1
chr1	58846655	58848049	1395	ENSBTAG00000002132	DRD3	dopamine receptor D3
chr1	58849255	58849504	250	ENSBTAG00000002132	DRD3	dopamine receptor D3
chr1	58850781	58851865	1085	ENSBTAG00000002132	DRD3	dopamine receptor D3
chr1	58852861	58853441	581	ENSBTAG00000002132	DRD3	dopamine receptor D3
chr1	58854006	58854750	745	ENSBTAG00000002132	DRD3	dopamine receptor D3
chr1	58855138	58855405	268	ENSBTAG00000002132	DRD3	dopamine receptor D3
chr1	58932377	58932886	510	NA	MIR568	microRNA mir-568
chr1	58933483	58933898	416	NA	MIR568	microRNA mir-568
chr1	58935526	58935615	90	NA	MIR568	microRNA mir-568
chr1	63888745	63889035	291	ENSBTAG00000045704	IGSF11	immunoglobulin superfamily member 11
chr1	63890421	63892669	2249	ENSBTAG00000045704	IGSF11	immunoglobulin superfamily member 11
chr1	63893340	63896006	2667	ENSBTAG00000045704	IGSF11	immunoglobulin superfamily member 11
chr1	63929521	63931828	2308	ENSBTAG00000045704	IGSF11	immunoglobulin superfamily member 11
chr1	63935772	63936001	230	ENSBTAG00000045704	IGSF11	immunoglobulin superfamily member 11
chr1	63953025	63953794	770	ENSBTAG00000009014	UPK1B	uroplakin 1B
chr1	63969485	63969683	199	ENSBTAG00000009014	UPK1B	uroplakin 1B
chr1	63972489	63972818	330	ENSBTAG00000009014	UPK1B	uroplakin 1B
chr1	64058577	64058918	342	ENSBTAG00000001390	B4GALT4	beta-1,4-galactosyltransferase 4
chr1	64395937	64397017	1081	ENSBTAG00000005604	POPDC2	popeye domain containing 2
chr1	64398448	64399019	572	ENSBTAG00000005604	POPDC2	popeye domain containing 2
chr1	64409885	64410336	452	ENSBTAG00000005604	POPDC2	popeye domain containing 2
chr1	64410808	64411542	735	ENSBTAG00000005604	POPDC2	popeye domain containing 2
chr1	64412055	64412857	803	ENSBTAG00000005604	POPDC2	popeye domain containing 2
chr1	65048148	65049113	966	ENSBTAG00000001464	GPR156	G protein-coupled receptor 156
chr1	65049630	65050675	1046	ENSBTAG00000001464	GPR156	G protein-coupled receptor 156
chr1	65051218	65051643	426	ENSBTAG00000001464	GPR156	G protein-coupled receptor 156
chr1	65118034	65118399	366	ENSBTAG00000033170	LRRC58	leucine rich repeat containing 58
chr1	65301734	65301962	229	ENSBTAG00000015892	NDUFB4	NADH:ubiquinone oxidoreductase subunit B4
chr1	65302557	65302919	363	ENSBTAG00000015892	NDUFB4	NADH:ubiquinone oxidoreductase subunit B4
chr1	65303245	65303815	571	ENSBTAG00000015892	NDUFB4	NADH:ubiquinone oxidoreductase subunit B4
chr1	65304459	65305126	668	ENSBTAG00000015892	NDUFB4	NADH:ubiquinone oxidoreductase subunit B4
chr1	65306085	65307131	1047	ENSBTAG00000015892	NDUFB4	NADH:ubiquinone oxidoreductase subunit B4
chr1	65308081	65308678	598	ENSBTAG00000015892	NDUFB4	NADH:ubiquinone oxidoreductase subunit B4
chr1	65309047	65310615	1569	ENSBTAG00000015892	NDUFB4	NADH:ubiquinone oxidoreductase subunit B4
chr1	65311363	65311750	388	ENSBTAG00000015892	NDUFB4	NADH:ubiquinone oxidoreductase subunit B4
chr1	65312721	65313155	435	ENSBTAG00000015892	NDUFB4	NADH:ubiquinone oxidoreductase subunit B4
chr1	65502077	65502305	229	ENSBTAG00000016848	GTF2E1	general transcription factor IIE subunit 1
chr1	65515385	65516181	797	ENSBTAG00000016848	GTF2E1	general transcription factor IIE subunit 1
chr1	65516602	65517051	450	ENSBTAG00000016848	GTF2E1	general transcription factor IIE subunit 1
chr1	65525835	65526298	464	ENSBTAG00000001918	STXBP5L	syntaxin binding protein 5 like
chr1	65540697	65541301	605	ENSBTAG00000001918	STXBP5L	syntaxin binding protein 5 like
chr1	65543320	65543572	253	ENSBTAG00000001918	STXBP5L	syntaxin binding protein 5 like
chr1	65544057	65544590	534	ENSBTAG00000001918	STXBP5L	syntaxin binding protein 5 like
chr1	65545017	65545399	383	ENSBTAG00000001918	STXBP5L	syntaxin binding protein 5 like
chr1	65546558	65547180	623	ENSBTAG00000001918	STXBP5L	syntaxin binding protein 5 like
chr1	65549691	65550242	552	ENSBTAG00000001918	STXBP5L	syntaxin binding protein 5 like
chr1	65598951	65599268	318	ENSBTAG00000001918	STXBP5L	syntaxin binding protein 5 like
chr1	65603881	65603978	98	ENSBTAG00000001918	STXBP5L	syntaxin binding protein 5 like
chr1	65605769	65606387	619	ENSBTAG00000001918	STXBP5L	syntaxin binding protein 5 like
chr1	65606775	65607231	457	ENSBTAG00000001918	STXBP5L	syntaxin binding protein 5 like
chr1	65608467	65609617	1151	ENSBTAG00000001918	STXBP5L	syntaxin binding protein 5 like
chr1	65610057	65610728	672	ENSBTAG00000001918	STXBP5L	syntaxin binding protein 5 like
chr1	65611391	65612117	727	ENSBTAG00000001918	STXBP5L	syntaxin binding protein 5 like
chr1	66062844	66063386	543	ENSBTAG00000014508	FBXO40	F-box protein 40
chr1	66064019	66064321	303	ENSBTAG00000014508	FBXO40	F-box protein 40
chr1	66066496	66066790	295	ENSBTAG00000014508	FBXO40	F-box protein 40
chr1	66070316	66070544	229	ENSBTAG00000014508	FBXO40	F-box protein 40
chr1	66078052	66078564	513	ENSBTAG00000014508	FBXO40	F-box protein 40
chr1	66082103	66082475	373	ENSBTAG00000014508	FBXO40	F-box protein 40
chr1	66095944	66096365	422	ENSBTAG00000014508	FBXO40	F-box protein 40
chr1	66230885	66232385	1501	ENSBTAG00000013069	IQCB1	IQ motif containing B1
chr1	66294892	66296165	1274	ENSBTAG00000013070	EAF2	ELL associated factor 2
chr1	66300289	66300678	390	ENSBTAG00000013070	EAF2	ELL associated factor 2
chr1	66445526	66445905	380	ENSBTAG00000004705	ILDR1	immunoglobulin like domain containing receptor 1
chr1	66446256	66446280	25	ENSBTAG00000004705	ILDR1	immunoglobulin like domain containing receptor 1
chr1	66515117	66515630	514	ENSBTAG00000004705	ILDR1	immunoglobulin like domain containing receptor 1
chr1	66516168	66516540	373	ENSBTAG00000004705	ILDR1	immunoglobulin like domain containing receptor 1
chr1	66517321	66518793	1473	ENSBTAG00000004705	ILDR1	immunoglobulin like domain containing receptor 1
chr1	66651963	66653408	1446	ENSBTAG00000003865	CASR	calcium sensing receptor
chr1	66653815	66654646	832	ENSBTAG00000003865	CASR	calcium sensing receptor
chr1	66654983	66658674	3692	ENSBTAG00000003865	CASR	calcium sensing receptor
chr1	66722040	66722410	371	ENSBTAG00000010688	CSTA	cystatin A
chr1	66723582	66723810	229	ENSBTAG00000010688	CSTA	cystatin A
chr1	66730834	66731009	176	ENSBTAG00000010688	CSTA	cystatin A
chr1	66755281	66755917	637	ENSBTAG00000010688	CSTA	cystatin A
chr1	66756801	66757554	754	ENSBTAG00000010688	CSTA	cystatin A
chr1	66761204	66762755	1552	ENSBTAG00000010688	CSTA	cystatin A
chr1	66763823	66764418	596	ENSBTAG00000010688	CSTA	cystatin A
chr1	66765890	66769417	3528	ENSBTAG00000010688	CSTA	cystatin A
chr1	66769867	66770267	401	ENSBTAG00000010688	CSTA	cystatin A
chr1	66771510	66771738	229	ENSBTAG00000010688	CSTA	cystatin A
chr1	66772687	66773228	542	ENSBTAG00000010688	CSTA	cystatin A
chr1	66780057	66781422	1366	ENSBTAG00000010688	CSTA	cystatin A
chr1	66781812	66782903	1092	ENSBTAG00000010688	CSTA	cystatin A
chr1	66783256	66783509	254	ENSBTAG00000010688	CSTA	cystatin A
chr1	66783835	66784661	827	ENSBTAG00000010688	CSTA	cystatin A
chr1	66786049	66786430	382	ENSBTAG00000010688	CSTA	cystatin A
chr1	66786805	66787039	235	ENSBTAG00000010688	CSTA	cystatin A
chr1	66787412	66789361	1950	ENSBTAG00000010688	CSTA	cystatin A
chr1	66790011	66790301	291	ENSBTAG00000010688	CSTA	cystatin A
chr1	66791094	66791604	511	ENSBTAG00000010688	CSTA	cystatin A
chr1	66792665	66793054	390	ENSBTAG00000010688	CSTA	cystatin A
chr1	66793969	66794197	229	ENSBTAG00000010688	CSTA	cystatin A
chr1	66948751	66949051	301	ENSBTAG00000011143	KPNA1	karyopherin subunit alpha 1
chr1	67305078	67305332	255	ENSBTAG00000018877	PDIA5	protein disulfide isomerase family A member 5
chr1	67328619	67328772	154	ENSBTAG00000018877	PDIA5	protein disulfide isomerase family A member 5
chr1	67338324	67338703	380	ENSBTAG00000018877	PDIA5	protein disulfide isomerase family A member 5
chr1	67340528	67340888	361	ENSBTAG00000018877	PDIA5	protein disulfide isomerase family A member 5
chr1	67353382	67354325	944	ENSBTAG00000018877	PDIA5	protein disulfide isomerase family A member 5
chr1	67354643	67354938	296	ENSBTAG00000018877	PDIA5	protein disulfide isomerase family A member 5
chr1	67355993	67368747	12755	ENSBTAG00000018877	PDIA5	protein disulfide isomerase family A member 5
chr1	67369321	67370186	866	ENSBTAG00000018877	PDIA5	protein disulfide isomerase family A member 5
chr1	67371005	67371315	311	ENSBTAG00000018877	PDIA5	protein disulfide isomerase family A member 5
chr1	67371686	67373143	1458	ENSBTAG00000018877	PDIA5	protein disulfide isomerase family A member 5
chr1	67373573	67374102	530	ENSBTAG00000018877	PDIA5	protein disulfide isomerase family A member 5
chr1	67374561	67386995	12435	ENSBTAG00000018877	PDIA5	protein disulfide isomerase family A member 5
chr1	67388582	67391238	2657	ENSBTAG00000018877	PDIA5	protein disulfide isomerase family A member 5
chr1	67397460	67397688	229	ENSBTAG00000018877	PDIA5	protein disulfide isomerase family A member 5
chr1	67398015	67399159	1145	ENSBTAG00000018877	PDIA5	protein disulfide isomerase family A member 5
chr1	67399537	67399835	299	ENSBTAG00000018877	PDIA5	protein disulfide isomerase family A member 5
chr1	67401532	67402104	573	ENSBTAG00000018877	PDIA5	protein disulfide isomerase family A member 5
chr1	67403817	67404143	327	ENSBTAG00000018877	PDIA5	protein disulfide isomerase family A member 5
chr1	67405335	67405580	246	ENSBTAG00000018877	PDIA5	protein disulfide isomerase family A member 5
chr1	67406043	67406530	488	ENSBTAG00000018877	PDIA5	protein disulfide isomerase family A member 5
chr1	67406869	67407644	776	ENSBTAG00000018877	PDIA5	protein disulfide isomerase family A member 5
chr1	67407984	67408826	843	ENSBTAG00000018877	PDIA5	protein disulfide isomerase family A member 5
chr1	67515487	67515715	229	ENSBTAG00000014797	SEC22A	SEC22 homolog A, vesicle trafficking protein
chr1	67517720	67518553	834	ENSBTAG00000014797	SEC22A	SEC22 homolog A, vesicle trafficking protein
chr1	67520599	67520984	386	ENSBTAG00000014797	SEC22A	SEC22 homolog A, vesicle trafficking protein
chr1	67523270	67524284	1015	ENSBTAG00000014797	SEC22A	SEC22 homolog A, vesicle trafficking protein
chr1	67537721	67538063	343	ENSBTAG00000014797	SEC22A	SEC22 homolog A, vesicle trafficking protein
chr1	67538476	67538858	383	ENSBTAG00000014797	SEC22A	SEC22 homolog A, vesicle trafficking protein
chr1	67547935	67549841	1907	ENSBTAG00000014797	SEC22A	SEC22 homolog A, vesicle trafficking protein
chr1	67550180	67550840	661	ENSBTAG00000014797	SEC22A	SEC22 homolog A, vesicle trafficking protein
chr1	67551313	67551948	636	ENSBTAG00000014797	SEC22A	SEC22 homolog A, vesicle trafficking protein
chr1	67552950	67553684	735	ENSBTAG00000014797	SEC22A	SEC22 homolog A, vesicle trafficking protein
chr1	67736660	67736936	277	ENSBTAG00000018777	ADCY5	adenylate cyclase 5
chr1	67739533	67739912	380	ENSBTAG00000018777	ADCY5	adenylate cyclase 5
chr1	67740970	67742083	1114	ENSBTAG00000018777	ADCY5	adenylate cyclase 5
chr1	67742433	67742875	443	ENSBTAG00000018777	ADCY5	adenylate cyclase 5
chr1	67743403	67746882	3480	ENSBTAG00000018777	ADCY5	adenylate cyclase 5
chr1	67747544	67748114	571	ENSBTAG00000018777	ADCY5	adenylate cyclase 5
chr1	67748930	67749558	629	ENSBTAG00000018777	ADCY5	adenylate cyclase 5
chr1	67758873	67759324	452	ENSBTAG00000018777	ADCY5	adenylate cyclase 5
chr1	67820701	67822530	1830	ENSBTAG00000018777	ADCY5	adenylate cyclase 5
chr1	67822839	67824243	1405	ENSBTAG00000018777	ADCY5	adenylate cyclase 5
chr1	67824584	67825773	1190	ENSBTAG00000018777	ADCY5	adenylate cyclase 5
chr1	67826117	67826473	357	ENSBTAG00000018777	ADCY5	adenylate cyclase 5
chr1	67827318	67827643	326	ENSBTAG00000018777	ADCY5	adenylate cyclase 5
chr1	67828177	67828863	687	ENSBTAG00000018777	ADCY5	adenylate cyclase 5
chr1	67829833	67831215	1383	ENSBTAG00000018777	ADCY5	adenylate cyclase 5
chr1	67831991	67834742	2752	ENSBTAG00000018777	ADCY5	adenylate cyclase 5
chr1	67836651	67837293	643	ENSBTAG00000018777	ADCY5	adenylate cyclase 5
chr1	67837713	67838409	697	ENSBTAG00000018777	ADCY5	adenylate cyclase 5
chr1	67839495	67840292	798	ENSBTAG00000018777	ADCY5	adenylate cyclase 5
chr1	67966615	67968063	1449	ENSBTAG00000023607	HACD2	3-hydroxyacyl-CoA dehydratase 2
chr1	67968608	67970440	1833	ENSBTAG00000023607	HACD2	3-hydroxyacyl-CoA dehydratase 2
chr1	67971830	67972116	287	ENSBTAG00000023607	HACD2	3-hydroxyacyl-CoA dehydratase 2
chr1	67973041	67973519	479	ENSBTAG00000023607	HACD2	3-hydroxyacyl-CoA dehydratase 2
chr1	67974149	67975930	1782	ENSBTAG00000023607	HACD2	3-hydroxyacyl-CoA dehydratase 2
chr1	68222591	68223025	435	ENSBTAG00000000566	CCDC14	coiled-coil domain containing 14
chr1	68224616	68224925	310	ENSBTAG00000000566	CCDC14	coiled-coil domain containing 14
chr1	68333584	68334001	418	ENSBTAG00000000566	CCDC14	coiled-coil domain containing 14
chr1	68338319	68338906	588	ENSBTAG00000000566	CCDC14	coiled-coil domain containing 14
chr1	68349105	68349363	259	ENSBTAG00000000566	CCDC14	coiled-coil domain containing 14
chr1	68349733	68350871	1139	ENSBTAG00000000566	CCDC14	coiled-coil domain containing 14
chr1	68351324	68352363	1040	ENSBTAG00000000566	CCDC14	coiled-coil domain containing 14
chr1	68352894	68353249	356	ENSBTAG00000000566	CCDC14	coiled-coil domain containing 14
chr1	68354190	68354556	367	ENSBTAG00000000566	CCDC14	coiled-coil domain containing 14
chr1	68355171	68355914	744	ENSBTAG00000000566	CCDC14	coiled-coil domain containing 14
chr1	68357151	68357395	245	ENSBTAG00000000566	CCDC14	coiled-coil domain containing 14
chr1	68362654	68363128	475	ENSBTAG00000006947	ROPN1	rhophilin associated tail protein 1
chr1	68363823	68364483	661	ENSBTAG00000006947	ROPN1	rhophilin associated tail protein 1
chr1	68365456	68365750	295	ENSBTAG00000006947	ROPN1	rhophilin associated tail protein 1
chr1	68366228	68367076	849	ENSBTAG00000006947	ROPN1	rhophilin associated tail protein 1
chr1	68377466	68379139	1674	ENSBTAG00000006947	ROPN1	rhophilin associated tail protein 1
chr1	68379810	68380475	666	ENSBTAG00000006947	ROPN1	rhophilin associated tail protein 1
chr1	68383232	68384203	972	ENSBTAG00000006947	ROPN1	rhophilin associated tail protein 1
chr1	68386148	68386528	381	ENSBTAG00000006947	ROPN1	rhophilin associated tail protein 1
chr1	68394324	68395489	1166	ENSBTAG00000006947	ROPN1	rhophilin associated tail protein 1
chr1	68398899	68399127	229	ENSBTAG00000006947	ROPN1	rhophilin associated tail protein 1
chr1	68400690	68401014	325	ENSBTAG00000006947	ROPN1	rhophilin associated tail protein 1
chr1	68402557	68402790	234	ENSBTAG00000006947	ROPN1	rhophilin associated tail protein 1
chr1	68403124	68403352	229	ENSBTAG00000006947	ROPN1	rhophilin associated tail protein 1
chr1	68411216	68414778	3563	ENSBTAG00000006947	ROPN1	rhophilin associated tail protein 1
chr1	68415560	68416970	1411	ENSBTAG00000006947	ROPN1	rhophilin associated tail protein 1
chr1	68420392	68421488	1097	ENSBTAG00000006947	ROPN1	rhophilin associated tail protein 1
chr1	68424186	68424336	151	ENSBTAG00000006947	ROPN1	rhophilin associated tail protein 1
chr1	68427213	68429687	2475	ENSBTAG00000006947	ROPN1	rhophilin associated tail protein 1
chr1	68431440	68432610	1171	ENSBTAG00000006947	ROPN1	rhophilin associated tail protein 1
chr1	68434479	68448581	14103	ENSBTAG00000006947	ROPN1	rhophilin associated tail protein 1
chr1	68450119	68451396	1278	ENSBTAG00000002640	KALRN	kalirin RhoGEF kinase
chr1	68451800	68452835	1036	ENSBTAG00000002640	KALRN	kalirin RhoGEF kinase
chr1	68453143	68455302	2160	ENSBTAG00000002640	KALRN	kalirin RhoGEF kinase
chr1	68455897	68456829	933	ENSBTAG00000002640	KALRN	kalirin RhoGEF kinase
chr1	68457183	68458492	1310	ENSBTAG00000002640	KALRN	kalirin RhoGEF kinase
chr1	68459291	68459579	289	ENSBTAG00000002640	KALRN	kalirin RhoGEF kinase
chr1	68462080	68462441	362	ENSBTAG00000002640	KALRN	kalirin RhoGEF kinase
chr1	68462884	68463981	1098	ENSBTAG00000002640	KALRN	kalirin RhoGEF kinase
chr1	68471087	68471736	650	ENSBTAG00000002640	KALRN	kalirin RhoGEF kinase
chr1	68472358	68472780	423	ENSBTAG00000002640	KALRN	kalirin RhoGEF kinase
chr1	68474007	68474718	712	ENSBTAG00000002640	KALRN	kalirin RhoGEF kinase
chr1	68491610	68491995	386	ENSBTAG00000002640	KALRN	kalirin RhoGEF kinase
chr1	68507594	68507899	306	ENSBTAG00000002640	KALRN	kalirin RhoGEF kinase
chr1	68508544	68509028	485	ENSBTAG00000002640	KALRN	kalirin RhoGEF kinase
chr1	68510819	68511933	1115	ENSBTAG00000002640	KALRN	kalirin RhoGEF kinase
chr1	68623773	68624034	262	ENSBTAG00000002640	KALRN	kalirin RhoGEF kinase
chr1	68646715	68647065	351	ENSBTAG00000002640	KALRN	kalirin RhoGEF kinase
chr1	68714291	68714797	507	ENSBTAG00000002640	KALRN	kalirin RhoGEF kinase
chr1	68718368	68718962	595	ENSBTAG00000002640	KALRN	kalirin RhoGEF kinase
chr1	68943741	68944382	642	ENSBTAG00000013727	UMPS	uridine monophosphate synthetase
chr1	68945594	68945933	340	ENSBTAG00000013727	UMPS	uridine monophosphate synthetase
chr1	68977043	68978569	1527	ENSBTAG00000013727	UMPS	uridine monophosphate synthetase
chr1	68978950	68979544	595	ENSBTAG00000013727	UMPS	uridine monophosphate synthetase
chr1	68981121	68981716	596	ENSBTAG00000013727	UMPS	uridine monophosphate synthetase
chr1	69107138	69107715	578	ENSBTAG00000013727	UMPS	uridine monophosphate synthetase
chr1	69108392	69109972	1581	ENSBTAG00000013727	UMPS	uridine monophosphate synthetase
chr1	69111511	69111924	414	ENSBTAG00000013727	UMPS	uridine monophosphate synthetase
chr1	69112847	69113187	341	ENSBTAG00000013727	UMPS	uridine monophosphate synthetase
chr1	69121055	69121257	203	ENSBTAG00000013727	UMPS	uridine monophosphate synthetase
chr1	69121712	69123370	1659	ENSBTAG00000013727	UMPS	uridine monophosphate synthetase
chr1	69123946	69124180	235	ENSBTAG00000013727	UMPS	uridine monophosphate synthetase
chr1	69187300	69187832	533	ENSBTAG00000013727	UMPS	uridine monophosphate synthetase
chr1	69189781	69189786	6	ENSBTAG00000013727	UMPS	uridine monophosphate synthetase
chr1	69336677	69337245	569	ENSBTAG00000013755	ITGB5	integrin subunit beta 5
chr1	69337592	69339900	2309	ENSBTAG00000013755	ITGB5	integrin subunit beta 5
chr1	69340435	69340763	329	ENSBTAG00000013755	ITGB5	integrin subunit beta 5
chr1	69371924	69372174	251	ENSBTAG00000013755	ITGB5	integrin subunit beta 5
chr1	69372541	69373049	509	ENSBTAG00000013755	ITGB5	integrin subunit beta 5
chr1	69374733	69375055	323	ENSBTAG00000013755	ITGB5	integrin subunit beta 5
chr1	69377592	69379163	1572	ENSBTAG00000013755	ITGB5	integrin subunit beta 5
chr1	69380772	69381014	243	ENSBTAG00000013755	ITGB5	integrin subunit beta 5
chr1	69388474	69388951	478	ENSBTAG00000013755	ITGB5	integrin subunit beta 5
chr1	69389301	69391189	1889	ENSBTAG00000013755	ITGB5	integrin subunit beta 5
chr1	69391857	69392175	319	ENSBTAG00000013755	ITGB5	integrin subunit beta 5
chr1	69396565	69397043	479	ENSBTAG00000013755	ITGB5	integrin subunit beta 5
chr1	69397734	69398152	419	ENSBTAG00000013755	ITGB5	integrin subunit beta 5
chr1	69398925	69399294	370	ENSBTAG00000013755	ITGB5	integrin subunit beta 5
chr1	69412589	69413016	428	ENSBTAG00000013755	ITGB5	integrin subunit beta 5
chr1	69833888	69834684	797	ENSBTAG00000050482	ZNF148	zinc finger protein 148
chr1	70055329	70057358	2030	ENSBTAG00000006471	OSBPL11	oxysterol binding protein like 11
chr1	70057697	70058050	354	ENSBTAG00000006471	OSBPL11	oxysterol binding protein like 11
chr1	70067462	70067914	453	ENSBTAG00000006471	OSBPL11	oxysterol binding protein like 11
chr1	70076426	70076988	563	ENSBTAG00000006471	OSBPL11	oxysterol binding protein like 11
chr1	70080294	70080523	230	ENSBTAG00000006471	OSBPL11	oxysterol binding protein like 11
chr1	70082436	70083457	1022	ENSBTAG00000006471	OSBPL11	oxysterol binding protein like 11
chr1	70101494	70101740	247	ENSBTAG00000006471	OSBPL11	oxysterol binding protein like 11
chr1	70103176	70103524	349	ENSBTAG00000006471	OSBPL11	oxysterol binding protein like 11
chr1	70103832	70104422	591	ENSBTAG00000006471	OSBPL11	oxysterol binding protein like 11
chr1	70109000	70109823	824	ENSBTAG00000006471	OSBPL11	oxysterol binding protein like 11
chr1	70447215	70447711	497	ENSBTAG00000001890	RUBCN	rubicon autophagy regulator
chr1	70462028	70462294	267	ENSBTAG00000001890	RUBCN	rubicon autophagy regulator
chr1	70462670	70462994	325	ENSBTAG00000001890	RUBCN	rubicon autophagy regulator
chr1	70480912	70481833	922	ENSBTAG00000001890	RUBCN	rubicon autophagy regulator
chr1	70514906	70516446	1541	ENSBTAG00000021364	TNK2	tyrosine kinase non receptor 2
chr1	70516829	70517871	1043	ENSBTAG00000021364	TNK2	tyrosine kinase non receptor 2
chr1	70518183	70519156	974	ENSBTAG00000021364	TNK2	tyrosine kinase non receptor 2
chr1	70520753	70521049	297	ENSBTAG00000021364	TNK2	tyrosine kinase non receptor 2
chr1	70521416	70522659	1244	ENSBTAG00000021364	TNK2	tyrosine kinase non receptor 2
chr1	70524169	70524442	274	ENSBTAG00000021364	TNK2	tyrosine kinase non receptor 2
chr1	70525528	70526151	624	ENSBTAG00000021364	TNK2	tyrosine kinase non receptor 2
chr1	70526855	70527143	289	ENSBTAG00000021364	TNK2	tyrosine kinase non receptor 2
chr1	70529903	70538695	8793	ENSBTAG00000021364	TNK2	tyrosine kinase non receptor 2
chr1	70540881	70541393	513	ENSBTAG00000021364	TNK2	tyrosine kinase non receptor 2
chr1	70547225	70547684	460	ENSBTAG00000021364	TNK2	tyrosine kinase non receptor 2
chr1	70548178	70548593	416	ENSBTAG00000021364	TNK2	tyrosine kinase non receptor 2
chr1	70549855	70551538	1684	ENSBTAG00000021364	TNK2	tyrosine kinase non receptor 2
chr1	70552775	70553242	468	ENSBTAG00000021364	TNK2	tyrosine kinase non receptor 2
chr1	70556533	70557293	761	ENSBTAG00000021364	TNK2	tyrosine kinase non receptor 2
chr1	70559904	70560319	416	ENSBTAG00000021364	TNK2	tyrosine kinase non receptor 2
chr1	70561415	70561765	351	ENSBTAG00000021364	TNK2	tyrosine kinase non receptor 2
chr1	70567887	70568749	863	ENSBTAG00000021364	TNK2	tyrosine kinase non receptor 2
chr1	70569593	70570336	744	ENSBTAG00000021364	TNK2	tyrosine kinase non receptor 2
chr1	70571073	70571665	593	ENSBTAG00000021364	TNK2	tyrosine kinase non receptor 2
chr1	70576534	70576829	296	ENSBTAG00000021364	TNK2	tyrosine kinase non receptor 2
chr1	70578537	70580021	1485	ENSBTAG00000021364	TNK2	tyrosine kinase non receptor 2
chr1	70992209	70992527	319	ENSBTAG00000007577	UBXN7	UBX domain protein 7
chr1	71008681	71009332	652	ENSBTAG00000007577	UBXN7	UBX domain protein 7
chr1	71129628	71129982	355	ENSBTAG00000009614	NRROS	negative regulator of reactive oxygen species
chr1	71162772	71163602	831	ENSBTAG00000009614	NRROS	negative regulator of reactive oxygen species
chr1	71164055	71169306	5252	ENSBTAG00000009614	NRROS	negative regulator of reactive oxygen species
chr1	71169969	71173857	3889	ENSBTAG00000009614	NRROS	negative regulator of reactive oxygen species
chr1	71174575	71174947	373	ENSBTAG00000009614	NRROS	negative regulator of reactive oxygen species
chr1	71175326	71175968	643	ENSBTAG00000009614	NRROS	negative regulator of reactive oxygen species
chr1	71176324	71176643	320	ENSBTAG00000009614	NRROS	negative regulator of reactive oxygen species
chr1	71187015	71188164	1150	ENSBTAG00000009614	NRROS	negative regulator of reactive oxygen species
chr1	71189661	71190081	421	ENSBTAG00000009614	NRROS	negative regulator of reactive oxygen species
chr1	71190710	71191077	368	ENSBTAG00000009614	NRROS	negative regulator of reactive oxygen species
chr1	71193522	71194049	528	ENSBTAG00000013192	CEP19	centrosomal protein 19
chr1	71211325	71211566	242	ENSBTAG00000013192	CEP19	centrosomal protein 19
chr1	71436311	71436663	353	ENSBTAG00000008873	NCBP2	nuclear cap binding protein subunit 2
chr1	71446548	71447326	779	ENSBTAG00000008873	NCBP2	nuclear cap binding protein subunit 2
chr1	71447695	71451377	3683	ENSBTAG00000008873	NCBP2	nuclear cap binding protein subunit 2
chr1	71453401	71454853	1453	ENSBTAG00000008873	NCBP2	nuclear cap binding protein subunit 2
chr1	71455923	71456391	469	ENSBTAG00000002998	MELTF	melanotransferrin
chr1	72009862	72010282	421	ENSBTAG00000000448	BDH1	3-hydroxybutyrate dehydrogenase 1
chr1	72011238	72011603	366	ENSBTAG00000000448	BDH1	3-hydroxybutyrate dehydrogenase 1
chr1	72012886	72013527	642	ENSBTAG00000000448	BDH1	3-hydroxybutyrate dehydrogenase 1
chr1	72014099	72014443	345	ENSBTAG00000000448	BDH1	3-hydroxybutyrate dehydrogenase 1
chr1	72015714	72015748	35	ENSBTAG00000000448	BDH1	3-hydroxybutyrate dehydrogenase 1
chr1	72023772	72024130	359	ENSBTAG00000000448	BDH1	3-hydroxybutyrate dehydrogenase 1
chr1	72028091	72028178	88	ENSBTAG00000000448	BDH1	3-hydroxybutyrate dehydrogenase 1
chr1	72519681	72519997	317	ENSBTAG00000014564	XXYLT1	xyloside xylosyltransferase 1
chr1	72541901	72541991	91	ENSBTAG00000014564	XXYLT1	xyloside xylosyltransferase 1
chr1	72552743	72553175	433	ENSBTAG00000014564	XXYLT1	xyloside xylosyltransferase 1
chr1	72566915	72567468	554	ENSBTAG00000014564	XXYLT1	xyloside xylosyltransferase 1
chr1	72587258	72587759	502	ENSBTAG00000014564	XXYLT1	xyloside xylosyltransferase 1
chr1	72588594	72589180	587	ENSBTAG00000014564	XXYLT1	xyloside xylosyltransferase 1
chr1	72589667	72590862	1196	ENSBTAG00000014564	XXYLT1	xyloside xylosyltransferase 1
chr1	72591628	72592277	650	ENSBTAG00000014564	XXYLT1	xyloside xylosyltransferase 1
chr1	72623566	72624213	648	ENSBTAG00000008461	LSG1	large 60S subunit nuclear export GTPase 1
chr1	72635549	72637420	1872	ENSBTAG00000008461	LSG1	large 60S subunit nuclear export GTPase 1
chr1	72637733	72639518	1786	ENSBTAG00000008461	LSG1	large 60S subunit nuclear export GTPase 1
chr1	72643138	72644099	962	ENSBTAG00000008461	LSG1	large 60S subunit nuclear export GTPase 1
chr1	72645665	72645939	275	ENSBTAG00000008461	LSG1	large 60S subunit nuclear export GTPase 1
chr1	72658348	72658652	305	ENSBTAG00000008461	LSG1	large 60S subunit nuclear export GTPase 1
chr1	72661528	72662136	609	ENSBTAG00000008461	LSG1	large 60S subunit nuclear export GTPase 1
chr1	72663718	72665120	1403	ENSBTAG00000008461	LSG1	large 60S subunit nuclear export GTPase 1
chr1	72671385	72673232	1848	ENSBTAG00000008461	LSG1	large 60S subunit nuclear export GTPase 1
chr1	72678883	72680477	1595	ENSBTAG00000008461	LSG1	large 60S subunit nuclear export GTPase 1
chr1	72682337	72682454	118	ENSBTAG00000008461	LSG1	large 60S subunit nuclear export GTPase 1
chr1	72693750	72694557	808	ENSBTAG00000008461	LSG1	large 60S subunit nuclear export GTPase 1
chr1	72695577	72695994	418	ENSBTAG00000008461	LSG1	large 60S subunit nuclear export GTPase 1
chr1	72696493	72697626	1134	ENSBTAG00000008461	LSG1	large 60S subunit nuclear export GTPase 1
chr1	72698008	72701769	3762	ENSBTAG00000008461	LSG1	large 60S subunit nuclear export GTPase 1
chr1	72702445	72702793	349	ENSBTAG00000008461	LSG1	large 60S subunit nuclear export GTPase 1
chr1	72706448	72707018	571	ENSBTAG00000008461	LSG1	large 60S subunit nuclear export GTPase 1
chr1	72707337	72708252	916	ENSBTAG00000008461	LSG1	large 60S subunit nuclear export GTPase 1
chr1	72708564	72714098	5535	ENSBTAG00000008461	LSG1	large 60S subunit nuclear export GTPase 1
chr1	72729933	72730227	295	ENSBTAG00000008461	LSG1	large 60S subunit nuclear export GTPase 1
chr1	72733029	72733379	351	ENSBTAG00000008461	LSG1	large 60S subunit nuclear export GTPase 1
chr1	72735180	72736068	889	ENSBTAG00000008461	LSG1	large 60S subunit nuclear export GTPase 1
chr1	72746954	72747275	322	ENSBTAG00000008461	LSG1	large 60S subunit nuclear export GTPase 1
chr1	72868676	72868688	13	ENSBTAG00000008461	LSG1	large 60S subunit nuclear export GTPase 1
chr1	72869126	72869597	472	ENSBTAG00000008461	LSG1	large 60S subunit nuclear export GTPase 1
chr1	72870136	72870418	283	ENSBTAG00000008461	LSG1	large 60S subunit nuclear export GTPase 1
chr1	73131342	73132505	1164	ENSBTAG00000032656	CPN2	carboxypeptidase N subunit 2
chr1	73135059	73135060	2	ENSBTAG00000032656	CPN2	carboxypeptidase N subunit 2
chr1	73147499	73147872	374	ENSBTAG00000032656	CPN2	carboxypeptidase N subunit 2
chr1	73155282	73156364	1083	ENSBTAG00000032656	CPN2	carboxypeptidase N subunit 2
chr1	73159865	73160115	251	ENSBTAG00000032656	CPN2	carboxypeptidase N subunit 2
chr1	73160517	73161191	675	ENSBTAG00000032656	CPN2	carboxypeptidase N subunit 2
chr1	73161689	73162423	735	ENSBTAG00000032656	CPN2	carboxypeptidase N subunit 2
chr1	73162800	73163611	812	ENSBTAG00000032656	CPN2	carboxypeptidase N subunit 2
chr1	73164169	73165449	1281	ENSBTAG00000032656	CPN2	carboxypeptidase N subunit 2
chr1	73194549	73194839	291	ENSBTAG00000032656	CPN2	carboxypeptidase N subunit 2
chr1	73197526	73197895	370	ENSBTAG00000032656	CPN2	carboxypeptidase N subunit 2
chr1	73319990	73320377	388	ENSBTAG00000000569	HES1	hes family bHLH transcription factor 1
chr1	73334974	73335015	42	ENSBTAG00000000569	HES1	hes family bHLH transcription factor 1
chr1	73346372	73346653	282	ENSBTAG00000000569	HES1	hes family bHLH transcription factor 1
chr1	73369272	73370221	950	ENSBTAG00000000569	HES1	hes family bHLH transcription factor 1
chr1	73371951	73372854	904	ENSBTAG00000000569	HES1	hes family bHLH transcription factor 1
chr1	73422991	73423054	64	ENSBTAG00000000569	HES1	hes family bHLH transcription factor 1
chr1	73533692	73534242	551	ENSBTAG00000000569	HES1	hes family bHLH transcription factor 1
chr1	73545603	73548213	2611	ENSBTAG00000000569	HES1	hes family bHLH transcription factor 1
chr1	73548601	73548883	283	ENSBTAG00000000569	HES1	hes family bHLH transcription factor 1
chr1	73549858	73550204	347	ENSBTAG00000000569	HES1	hes family bHLH transcription factor 1
chr1	73639879	73640901	1023	ENSBTAG00000019514	OPA1	OPA1 mitochondrial dynamin like GTPase
chr1	73654893	73655640	748	ENSBTAG00000019514	OPA1	OPA1 mitochondrial dynamin like GTPase
chr1	73656824	73657539	716	ENSBTAG00000019514	OPA1	OPA1 mitochondrial dynamin like GTPase
chr1	73658975	73659630	656	ENSBTAG00000019514	OPA1	OPA1 mitochondrial dynamin like GTPase
chr1	73659961	73660037	77	ENSBTAG00000019514	OPA1	OPA1 mitochondrial dynamin like GTPase
chr1	73685105	73685781	677	ENSBTAG00000019514	OPA1	OPA1 mitochondrial dynamin like GTPase
chr1	73687489	73687730	242	ENSBTAG00000019514	OPA1	OPA1 mitochondrial dynamin like GTPase
chr1	73688105	73688546	442	ENSBTAG00000019514	OPA1	OPA1 mitochondrial dynamin like GTPase
chr1	73712337	73713961	1625	ENSBTAG00000019514	OPA1	OPA1 mitochondrial dynamin like GTPase
chr1	73716291	73716376	86	ENSBTAG00000019514	OPA1	OPA1 mitochondrial dynamin like GTPase
chr1	73859764	73860080	317	ENSBTAG00000019514	OPA1	OPA1 mitochondrial dynamin like GTPase
chr1	73860479	73861396	918	ENSBTAG00000019514	OPA1	OPA1 mitochondrial dynamin like GTPase
chr1	73863409	73863857	449	ENSBTAG00000019514	OPA1	OPA1 mitochondrial dynamin like GTPase
chr1	73868763	73871777	3015	ENSBTAG00000019514	OPA1	OPA1 mitochondrial dynamin like GTPase
chr1	73873666	73874293	628	ENSBTAG00000019514	OPA1	OPA1 mitochondrial dynamin like GTPase
chr1	73874732	73875072	341	ENSBTAG00000019514	OPA1	OPA1 mitochondrial dynamin like GTPase
chr1	74181256	74181718	463	ENSBTAG00000035844	PLAAT1	phospholipase A and acyltransferase 1
chr1	74392641	74393396	756	ENSBTAG00000005430	MB21D2	Mab-21 domain containing 2
chr1	74429916	74430197	282	ENSBTAG00000005430	MB21D2	Mab-21 domain containing 2
chr1	74433547	74433862	316	ENSBTAG00000005430	MB21D2	Mab-21 domain containing 2
chr1	74435740	74435935	196	ENSBTAG00000005430	MB21D2	Mab-21 domain containing 2
chr1	74436609	74436923	315	ENSBTAG00000005430	MB21D2	Mab-21 domain containing 2
chr1	74477899	74478715	817	ENSBTAG00000005430	MB21D2	Mab-21 domain containing 2
chr1	74828789	74829034	246	ENSBTAG00000055130	MIR10182	microRNA mir-10182
chr1	74874997	74875266	270	ENSBTAG00000055130	MIR10182	microRNA mir-10182
chr1	74875998	74876318	321	ENSBTAG00000055130	MIR10182	microRNA mir-10182
chr1	74876978	74878186	1209	ENSBTAG00000055130	MIR10182	microRNA mir-10182
chr1	75002532	75002859	328	ENSBTAG00000055130	MIR10182	microRNA mir-10182
chr1	75004438	75005373	936	ENSBTAG00000055130	MIR10182	microRNA mir-10182
chr1	76099671	76100041	371	ENSBTAG00000018703	OSTN	osteocrin
chr1	76100511	76100821	311	ENSBTAG00000018703	OSTN	osteocrin
chr1	76372535	76373275	741	ENSBTAG00000018703	OSTN	osteocrin
chr1	76374622	76375451	830	ENSBTAG00000018703	OSTN	osteocrin
chr1	76375840	76376076	237	ENSBTAG00000018703	OSTN	osteocrin
[truncated: 50,260 more rows]

## Sheet: H3K4me1&H3K27ac peaks in pbsc
H3K4me1- and H3K27ac-marked peaks called from pbsc
[truncated: 56,974 more rows]
