# Supplementary material for: Chromatin profiling reveals TFAP4 as a critical transcriptional regulator of bovine satellite cell differentiation
Source: BMC Genomics. 2024 Mar 12;25:272. doi: 10.1186/s12864-024-10189-2 (PMC10935830; doi:10.1186/s12864-024-10189-2)
Supplement: Supplementary file 5 — Supplementary Material 5 [file 12864_2024_10189_MOESM5_ESM.xlsx]

## Sheet: H3K4me1 peaks in dbsc
H3K4me1 peaks called from dbsc
seqnames	start	end	width	ENSEMBL	SYMBOL	GENENAME
chr1	919854	920266	413	ENSBTAG00000020035	RCAN1	regulator of calcineurin 1
chr1	945545	946297	753	ENSBTAG00000020035	RCAN1	regulator of calcineurin 1
chr1	954826	955787	962	ENSBTAG00000020035	RCAN1	regulator of calcineurin 1
chr1	958484	959625	1142	ENSBTAG00000020035	RCAN1	regulator of calcineurin 1
chr1	966547	968834	2288	ENSBTAG00000020035	RCAN1	regulator of calcineurin 1
chr1	985689	994363	8675	ENSBTAG00000020035	RCAN1	regulator of calcineurin 1
chr1	1397560	1402638	5079	NA	SLC5A3	solute carrier family 5 member 3
chr1	1420093	1420781	689	NA	SLC5A3	solute carrier family 5 member 3
chr1	1449310	1450385	1076	ENSBTAG00000012594	MRPS6	mitochondrial ribosomal protein S6
chr1	1451947	1453865	1919	ENSBTAG00000012594	MRPS6	mitochondrial ribosomal protein S6
chr1	1471891	1473973	2083	ENSBTAG00000012594	MRPS6	mitochondrial ribosomal protein S6
chr1	1586342	1587181	840	ENSBTAG00000018278	ATP5PO	ATP synthase peripheral stalk subunit OSCP
chr1	1602559	1606590	4032	ENSBTAG00000018278	ATP5PO	ATP synthase peripheral stalk subunit OSCP
chr1	1607030	1607422	393	ENSBTAG00000018278	ATP5PO	ATP synthase peripheral stalk subunit OSCP
chr1	1609854	1610103	250	ENSBTAG00000018278	ATP5PO	ATP synthase peripheral stalk subunit OSCP
chr1	1619745	1628983	9239	ENSBTAG00000018278	ATP5PO	ATP synthase peripheral stalk subunit OSCP
chr1	1644197	1646245	2049	ENSBTAG00000018278	ATP5PO	ATP synthase peripheral stalk subunit OSCP
chr1	1652747	1652875	129	ENSBTAG00000018278	ATP5PO	ATP synthase peripheral stalk subunit OSCP
chr1	1653419	1654516	1098	ENSBTAG00000018278	ATP5PO	ATP synthase peripheral stalk subunit OSCP
chr1	1655228	1655606	379	ENSBTAG00000054338	MIR12045	microRNA mir-12045
chr1	1676498	1677443	946	ENSBTAG00000054338	MIR12045	microRNA mir-12045
chr1	1706496	1707258	763	ENSBTAG00000053248	MIR2285BS	microRNA mir-2285bs
chr1	1710240	1713421	3182	ENSBTAG00000053248	MIR2285BS	microRNA mir-2285bs
chr1	1713914	1714219	306	ENSBTAG00000053248	MIR2285BS	microRNA mir-2285bs
chr1	1721291	1722164	874	ENSBTAG00000053248	MIR2285BS	microRNA mir-2285bs
chr1	1725938	1731148	5211	ENSBTAG00000053248	MIR2285BS	microRNA mir-2285bs
chr1	1731898	1732169	272	ENSBTAG00000053248	MIR2285BS	microRNA mir-2285bs
chr1	1743058	1743982	925	ENSBTAG00000053248	MIR2285BS	microRNA mir-2285bs
chr1	1752253	1753558	1306	ENSBTAG00000053248	MIR2285BS	microRNA mir-2285bs
chr1	1754013	1755660	1648	ENSBTAG00000053248	MIR2285BS	microRNA mir-2285bs
chr1	1778384	1779518	1135	ENSBTAG00000053248	MIR2285BS	microRNA mir-2285bs
chr1	1780232	1782331	2100	ENSBTAG00000053248	MIR2285BS	microRNA mir-2285bs
chr1	1800447	1806135	5689	ENSBTAG00000053248	MIR2285BS	microRNA mir-2285bs
chr1	1807136	1807606	471	ENSBTAG00000053248	MIR2285BS	microRNA mir-2285bs
chr1	1807921	1812650	4730	ENSBTAG00000053248	MIR2285BS	microRNA mir-2285bs
chr1	1819089	1822150	3062	ENSBTAG00000008490	CRYZL1	crystallin zeta like 1
chr1	1834838	1837106	2269	ENSBTAG00000008490	CRYZL1	crystallin zeta like 1
chr1	1838397	1841527	3131	ENSBTAG00000008490	CRYZL1	crystallin zeta like 1
chr1	1841961	1843933	1973	ENSBTAG00000008490	CRYZL1	crystallin zeta like 1
chr1	1844463	1844980	518	ENSBTAG00000008490	CRYZL1	crystallin zeta like 1
chr1	1847463	1847819	357	ENSBTAG00000008490	CRYZL1	crystallin zeta like 1
chr1	1850567	1857242	6676	ENSBTAG00000008490	CRYZL1	crystallin zeta like 1
chr1	1859678	1863043	3366	ENSBTAG00000008490	CRYZL1	crystallin zeta like 1
chr1	1870470	1871461	992	ENSBTAG00000008490	CRYZL1	crystallin zeta like 1
chr1	1871954	1872266	313	ENSBTAG00000008490	CRYZL1	crystallin zeta like 1
chr1	1874225	1874706	482	ENSBTAG00000008490	CRYZL1	crystallin zeta like 1
chr1	1875169	1876551	1383	ENSBTAG00000008490	CRYZL1	crystallin zeta like 1
chr1	1877540	1878214	675	ENSBTAG00000008490	CRYZL1	crystallin zeta like 1
chr1	1879947	1880501	555	ENSBTAG00000008490	CRYZL1	crystallin zeta like 1
chr1	1880886	1881476	591	ENSBTAG00000008490	CRYZL1	crystallin zeta like 1
chr1	1904831	1906284	1454	ENSBTAG00000008490	CRYZL1	crystallin zeta like 1
chr1	1910183	1911386	1204	ENSBTAG00000008490	CRYZL1	crystallin zeta like 1
chr1	1942069	1943107	1039	ENSBTAG00000035175	DONSON	downstream neighbor of SON
chr1	1945105	1945766	662	ENSBTAG00000035175	DONSON	downstream neighbor of SON
chr1	1980716	1980954	239	ENSBTAG00000052933	MIR6501	microRNA mir-6501
chr1	1981341	1982455	1115	ENSBTAG00000052933	MIR6501	microRNA mir-6501
chr1	1986450	1987020	571	ENSBTAG00000009188	GART	phosphoribosylglycinamide formyltransferase, phosphoribosylglycinamide synthetase, phosphoribosylaminoimidazole synthetase
chr1	1987375	1987961	587	ENSBTAG00000009188	GART	phosphoribosylglycinamide formyltransferase, phosphoribosylglycinamide synthetase, phosphoribosylaminoimidazole synthetase
chr1	2006322	2007824	1503	ENSBTAG00000009188	GART	phosphoribosylglycinamide formyltransferase, phosphoribosylglycinamide synthetase, phosphoribosylaminoimidazole synthetase
chr1	2026250	2026766	517	ENSBTAG00000001258	TMEM50B	transmembrane protein 50B
chr1	2048108	2048882	775	ENSBTAG00000001258	TMEM50B	transmembrane protein 50B
chr1	2049195	2050739	1545	ENSBTAG00000001258	TMEM50B	transmembrane protein 50B
chr1	2100915	2100925	11	ENSBTAG00000001258	TMEM50B	transmembrane protein 50B
chr1	2108840	2111831	2992	ENSBTAG00000001258	TMEM50B	transmembrane protein 50B
chr1	2112259	2112687	429	ENSBTAG00000001258	TMEM50B	transmembrane protein 50B
chr1	2113049	2124055	11007	ENSBTAG00000001258	TMEM50B	transmembrane protein 50B
chr1	2124480	2127984	3505	ENSBTAG00000001258	TMEM50B	transmembrane protein 50B
chr1	2130841	2131791	951	ENSBTAG00000001258	TMEM50B	transmembrane protein 50B
chr1	2136338	2136831	494	ENSBTAG00000021819	IFNAR1	interferon alpha and beta receptor subunit 1
chr1	2142846	2143836	991	ENSBTAG00000021819	IFNAR1	interferon alpha and beta receptor subunit 1
chr1	2195585	2200249	4665	ENSBTAG00000021819	IFNAR1	interferon alpha and beta receptor subunit 1
chr1	2214385	2217465	3081	ENSBTAG00000021819	IFNAR1	interferon alpha and beta receptor subunit 1
chr1	2240529	2240839	311	ENSBTAG00000021819	IFNAR1	interferon alpha and beta receptor subunit 1
chr1	2241532	2244925	3394	ENSBTAG00000021819	IFNAR1	interferon alpha and beta receptor subunit 1
chr1	2252595	2253409	815	ENSBTAG00000021819	IFNAR1	interferon alpha and beta receptor subunit 1
chr1	2275654	2277639	1986	ENSBTAG00000019404	IL10RB	interleukin 10 receptor subunit beta
chr1	2305792	2309636	3845	ENSBTAG00000019404	IL10RB	interleukin 10 receptor subunit beta
chr1	2314388	2316576	2189	ENSBTAG00000019404	IL10RB	interleukin 10 receptor subunit beta
chr1	2342560	2343988	1429	ENSBTAG00000015212	IFNAR2	interferon alpha and beta receptor subunit 2
chr1	2344301	2344715	415	ENSBTAG00000015212	IFNAR2	interferon alpha and beta receptor subunit 2
chr1	2346895	2347130	236	ENSBTAG00000015212	IFNAR2	interferon alpha and beta receptor subunit 2
chr1	2347969	2348268	300	ENSBTAG00000015212	IFNAR2	interferon alpha and beta receptor subunit 2
chr1	2348844	2349126	283	ENSBTAG00000015212	IFNAR2	interferon alpha and beta receptor subunit 2
chr1	2368087	2371012	2926	ENSBTAG00000015212	IFNAR2	interferon alpha and beta receptor subunit 2
chr1	2390304	2390543	240	ENSBTAG00000015212	IFNAR2	interferon alpha and beta receptor subunit 2
chr1	2391575	2392443	869	ENSBTAG00000015212	IFNAR2	interferon alpha and beta receptor subunit 2
chr1	2749316	2749707	392	ENSBTAG00000043993	C1H21orf62	chromosome 1 C21orf62 homolog
chr1	2787753	2788241	489	ENSBTAG00000003064	PAXBP1	PAX3 and PAX7 binding protein 1
chr1	2788791	2793013	4223	ENSBTAG00000003064	PAXBP1	PAX3 and PAX7 binding protein 1
chr1	2829023	2829419	397	ENSBTAG00000003063	SYNJ1	synaptojanin 1
chr1	2830217	2830829	613	ENSBTAG00000003063	SYNJ1	synaptojanin 1
chr1	2831504	2832532	1029	ENSBTAG00000003063	SYNJ1	synaptojanin 1
chr1	2833007	2835569	2563	ENSBTAG00000003063	SYNJ1	synaptojanin 1
chr1	2859372	2859720	349	ENSBTAG00000003063	SYNJ1	synaptojanin 1
chr1	2860125	2863496	3372	ENSBTAG00000003063	SYNJ1	synaptojanin 1
chr1	2884589	2885545	957	ENSBTAG00000003059	CFAP298	cilia and flagella associated protein 298
chr1	2897368	2897564	197	ENSBTAG00000003059	CFAP298	cilia and flagella associated protein 298
chr1	2971077	2971529	453	ENSBTAG00000003059	CFAP298	cilia and flagella associated protein 298
chr1	3293364	3293858	495	ENSBTAG00000016619	MIS18A	MIS18 kinetochore protein A
chr1	3294173	3294634	462	ENSBTAG00000016619	MIS18A	MIS18 kinetochore protein A
chr1	3758861	3759490	630	ENSBTAG00000018854	SOD1	superoxide dismutase 1
chr1	3762124	3762440	317	ENSBTAG00000018854	SOD1	superoxide dismutase 1
chr1	3762925	3767897	4973	ENSBTAG00000018854	SOD1	superoxide dismutase 1
chr1	3769502	3770059	558	ENSBTAG00000018854	SOD1	superoxide dismutase 1
chr1	3770968	3771311	344	ENSBTAG00000018854	SOD1	superoxide dismutase 1
chr1	3772108	3772506	399	ENSBTAG00000018854	SOD1	superoxide dismutase 1
chr1	3772930	3773037	108	ENSBTAG00000018854	SOD1	superoxide dismutase 1
chr1	3829608	3831707	2100	ENSBTAG00000018854	SOD1	superoxide dismutase 1
chr1	3896269	3897409	1141	ENSBTAG00000018854	SOD1	superoxide dismutase 1
chr1	3897753	3899586	1834	ENSBTAG00000018854	SOD1	superoxide dismutase 1
chr1	4202761	4204333	1573	ENSBTAG00000044299	MIR2284I	microRNA mir-2284i
chr1	4253652	4255615	1964	ENSBTAG00000044299	MIR2284I	microRNA mir-2284i
chr1	5129429	5133341	3913	ENSBTAG00000039602	KRTAP13-1	keratin associated protein 13-1
chr1	5416509	5417103	595	ENSBTAG00000039602	KRTAP13-1	keratin associated protein 13-1
chr1	5418526	5418828	303	ENSBTAG00000039602	KRTAP13-1	keratin associated protein 13-1
chr1	6810044	6810560	517	ENSBTAG00000014233	CCT8	chaperonin containing TCP1 subunit 8
chr1	6822493	6824161	1669	ENSBTAG00000014233	CCT8	chaperonin containing TCP1 subunit 8
chr1	6826118	6829472	3355	ENSBTAG00000014233	CCT8	chaperonin containing TCP1 subunit 8
chr1	6829957	6830231	275	ENSBTAG00000014233	CCT8	chaperonin containing TCP1 subunit 8
chr1	6832793	6838803	6011	ENSBTAG00000014233	CCT8	chaperonin containing TCP1 subunit 8
chr1	6839298	6840886	1589	ENSBTAG00000014233	CCT8	chaperonin containing TCP1 subunit 8
chr1	6841601	6843039	1439	ENSBTAG00000014233	CCT8	chaperonin containing TCP1 subunit 8
chr1	6843376	6856034	12659	ENSBTAG00000014233	CCT8	chaperonin containing TCP1 subunit 8
chr1	6859311	6859827	517	ENSBTAG00000014233	CCT8	chaperonin containing TCP1 subunit 8
chr1	6860485	6860636	152	ENSBTAG00000014233	CCT8	chaperonin containing TCP1 subunit 8
chr1	6869765	6870273	509	ENSBTAG00000014233	CCT8	chaperonin containing TCP1 subunit 8
chr1	6900915	6902683	1769	ENSBTAG00000014233	CCT8	chaperonin containing TCP1 subunit 8
chr1	6903557	6903979	423	ENSBTAG00000014233	CCT8	chaperonin containing TCP1 subunit 8
chr1	6904338	6904923	586	ENSBTAG00000014233	CCT8	chaperonin containing TCP1 subunit 8
chr1	6905441	6906818	1378	ENSBTAG00000014233	CCT8	chaperonin containing TCP1 subunit 8
chr1	6925364	6926276	913	ENSBTAG00000014233	CCT8	chaperonin containing TCP1 subunit 8
chr1	6929552	6935086	5535	ENSBTAG00000014233	CCT8	chaperonin containing TCP1 subunit 8
chr1	6942566	6949299	6734	ENSBTAG00000014233	CCT8	chaperonin containing TCP1 subunit 8
chr1	6949693	6950346	654	ENSBTAG00000014233	CCT8	chaperonin containing TCP1 subunit 8
chr1	6953074	6953759	686	ENSBTAG00000014233	CCT8	chaperonin containing TCP1 subunit 8
chr1	6954081	6955343	1263	ENSBTAG00000014233	CCT8	chaperonin containing TCP1 subunit 8
chr1	6964679	6966954	2276	ENSBTAG00000014233	CCT8	chaperonin containing TCP1 subunit 8
chr1	6967266	6969481	2216	ENSBTAG00000014233	CCT8	chaperonin containing TCP1 subunit 8
chr1	6985237	6989225	3989	ENSBTAG00000014233	CCT8	chaperonin containing TCP1 subunit 8
chr1	6989680	6991760	2081	ENSBTAG00000014233	CCT8	chaperonin containing TCP1 subunit 8
chr1	6993552	6997993	4442	ENSBTAG00000014233	CCT8	chaperonin containing TCP1 subunit 8
chr1	6999956	7000212	257	ENSBTAG00000014233	CCT8	chaperonin containing TCP1 subunit 8
chr1	7005698	7005948	251	ENSBTAG00000014233	CCT8	chaperonin containing TCP1 subunit 8
chr1	7006477	7006773	297	ENSBTAG00000014233	CCT8	chaperonin containing TCP1 subunit 8
chr1	7007088	7007556	469	ENSBTAG00000014233	CCT8	chaperonin containing TCP1 subunit 8
chr1	7026230	7026508	279	ENSBTAG00000014233	CCT8	chaperonin containing TCP1 subunit 8
chr1	7027129	7028280	1152	ENSBTAG00000014233	CCT8	chaperonin containing TCP1 subunit 8
chr1	7028672	7031488	2817	ENSBTAG00000014233	CCT8	chaperonin containing TCP1 subunit 8
chr1	7031800	7032625	826	ENSBTAG00000014233	CCT8	chaperonin containing TCP1 subunit 8
chr1	7035916	7041044	5129	ENSBTAG00000014233	CCT8	chaperonin containing TCP1 subunit 8
chr1	7046429	7047116	688	ENSBTAG00000014233	CCT8	chaperonin containing TCP1 subunit 8
chr1	7047651	7049345	1695	ENSBTAG00000014233	CCT8	chaperonin containing TCP1 subunit 8
chr1	7049653	7050957	1305	ENSBTAG00000014233	CCT8	chaperonin containing TCP1 subunit 8
chr1	7057284	7057903	620	ENSBTAG00000014233	CCT8	chaperonin containing TCP1 subunit 8
chr1	7065639	7065951	313	ENSBTAG00000014233	CCT8	chaperonin containing TCP1 subunit 8
chr1	7066714	7068901	2188	ENSBTAG00000014233	CCT8	chaperonin containing TCP1 subunit 8
chr1	7112730	7113420	691	ENSBTAG00000014233	CCT8	chaperonin containing TCP1 subunit 8
chr1	7115018	7117431	2414	ENSBTAG00000014233	CCT8	chaperonin containing TCP1 subunit 8
chr1	7118003	7118915	913	ENSBTAG00000014233	CCT8	chaperonin containing TCP1 subunit 8
chr1	7152635	7154590	1956	ENSBTAG00000020122	USP16	ubiquitin specific peptidase 16
chr1	7156100	7158534	2435	ENSBTAG00000020122	USP16	ubiquitin specific peptidase 16
chr1	7184672	7186597	1926	ENSBTAG00000000201	LTN1	listerin E3 ubiquitin protein ligase 1
chr1	7187181	7189374	2194	ENSBTAG00000000201	LTN1	listerin E3 ubiquitin protein ligase 1
chr1	7196561	7198139	1579	ENSBTAG00000000201	LTN1	listerin E3 ubiquitin protein ligase 1
chr1	7279699	7279827	129	ENSBTAG00000001412	N6AMT1	N-6 adenine-specific DNA methyltransferase 1
chr1	7341409	7343719	2311	ENSBTAG00000001412	N6AMT1	N-6 adenine-specific DNA methyltransferase 1
chr1	7353058	7356717	3660	ENSBTAG00000001412	N6AMT1	N-6 adenine-specific DNA methyltransferase 1
chr1	7549764	7551254	1491	ENSBTAG00000001412	N6AMT1	N-6 adenine-specific DNA methyltransferase 1
chr1	7557375	7557796	422	ENSBTAG00000001412	N6AMT1	N-6 adenine-specific DNA methyltransferase 1
chr1	7561153	7561424	272	ENSBTAG00000001412	N6AMT1	N-6 adenine-specific DNA methyltransferase 1
chr1	7627752	7627983	232	ENSBTAG00000001412	N6AMT1	N-6 adenine-specific DNA methyltransferase 1
chr1	7664900	7665779	880	ENSBTAG00000001412	N6AMT1	N-6 adenine-specific DNA methyltransferase 1
chr1	7692391	7694148	1758	ENSBTAG00000001412	N6AMT1	N-6 adenine-specific DNA methyltransferase 1
chr1	7698945	7700104	1160	ENSBTAG00000001412	N6AMT1	N-6 adenine-specific DNA methyltransferase 1
chr1	7738478	7739158	681	ENSBTAG00000001412	N6AMT1	N-6 adenine-specific DNA methyltransferase 1
chr1	8133260	8133980	721	ENSBTAG00000001412	N6AMT1	N-6 adenine-specific DNA methyltransferase 1
chr1	8136736	8138424	1689	ENSBTAG00000001412	N6AMT1	N-6 adenine-specific DNA methyltransferase 1
chr1	8179177	8179679	503	ENSBTAG00000001412	N6AMT1	N-6 adenine-specific DNA methyltransferase 1
chr1	8194916	8195297	382	ENSBTAG00000001412	N6AMT1	N-6 adenine-specific DNA methyltransferase 1
chr1	8196520	8197990	1471	ENSBTAG00000001412	N6AMT1	N-6 adenine-specific DNA methyltransferase 1
chr1	8231379	8232234	856	ENSBTAG00000001412	N6AMT1	N-6 adenine-specific DNA methyltransferase 1
chr1	8341059	8342202	1144	ENSBTAG00000001412	N6AMT1	N-6 adenine-specific DNA methyltransferase 1
chr1	8343458	8343799	342	ENSBTAG00000001412	N6AMT1	N-6 adenine-specific DNA methyltransferase 1
chr1	8344133	8345483	1351	ENSBTAG00000001412	N6AMT1	N-6 adenine-specific DNA methyltransferase 1
chr1	8345904	8348815	2912	ENSBTAG00000001412	N6AMT1	N-6 adenine-specific DNA methyltransferase 1
chr1	8402548	8403661	1114	ENSBTAG00000000648	ADAMTS5	ADAM metallopeptidase with thrombospondin type 1 motif 5
chr1	8437154	8438170	1017	ENSBTAG00000000648	ADAMTS5	ADAM metallopeptidase with thrombospondin type 1 motif 5
chr1	8457771	8458810	1040	ENSBTAG00000000648	ADAMTS5	ADAM metallopeptidase with thrombospondin type 1 motif 5
chr1	8459119	8459642	524	ENSBTAG00000000648	ADAMTS5	ADAM metallopeptidase with thrombospondin type 1 motif 5
chr1	8460051	8462407	2357	ENSBTAG00000000648	ADAMTS5	ADAM metallopeptidase with thrombospondin type 1 motif 5
chr1	8478433	8479503	1071	ENSBTAG00000000648	ADAMTS5	ADAM metallopeptidase with thrombospondin type 1 motif 5
chr1	8538229	8538911	683	ENSBTAG00000000648	ADAMTS5	ADAM metallopeptidase with thrombospondin type 1 motif 5
chr1	8539878	8540843	966	ENSBTAG00000000648	ADAMTS5	ADAM metallopeptidase with thrombospondin type 1 motif 5
chr1	8558644	8559251	608	ENSBTAG00000000648	ADAMTS5	ADAM metallopeptidase with thrombospondin type 1 motif 5
chr1	8612731	8613661	931	ENSBTAG00000000648	ADAMTS5	ADAM metallopeptidase with thrombospondin type 1 motif 5
chr1	8614175	8614580	406	ENSBTAG00000000648	ADAMTS5	ADAM metallopeptidase with thrombospondin type 1 motif 5
chr1	8615482	8618360	2879	ENSBTAG00000000648	ADAMTS5	ADAM metallopeptidase with thrombospondin type 1 motif 5
chr1	8618835	8619264	430	ENSBTAG00000000648	ADAMTS5	ADAM metallopeptidase with thrombospondin type 1 motif 5
chr1	8619734	8621124	1391	ENSBTAG00000000648	ADAMTS5	ADAM metallopeptidase with thrombospondin type 1 motif 5
chr1	8626073	8626352	280	ENSBTAG00000000648	ADAMTS5	ADAM metallopeptidase with thrombospondin type 1 motif 5
chr1	8627112	8628129	1018	ENSBTAG00000000648	ADAMTS5	ADAM metallopeptidase with thrombospondin type 1 motif 5
chr1	8635409	8638263	2855	ENSBTAG00000000648	ADAMTS5	ADAM metallopeptidase with thrombospondin type 1 motif 5
chr1	8638763	8639590	828	ENSBTAG00000000648	ADAMTS5	ADAM metallopeptidase with thrombospondin type 1 motif 5
chr1	8650293	8651598	1306	ENSBTAG00000000648	ADAMTS5	ADAM metallopeptidase with thrombospondin type 1 motif 5
chr1	8651923	8656209	4287	ENSBTAG00000000648	ADAMTS5	ADAM metallopeptidase with thrombospondin type 1 motif 5
chr1	8656703	8657006	304	ENSBTAG00000000648	ADAMTS5	ADAM metallopeptidase with thrombospondin type 1 motif 5
chr1	8657866	8658313	448	ENSBTAG00000000648	ADAMTS5	ADAM metallopeptidase with thrombospondin type 1 motif 5
chr1	8667606	8670459	2854	ENSBTAG00000000648	ADAMTS5	ADAM metallopeptidase with thrombospondin type 1 motif 5
chr1	8670842	8676236	5395	ENSBTAG00000000648	ADAMTS5	ADAM metallopeptidase with thrombospondin type 1 motif 5
chr1	8679273	8680118	846	ENSBTAG00000000648	ADAMTS5	ADAM metallopeptidase with thrombospondin type 1 motif 5
chr1	8719916	8720941	1026	ENSBTAG00000000648	ADAMTS5	ADAM metallopeptidase with thrombospondin type 1 motif 5
chr1	8753928	8756087	2160	ENSBTAG00000000648	ADAMTS5	ADAM metallopeptidase with thrombospondin type 1 motif 5
chr1	8836477	8837713	1237	ENSBTAG00000000648	ADAMTS5	ADAM metallopeptidase with thrombospondin type 1 motif 5
chr1	8841765	8843147	1383	ENSBTAG00000000648	ADAMTS5	ADAM metallopeptidase with thrombospondin type 1 motif 5
chr1	8859373	8860342	970	ENSBTAG00000000648	ADAMTS5	ADAM metallopeptidase with thrombospondin type 1 motif 5
chr1	8891432	8891727	296	ENSBTAG00000000648	ADAMTS5	ADAM metallopeptidase with thrombospondin type 1 motif 5
chr1	8892352	8892748	397	ENSBTAG00000000648	ADAMTS5	ADAM metallopeptidase with thrombospondin type 1 motif 5
chr1	8893968	8894128	161	ENSBTAG00000000648	ADAMTS5	ADAM metallopeptidase with thrombospondin type 1 motif 5
chr1	8990844	8991075	232	ENSBTAG00000000648	ADAMTS5	ADAM metallopeptidase with thrombospondin type 1 motif 5
chr1	8993759	8996394	2636	ENSBTAG00000000648	ADAMTS5	ADAM metallopeptidase with thrombospondin type 1 motif 5
chr1	9008181	9011783	3603	ENSBTAG00000000648	ADAMTS5	ADAM metallopeptidase with thrombospondin type 1 motif 5
chr1	9031788	9032270	483	ENSBTAG00000000648	ADAMTS5	ADAM metallopeptidase with thrombospondin type 1 motif 5
chr1	9068042	9068777	736	ENSBTAG00000000648	ADAMTS5	ADAM metallopeptidase with thrombospondin type 1 motif 5
chr1	9069142	9069499	358	ENSBTAG00000000648	ADAMTS5	ADAM metallopeptidase with thrombospondin type 1 motif 5
chr1	9070253	9070497	245	ENSBTAG00000000648	ADAMTS5	ADAM metallopeptidase with thrombospondin type 1 motif 5
chr1	9088644	9089520	877	ENSBTAG00000000648	ADAMTS5	ADAM metallopeptidase with thrombospondin type 1 motif 5
chr1	9090021	9093185	3165	ENSBTAG00000000648	ADAMTS5	ADAM metallopeptidase with thrombospondin type 1 motif 5
chr1	9158042	9158818	777	ENSBTAG00000000648	ADAMTS5	ADAM metallopeptidase with thrombospondin type 1 motif 5
chr1	9159310	9159759	450	ENSBTAG00000000648	ADAMTS5	ADAM metallopeptidase with thrombospondin type 1 motif 5
chr1	9160295	9160737	443	ENSBTAG00000000648	ADAMTS5	ADAM metallopeptidase with thrombospondin type 1 motif 5
chr1	9202565	9203844	1280	ENSBTAG00000000648	ADAMTS5	ADAM metallopeptidase with thrombospondin type 1 motif 5
chr1	9204248	9205366	1119	ENSBTAG00000000648	ADAMTS5	ADAM metallopeptidase with thrombospondin type 1 motif 5
chr1	9210597	9211362	766	ENSBTAG00000000648	ADAMTS5	ADAM metallopeptidase with thrombospondin type 1 motif 5
chr1	9211670	9213055	1386	ENSBTAG00000000648	ADAMTS5	ADAM metallopeptidase with thrombospondin type 1 motif 5
chr1	9218540	9221093	2554	ENSBTAG00000000648	ADAMTS5	ADAM metallopeptidase with thrombospondin type 1 motif 5
chr1	9227910	9233102	5193	ENSBTAG00000000648	ADAMTS5	ADAM metallopeptidase with thrombospondin type 1 motif 5
chr1	9234796	9235307	512	ENSBTAG00000000648	ADAMTS5	ADAM metallopeptidase with thrombospondin type 1 motif 5
chr1	9238371	9238456	86	ENSBTAG00000000648	ADAMTS5	ADAM metallopeptidase with thrombospondin type 1 motif 5
chr1	9238953	9240192	1240	ENSBTAG00000000648	ADAMTS5	ADAM metallopeptidase with thrombospondin type 1 motif 5
chr1	9241726	9241957	232	ENSBTAG00000000648	ADAMTS5	ADAM metallopeptidase with thrombospondin type 1 motif 5
chr1	9244971	9248639	3669	ENSBTAG00000000648	ADAMTS5	ADAM metallopeptidase with thrombospondin type 1 motif 5
chr1	9249182	9249704	523	ENSBTAG00000000648	ADAMTS5	ADAM metallopeptidase with thrombospondin type 1 motif 5
chr1	9257336	9259327	1992	ENSBTAG00000000648	ADAMTS5	ADAM metallopeptidase with thrombospondin type 1 motif 5
chr1	9270196	9270563	368	ENSBTAG00000000648	ADAMTS5	ADAM metallopeptidase with thrombospondin type 1 motif 5
chr1	9275008	9275408	401	ENSBTAG00000000648	ADAMTS5	ADAM metallopeptidase with thrombospondin type 1 motif 5
chr1	9276144	9276722	579	ENSBTAG00000000648	ADAMTS5	ADAM metallopeptidase with thrombospondin type 1 motif 5
chr1	9277233	9279229	1997	ENSBTAG00000000648	ADAMTS5	ADAM metallopeptidase with thrombospondin type 1 motif 5
chr1	9279569	9280172	604	ENSBTAG00000000648	ADAMTS5	ADAM metallopeptidase with thrombospondin type 1 motif 5
chr1	9284024	9290368	6345	ENSBTAG00000000648	ADAMTS5	ADAM metallopeptidase with thrombospondin type 1 motif 5
chr1	9321999	9326268	4270	ENSBTAG00000000648	ADAMTS5	ADAM metallopeptidase with thrombospondin type 1 motif 5
chr1	9335131	9335564	434	ENSBTAG00000000648	ADAMTS5	ADAM metallopeptidase with thrombospondin type 1 motif 5
chr1	9335926	9337132	1207	ENSBTAG00000000648	ADAMTS5	ADAM metallopeptidase with thrombospondin type 1 motif 5
chr1	9360306	9360440	135	ENSBTAG00000000648	ADAMTS5	ADAM metallopeptidase with thrombospondin type 1 motif 5
chr1	9390007	9390337	331	ENSBTAG00000000648	ADAMTS5	ADAM metallopeptidase with thrombospondin type 1 motif 5
chr1	9402576	9403256	681	ENSBTAG00000000648	ADAMTS5	ADAM metallopeptidase with thrombospondin type 1 motif 5
chr1	9420210	9420217	8	ENSBTAG00000000648	ADAMTS5	ADAM metallopeptidase with thrombospondin type 1 motif 5
chr1	9420728	9425861	5134	ENSBTAG00000000648	ADAMTS5	ADAM metallopeptidase with thrombospondin type 1 motif 5
chr1	9433740	9435691	1952	ENSBTAG00000000648	ADAMTS5	ADAM metallopeptidase with thrombospondin type 1 motif 5
chr1	9436218	9436512	295	ENSBTAG00000000648	ADAMTS5	ADAM metallopeptidase with thrombospondin type 1 motif 5
chr1	9439369	9439740	372	ENSBTAG00000000648	ADAMTS5	ADAM metallopeptidase with thrombospondin type 1 motif 5
chr1	9445176	9452434	7259	ENSBTAG00000000648	ADAMTS5	ADAM metallopeptidase with thrombospondin type 1 motif 5
chr1	9452910	9469440	16531	ENSBTAG00000000648	ADAMTS5	ADAM metallopeptidase with thrombospondin type 1 motif 5
chr1	9470131	9473087	2957	ENSBTAG00000000648	ADAMTS5	ADAM metallopeptidase with thrombospondin type 1 motif 5
chr1	9482547	9482858	312	ENSBTAG00000000648	ADAMTS5	ADAM metallopeptidase with thrombospondin type 1 motif 5
chr1	9485920	9488848	2929	ENSBTAG00000000648	ADAMTS5	ADAM metallopeptidase with thrombospondin type 1 motif 5
chr1	9495490	9495754	265	ENSBTAG00000000648	ADAMTS5	ADAM metallopeptidase with thrombospondin type 1 motif 5
chr1	9528851	9529316	466	ENSBTAG00000000706	ADAMTS1	ADAM metallopeptidase with thrombospondin type 1 motif 1
chr1	9582288	9582329	42	ENSBTAG00000000706	ADAMTS1	ADAM metallopeptidase with thrombospondin type 1 motif 1
chr1	9586164	9589579	3416	ENSBTAG00000000706	ADAMTS1	ADAM metallopeptidase with thrombospondin type 1 motif 1
chr1	9612324	9615743	3420	ENSBTAG00000000706	ADAMTS1	ADAM metallopeptidase with thrombospondin type 1 motif 1
chr1	9635478	9636764	1287	ENSBTAG00000000706	ADAMTS1	ADAM metallopeptidase with thrombospondin type 1 motif 1
chr1	9661571	9662088	518	ENSBTAG00000000706	ADAMTS1	ADAM metallopeptidase with thrombospondin type 1 motif 1
chr1	9662414	9662771	358	ENSBTAG00000000706	ADAMTS1	ADAM metallopeptidase with thrombospondin type 1 motif 1
chr1	9710639	9710848	210	ENSBTAG00000000706	ADAMTS1	ADAM metallopeptidase with thrombospondin type 1 motif 1
chr1	9718430	9719161	732	ENSBTAG00000000706	ADAMTS1	ADAM metallopeptidase with thrombospondin type 1 motif 1
chr1	10228643	10229138	496	ENSBTAG00000017753	APP	amyloid beta precursor protein
chr1	10230760	10230873	114	ENSBTAG00000017753	APP	amyloid beta precursor protein
chr1	10234022	10240162	6141	ENSBTAG00000017753	APP	amyloid beta precursor protein
chr1	10240471	10243569	3099	ENSBTAG00000017753	APP	amyloid beta precursor protein
chr1	10245743	10247190	1448	ENSBTAG00000017753	APP	amyloid beta precursor protein
chr1	10250355	10252542	2188	ENSBTAG00000017753	APP	amyloid beta precursor protein
chr1	10253029	10253319	291	ENSBTAG00000017753	APP	amyloid beta precursor protein
chr1	10261099	10271045	9947	ENSBTAG00000017753	APP	amyloid beta precursor protein
chr1	10271605	10273943	2339	ENSBTAG00000017753	APP	amyloid beta precursor protein
chr1	10275133	10283757	8625	ENSBTAG00000017753	APP	amyloid beta precursor protein
chr1	10285164	10300160	14997	ENSBTAG00000017753	APP	amyloid beta precursor protein
chr1	10302542	10321527	18986	ENSBTAG00000017753	APP	amyloid beta precursor protein
chr1	10324492	10325100	609	ENSBTAG00000017753	APP	amyloid beta precursor protein
chr1	10330554	10331800	1247	ENSBTAG00000017753	APP	amyloid beta precursor protein
chr1	10332760	10334871	2112	ENSBTAG00000017753	APP	amyloid beta precursor protein
chr1	10338928	10340623	1696	ENSBTAG00000017753	APP	amyloid beta precursor protein
chr1	10341063	10349053	7991	ENSBTAG00000017753	APP	amyloid beta precursor protein
chr1	10351519	10355953	4435	ENSBTAG00000017753	APP	amyloid beta precursor protein
chr1	10356517	10358464	1948	ENSBTAG00000017753	APP	amyloid beta precursor protein
chr1	10362480	10362984	505	ENSBTAG00000017753	APP	amyloid beta precursor protein
chr1	10364127	10365334	1208	ENSBTAG00000017753	APP	amyloid beta precursor protein
chr1	10366015	10366750	736	ENSBTAG00000017753	APP	amyloid beta precursor protein
chr1	10367771	10368039	269	ENSBTAG00000017753	APP	amyloid beta precursor protein
chr1	10368805	10369889	1085	ENSBTAG00000017753	APP	amyloid beta precursor protein
chr1	10370374	10372451	2078	ENSBTAG00000017753	APP	amyloid beta precursor protein
chr1	10374459	10380902	6444	ENSBTAG00000017753	APP	amyloid beta precursor protein
chr1	10381462	10382169	708	ENSBTAG00000017753	APP	amyloid beta precursor protein
chr1	10384314	10384767	454	ENSBTAG00000017753	APP	amyloid beta precursor protein
chr1	10387839	10388416	578	ENSBTAG00000017753	APP	amyloid beta precursor protein
chr1	10393504	10395548	2045	ENSBTAG00000017753	APP	amyloid beta precursor protein
chr1	10405499	10406631	1133	ENSBTAG00000017753	APP	amyloid beta precursor protein
chr1	10411707	10411903	197	ENSBTAG00000017753	APP	amyloid beta precursor protein
chr1	10413308	10413981	674	ENSBTAG00000017753	APP	amyloid beta precursor protein
chr1	10414953	10416624	1672	ENSBTAG00000017753	APP	amyloid beta precursor protein
chr1	10429086	10431777	2692	ENSBTAG00000017753	APP	amyloid beta precursor protein
chr1	10473242	10474706	1465	ENSBTAG00000000605	ATP5PF	ATP synthase peripheral stalk subunit F6
chr1	10485274	10488110	2837	ENSBTAG00000000605	ATP5PF	ATP synthase peripheral stalk subunit F6
chr1	10497703	10500084	2382	ENSBTAG00000000605	ATP5PF	ATP synthase peripheral stalk subunit F6
chr1	10500628	10502147	1520	ENSBTAG00000000605	ATP5PF	ATP synthase peripheral stalk subunit F6
chr1	10502610	10504504	1895	ENSBTAG00000000605	ATP5PF	ATP synthase peripheral stalk subunit F6
chr1	10516392	10518249	1858	ENSBTAG00000000605	ATP5PF	ATP synthase peripheral stalk subunit F6
chr1	10518630	10519578	949	ENSBTAG00000000605	ATP5PF	ATP synthase peripheral stalk subunit F6
chr1	10523566	10524372	807	ENSBTAG00000000605	ATP5PF	ATP synthase peripheral stalk subunit F6
chr1	10527529	10529109	1581	ENSBTAG00000000605	ATP5PF	ATP synthase peripheral stalk subunit F6
chr1	10536384	10538187	1804	ENSBTAG00000000605	ATP5PF	ATP synthase peripheral stalk subunit F6
chr1	10664072	10664845	774	ENSBTAG00000000605	ATP5PF	ATP synthase peripheral stalk subunit F6
chr1	10668097	10669323	1227	ENSBTAG00000000605	ATP5PF	ATP synthase peripheral stalk subunit F6
chr1	10681028	10683666	2639	ENSBTAG00000000605	ATP5PF	ATP synthase peripheral stalk subunit F6
chr1	10689544	10690414	871	ENSBTAG00000000605	ATP5PF	ATP synthase peripheral stalk subunit F6
chr1	10692610	10698219	5610	ENSBTAG00000019043	GABPA	GA binding protein transcription factor subunit alpha
chr1	10703799	10704268	470	ENSBTAG00000019043	GABPA	GA binding protein transcription factor subunit alpha
chr1	10704782	10705348	567	ENSBTAG00000019043	GABPA	GA binding protein transcription factor subunit alpha
chr1	10714630	10720823	6194	ENSBTAG00000019043	GABPA	GA binding protein transcription factor subunit alpha
chr1	10736097	10736627	531	ENSBTAG00000019043	GABPA	GA binding protein transcription factor subunit alpha
chr1	10744501	10744794	294	ENSBTAG00000000603	JAM2	junctional adhesion molecule 2
chr1	10745123	10748263	3141	ENSBTAG00000000603	JAM2	junctional adhesion molecule 2
chr1	10768994	10770972	1979	ENSBTAG00000000603	JAM2	junctional adhesion molecule 2
chr1	10776173	10776861	689	ENSBTAG00000000603	JAM2	junctional adhesion molecule 2
chr1	10785300	10786084	785	ENSBTAG00000000603	JAM2	junctional adhesion molecule 2
chr1	10786536	10786595	60	ENSBTAG00000000603	JAM2	junctional adhesion molecule 2
chr1	10807271	10811054	3784	ENSBTAG00000019542	MRPL39	mitochondrial ribosomal protein L39
chr1	10824307	10825765	1459	ENSBTAG00000019542	MRPL39	mitochondrial ribosomal protein L39
chr1	10826124	10827184	1061	ENSBTAG00000019542	MRPL39	mitochondrial ribosomal protein L39
chr1	10827581	10827848	268	ENSBTAG00000019542	MRPL39	mitochondrial ribosomal protein L39
chr1	10832877	10833747	871	ENSBTAG00000019542	MRPL39	mitochondrial ribosomal protein L39
chr1	10846112	10847409	1298	ENSBTAG00000036404	MIR155	microRNA mir-155
chr1	10847792	10851990	4199	ENSBTAG00000036404	MIR155	microRNA mir-155
chr1	10852798	10853033	236	ENSBTAG00000036404	MIR155	microRNA mir-155
chr1	10854384	10859645	5262	ENSBTAG00000036404	MIR155	microRNA mir-155
chr1	10861547	10862149	603	ENSBTAG00000036404	MIR155	microRNA mir-155
chr1	10865282	10867734	2453	ENSBTAG00000036404	MIR155	microRNA mir-155
chr1	10885492	10886631	1140	ENSBTAG00000036404	MIR155	microRNA mir-155
chr1	10911637	10914941	3305	ENSBTAG00000036404	MIR155	microRNA mir-155
chr1	11282062	11282661	600	ENSBTAG00000036404	MIR155	microRNA mir-155
chr1	11449595	11451817	2223	ENSBTAG00000036404	MIR155	microRNA mir-155
chr1	18190370	18190914	545	ENSBTAG00000000597	TMPRSS15	transmembrane serine protease 15
chr1	18341294	18342547	1254	ENSBTAG00000000597	TMPRSS15	transmembrane serine protease 15
chr1	19217649	19217835	187	ENSBTAG00000001395	C1H21orf91	chromosome 1 C21orf91 homolog
chr1	19230202	19230594	393	ENSBTAG00000001395	C1H21orf91	chromosome 1 C21orf91 homolog
chr1	19258041	19258586	546	ENSBTAG00000001395	C1H21orf91	chromosome 1 C21orf91 homolog
chr1	19305955	19306214	260	ENSBTAG00000001395	C1H21orf91	chromosome 1 C21orf91 homolog
chr1	19339098	19339469	372	ENSBTAG00000018704	BTG3	BTG anti-proliferation factor 3
chr1	19419743	19420477	735	ENSBTAG00000018704	BTG3	BTG anti-proliferation factor 3
chr1	19420783	19423348	2566	ENSBTAG00000018704	BTG3	BTG anti-proliferation factor 3
chr1	19561584	19563011	1428	ENSBTAG00000004869	CXADR	CXADR Ig-like cell adhesion molecule
chr1	19586490	19586843	354	ENSBTAG00000004869	CXADR	CXADR Ig-like cell adhesion molecule
chr1	19607387	19607909	523	ENSBTAG00000004869	CXADR	CXADR Ig-like cell adhesion molecule
chr1	19616682	19616905	224	ENSBTAG00000004869	CXADR	CXADR Ig-like cell adhesion molecule
chr1	19622729	19625184	2456	ENSBTAG00000004869	CXADR	CXADR Ig-like cell adhesion molecule
chr1	19717413	19719635	2223	ENSBTAG00000004869	CXADR	CXADR Ig-like cell adhesion molecule
chr1	19728924	19729293	370	ENSBTAG00000004869	CXADR	CXADR Ig-like cell adhesion molecule
chr1	19807150	19807756	607	ENSBTAG00000004869	CXADR	CXADR Ig-like cell adhesion molecule
chr1	19937815	19938880	1066	ENSBTAG00000004869	CXADR	CXADR Ig-like cell adhesion molecule
chr1	19994077	19994398	322	ENSBTAG00000029827	MIR125B-2	microRNA mir-125b-2
chr1	19994924	19995331	408	ENSBTAG00000029827	MIR125B-2	microRNA mir-125b-2
chr1	20073323	20074715	1393	ENSBTAG00000029827	MIR125B-2	microRNA mir-125b-2
chr1	20095924	20097915	1992	ENSBTAG00000029827	MIR125B-2	microRNA mir-125b-2
chr1	20109509	20113079	3571	ENSBTAG00000029827	MIR125B-2	microRNA mir-125b-2
chr1	20206982	20207683	702	ENSBTAG00000029827	MIR125B-2	microRNA mir-125b-2
chr1	20208290	20210958	2669	ENSBTAG00000029827	MIR125B-2	microRNA mir-125b-2
chr1	20248502	20248866	365	ENSBTAG00000029827	MIR125B-2	microRNA mir-125b-2
chr1	20365390	20365496	107	ENSBTAG00000029827	MIR125B-2	microRNA mir-125b-2
chr1	20366042	20366342	301	ENSBTAG00000029827	MIR125B-2	microRNA mir-125b-2
chr1	20385403	20386019	617	ENSBTAG00000029827	MIR125B-2	microRNA mir-125b-2
chr1	20386339	20392107	5769	ENSBTAG00000029827	MIR125B-2	microRNA mir-125b-2
chr1	20394397	20396304	1908	ENSBTAG00000029827	MIR125B-2	microRNA mir-125b-2
chr1	20396611	20396784	174	ENSBTAG00000029827	MIR125B-2	microRNA mir-125b-2
chr1	20402087	20404777	2691	ENSBTAG00000029827	MIR125B-2	microRNA mir-125b-2
chr1	20405290	20406617	1328	ENSBTAG00000029827	MIR125B-2	microRNA mir-125b-2
chr1	20406958	20407715	758	ENSBTAG00000029827	MIR125B-2	microRNA mir-125b-2
chr1	20408051	20408342	292	ENSBTAG00000029827	MIR125B-2	microRNA mir-125b-2
chr1	20411840	20414847	3008	ENSBTAG00000029912	MIRLET7C	microRNA let-7c
chr1	20417805	20418830	1026	ENSBTAG00000029912	MIRLET7C	microRNA let-7c
chr1	20420559	20421023	465	ENSBTAG00000029912	MIRLET7C	microRNA let-7c
chr1	20424401	20425112	712	ENSBTAG00000029912	MIRLET7C	microRNA let-7c
chr1	20430435	20433379	2945	ENSBTAG00000029912	MIRLET7C	microRNA let-7c
chr1	20434025	20435454	1430	ENSBTAG00000029912	MIRLET7C	microRNA let-7c
chr1	20439785	20443550	3766	ENSBTAG00000029768	MIR99A	microRNA mir-99a
chr1	20466764	20467442	679	ENSBTAG00000029768	MIR99A	microRNA mir-99a
chr1	20476520	20477143	624	ENSBTAG00000029768	MIR99A	microRNA mir-99a
chr1	20528785	20530041	1257	ENSBTAG00000029768	MIR99A	microRNA mir-99a
chr1	20542523	20544398	1876	ENSBTAG00000029768	MIR99A	microRNA mir-99a
chr1	20544914	20545365	452	ENSBTAG00000029768	MIR99A	microRNA mir-99a
chr1	20577726	20578529	804	ENSBTAG00000029768	MIR99A	microRNA mir-99a
chr1	20582713	20584329	1617	ENSBTAG00000029768	MIR99A	microRNA mir-99a
chr1	20631559	20631830	272	ENSBTAG00000029768	MIR99A	microRNA mir-99a
chr1	20733872	20735119	1248	ENSBTAG00000029768	MIR99A	microRNA mir-99a
chr1	20821689	20822292	604	ENSBTAG00000029768	MIR99A	microRNA mir-99a
chr1	20822957	20823756	800	ENSBTAG00000029768	MIR99A	microRNA mir-99a
chr1	21172547	21173778	1232	ENSBTAG00000029768	MIR99A	microRNA mir-99a
chr1	21174293	21174554	262	ENSBTAG00000029768	MIR99A	microRNA mir-99a
chr1	21272191	21274703	2513	ENSBTAG00000029768	MIR99A	microRNA mir-99a
chr1	21306120	21307148	1029	ENSBTAG00000029768	MIR99A	microRNA mir-99a
chr1	21307815	21308505	691	ENSBTAG00000029768	MIR99A	microRNA mir-99a
chr1	21326111	21327126	1016	ENSBTAG00000029768	MIR99A	microRNA mir-99a
chr1	21399378	21401692	2315	ENSBTAG00000029768	MIR99A	microRNA mir-99a
chr1	21402103	21402484	382	ENSBTAG00000029768	MIR99A	microRNA mir-99a
chr1	21454964	21457937	2974	ENSBTAG00000029768	MIR99A	microRNA mir-99a
chr1	21462605	21467408	4804	ENSBTAG00000029768	MIR99A	microRNA mir-99a
chr1	21608523	21608903	381	ENSBTAG00000002623	SAMSN1	SAM domain, SH3 domain and nuclear localization signals 1
chr1	21867372	21870329	2958	ENSBTAG00000002623	SAMSN1	SAM domain, SH3 domain and nuclear localization signals 1
chr1	21893368	21893797	430	ENSBTAG00000002623	SAMSN1	SAM domain, SH3 domain and nuclear localization signals 1
chr1	21894980	21901015	6036	ENSBTAG00000002623	SAMSN1	SAM domain, SH3 domain and nuclear localization signals 1
chr1	21907972	21911451	3480	ENSBTAG00000002623	SAMSN1	SAM domain, SH3 domain and nuclear localization signals 1
chr1	21920786	21921445	660	ENSBTAG00000002623	SAMSN1	SAM domain, SH3 domain and nuclear localization signals 1
chr1	21922252	21922762	511	ENSBTAG00000002623	SAMSN1	SAM domain, SH3 domain and nuclear localization signals 1
chr1	21923517	21924133	617	ENSBTAG00000002623	SAMSN1	SAM domain, SH3 domain and nuclear localization signals 1
chr1	21942247	21945177	2931	ENSBTAG00000002623	SAMSN1	SAM domain, SH3 domain and nuclear localization signals 1
chr1	22022651	22024619	1969	ENSBTAG00000002623	SAMSN1	SAM domain, SH3 domain and nuclear localization signals 1
chr1	22048063	22050276	2214	ENSBTAG00000002623	SAMSN1	SAM domain, SH3 domain and nuclear localization signals 1
chr1	22055016	22055874	859	ENSBTAG00000002623	SAMSN1	SAM domain, SH3 domain and nuclear localization signals 1
chr1	22095647	22104965	9319	ENSBTAG00000002623	SAMSN1	SAM domain, SH3 domain and nuclear localization signals 1
chr1	22105519	22105932	414	ENSBTAG00000002623	SAMSN1	SAM domain, SH3 domain and nuclear localization signals 1
chr1	22107644	22108679	1036	ENSBTAG00000002623	SAMSN1	SAM domain, SH3 domain and nuclear localization signals 1
chr1	22110616	22111814	1199	ENSBTAG00000002623	SAMSN1	SAM domain, SH3 domain and nuclear localization signals 1
chr1	22124620	22127818	3199	ENSBTAG00000002623	SAMSN1	SAM domain, SH3 domain and nuclear localization signals 1
chr1	22128165	22129011	847	ENSBTAG00000002623	SAMSN1	SAM domain, SH3 domain and nuclear localization signals 1
chr1	22129362	22129785	424	ENSBTAG00000002623	SAMSN1	SAM domain, SH3 domain and nuclear localization signals 1
chr1	22130276	22131511	1236	ENSBTAG00000002623	SAMSN1	SAM domain, SH3 domain and nuclear localization signals 1
chr1	22141687	22142020	334	ENSBTAG00000002623	SAMSN1	SAM domain, SH3 domain and nuclear localization signals 1
chr1	22146778	22148929	2152	ENSBTAG00000002623	SAMSN1	SAM domain, SH3 domain and nuclear localization signals 1
chr1	22152207	22153763	1557	ENSBTAG00000002623	SAMSN1	SAM domain, SH3 domain and nuclear localization signals 1
chr1	22168419	22172179	3761	ENSBTAG00000002623	SAMSN1	SAM domain, SH3 domain and nuclear localization signals 1
chr1	22181188	22181544	357	ENSBTAG00000002623	SAMSN1	SAM domain, SH3 domain and nuclear localization signals 1
chr1	22182649	22183022	374	ENSBTAG00000002623	SAMSN1	SAM domain, SH3 domain and nuclear localization signals 1
chr1	22266505	22270048	3544	ENSBTAG00000002623	SAMSN1	SAM domain, SH3 domain and nuclear localization signals 1
chr1	22276138	22281970	5833	ENSBTAG00000002623	SAMSN1	SAM domain, SH3 domain and nuclear localization signals 1
chr1	22286078	22288620	2543	ENSBTAG00000002623	SAMSN1	SAM domain, SH3 domain and nuclear localization signals 1
chr1	22293949	22294803	855	ENSBTAG00000002623	SAMSN1	SAM domain, SH3 domain and nuclear localization signals 1
chr1	22769422	22770168	747	ENSBTAG00000012908	HSPA13	heat shock protein family A (Hsp70) member 13
chr1	22770703	22770965	263	ENSBTAG00000012908	HSPA13	heat shock protein family A (Hsp70) member 13
chr1	22784797	22785732	936	ENSBTAG00000012908	HSPA13	heat shock protein family A (Hsp70) member 13
chr1	22957038	22958099	1062	ENSBTAG00000038512	LIPI	lipase I
chr1	23339730	23340020	291	ENSBTAG00000034347	RBM11	RNA binding motif protein 11
chr1	24772026	24772270	245	ENSBTAG00000034347	RBM11	RNA binding motif protein 11
chr1	24799344	24799408	65	ENSBTAG00000034347	RBM11	RNA binding motif protein 11
chr1	24799754	24800587	834	ENSBTAG00000034347	RBM11	RNA binding motif protein 11
chr1	24806818	24807754	937	ENSBTAG00000034347	RBM11	RNA binding motif protein 11
chr1	25138347	25139646	1300	ENSBTAG00000009851	ROBO1	roundabout guidance receptor 1
chr1	25203397	25203629	233	ENSBTAG00000009851	ROBO1	roundabout guidance receptor 1
chr1	25204070	25204375	306	ENSBTAG00000009851	ROBO1	roundabout guidance receptor 1
chr1	25238801	25239491	691	ENSBTAG00000009851	ROBO1	roundabout guidance receptor 1
chr1	25308463	25310030	1568	ENSBTAG00000009851	ROBO1	roundabout guidance receptor 1
chr1	25310936	25314059	3124	ENSBTAG00000009851	ROBO1	roundabout guidance receptor 1
chr1	25371433	25371701	269	ENSBTAG00000009851	ROBO1	roundabout guidance receptor 1
chr1	25462967	25463497	531	ENSBTAG00000009851	ROBO1	roundabout guidance receptor 1
chr1	25485889	25486938	1050	ENSBTAG00000009851	ROBO1	roundabout guidance receptor 1
chr1	26154559	26155021	463	ENSBTAG00000009851	ROBO1	roundabout guidance receptor 1
chr1	26257626	26258723	1098	ENSBTAG00000009851	ROBO1	roundabout guidance receptor 1
chr1	26260660	26260941	282	ENSBTAG00000009851	ROBO1	roundabout guidance receptor 1
chr1	26274280	26274680	401	ENSBTAG00000009851	ROBO1	roundabout guidance receptor 1
chr1	26275304	26275904	601	ENSBTAG00000009851	ROBO1	roundabout guidance receptor 1
chr1	26326213	26326798	586	ENSBTAG00000009851	ROBO1	roundabout guidance receptor 1
chr1	26361007	26361599	593	ENSBTAG00000009851	ROBO1	roundabout guidance receptor 1
chr1	26374390	26374545	156	ENSBTAG00000009851	ROBO1	roundabout guidance receptor 1
chr1	26375058	26375763	706	ENSBTAG00000009851	ROBO1	roundabout guidance receptor 1
chr1	26398094	26398280	187	ENSBTAG00000009851	ROBO1	roundabout guidance receptor 1
chr1	26531652	26534744	3093	ENSBTAG00000009851	ROBO1	roundabout guidance receptor 1
chr1	26535326	26537483	2158	ENSBTAG00000009851	ROBO1	roundabout guidance receptor 1
chr1	26540902	26542027	1126	ENSBTAG00000009851	ROBO1	roundabout guidance receptor 1
chr1	26578124	26578475	352	ENSBTAG00000009851	ROBO1	roundabout guidance receptor 1
chr1	27624937	27625514	578	ENSBTAG00000009851	ROBO1	roundabout guidance receptor 1
chr1	27625970	27626497	528	ENSBTAG00000009851	ROBO1	roundabout guidance receptor 1
chr1	27629711	27630085	375	ENSBTAG00000009851	ROBO1	roundabout guidance receptor 1
chr1	27630767	27632468	1702	ENSBTAG00000009851	ROBO1	roundabout guidance receptor 1
chr1	27633380	27633963	584	ENSBTAG00000009851	ROBO1	roundabout guidance receptor 1
chr1	29131432	29131663	232	ENSBTAG00000036262	GBE1	1,4-alpha-glucan branching enzyme 1
chr1	29373479	29374424	946	ENSBTAG00000036262	GBE1	1,4-alpha-glucan branching enzyme 1
chr1	29397169	29397420	252	ENSBTAG00000036262	GBE1	1,4-alpha-glucan branching enzyme 1
chr1	29399228	29399287	60	ENSBTAG00000036262	GBE1	1,4-alpha-glucan branching enzyme 1
chr1	29400213	29406369	6157	ENSBTAG00000036262	GBE1	1,4-alpha-glucan branching enzyme 1
chr1	29406693	29407095	403	ENSBTAG00000036262	GBE1	1,4-alpha-glucan branching enzyme 1
chr1	29414199	29414474	276	ENSBTAG00000036262	GBE1	1,4-alpha-glucan branching enzyme 1
chr1	29414895	29417699	2805	ENSBTAG00000036262	GBE1	1,4-alpha-glucan branching enzyme 1
chr1	29515721	29516043	323	ENSBTAG00000036262	GBE1	1,4-alpha-glucan branching enzyme 1
chr1	29516428	29516748	321	ENSBTAG00000036262	GBE1	1,4-alpha-glucan branching enzyme 1
chr1	30806724	30807288	565	ENSBTAG00000036262	GBE1	1,4-alpha-glucan branching enzyme 1
chr1	30921935	30922352	418	ENSBTAG00000036262	GBE1	1,4-alpha-glucan branching enzyme 1
chr1	34903790	34905095	1306	ENSBTAG00000026156	VGLL3	vestigial like family member 3
chr1	34905548	34906455	908	ENSBTAG00000026156	VGLL3	vestigial like family member 3
chr1	34912754	34924684	11931	ENSBTAG00000026156	VGLL3	vestigial like family member 3
chr1	34925118	34925640	523	ENSBTAG00000026156	VGLL3	vestigial like family member 3
chr1	34930804	34931700	897	ENSBTAG00000026156	VGLL3	vestigial like family member 3
chr1	34942002	34943224	1223	ENSBTAG00000026156	VGLL3	vestigial like family member 3
chr1	34943586	34945164	1579	ENSBTAG00000026156	VGLL3	vestigial like family member 3
chr1	34945685	34946464	780	ENSBTAG00000026156	VGLL3	vestigial like family member 3
chr1	34947080	34947887	808	ENSBTAG00000026156	VGLL3	vestigial like family member 3
chr1	34948429	34950298	1870	ENSBTAG00000026156	VGLL3	vestigial like family member 3
chr1	34956789	34963912	7124	ENSBTAG00000026156	VGLL3	vestigial like family member 3
chr1	34964390	34964718	329	ENSBTAG00000026156	VGLL3	vestigial like family member 3
chr1	34965879	34970388	4510	ENSBTAG00000026156	VGLL3	vestigial like family member 3
chr1	34991710	34996166	4457	ENSBTAG00000026156	VGLL3	vestigial like family member 3
chr1	34997236	34997631	396	ENSBTAG00000026156	VGLL3	vestigial like family member 3
chr1	34998062	34998832	771	ENSBTAG00000026156	VGLL3	vestigial like family member 3
chr1	34999723	35002260	2538	ENSBTAG00000026156	VGLL3	vestigial like family member 3
chr1	35009239	35009539	301	ENSBTAG00000026156	VGLL3	vestigial like family member 3
chr1	35009934	35010294	361	ENSBTAG00000026156	VGLL3	vestigial like family member 3
chr1	35012046	35012348	303	ENSBTAG00000026156	VGLL3	vestigial like family member 3
chr1	35016114	35016400	287	ENSBTAG00000026156	VGLL3	vestigial like family member 3
chr1	35016715	35016946	232	ENSBTAG00000026156	VGLL3	vestigial like family member 3
chr1	35028620	35029121	502	ENSBTAG00000026156	VGLL3	vestigial like family member 3
chr1	35029613	35039352	9740	ENSBTAG00000026156	VGLL3	vestigial like family member 3
chr1	35040149	35040604	456	ENSBTAG00000026156	VGLL3	vestigial like family member 3
chr1	35044065	35044487	423	ENSBTAG00000026156	VGLL3	vestigial like family member 3
chr1	35046069	35046428	360	ENSBTAG00000026156	VGLL3	vestigial like family member 3
chr1	35053635	35053823	189	ENSBTAG00000026156	VGLL3	vestigial like family member 3
chr1	35061244	35066848	5605	ENSBTAG00000026156	VGLL3	vestigial like family member 3
chr1	35067949	35072274	4326	ENSBTAG00000026156	VGLL3	vestigial like family member 3
chr1	35072654	35080448	7795	ENSBTAG00000026156	VGLL3	vestigial like family member 3
chr1	35080940	35095424	14485	ENSBTAG00000026156	VGLL3	vestigial like family member 3
chr1	35095737	35099431	3695	ENSBTAG00000026156	VGLL3	vestigial like family member 3
chr1	35100077	35105284	5208	ENSBTAG00000026156	VGLL3	vestigial like family member 3
chr1	35105710	35113229	7520	ENSBTAG00000026156	VGLL3	vestigial like family member 3
chr1	35113812	35119721	5910	ENSBTAG00000026156	VGLL3	vestigial like family member 3
chr1	35124103	35124334	232	ENSBTAG00000026156	VGLL3	vestigial like family member 3
chr1	35128365	35129700	1336	ENSBTAG00000026156	VGLL3	vestigial like family member 3
chr1	35233685	35233966	282	ENSBTAG00000026156	VGLL3	vestigial like family member 3
chr1	35234697	35237273	2577	ENSBTAG00000026156	VGLL3	vestigial like family member 3
chr1	35250768	35251165	398	ENSBTAG00000026156	VGLL3	vestigial like family member 3
chr1	35327281	35328205	925	ENSBTAG00000007939	CHMP2B	charged multivesicular body protein 2B
chr1	35382434	35382596	163	ENSBTAG00000007939	CHMP2B	charged multivesicular body protein 2B
chr1	36032148	36033106	959	ENSBTAG00000039151	HTR1F	5-hydroxytryptamine receptor 1F
chr1	36033506	36034337	832	ENSBTAG00000039151	HTR1F	5-hydroxytryptamine receptor 1F
chr1	36075695	36075926	232	ENSBTAG00000046959	CGGBP1	CGG triplet repeat binding protein 1
chr1	36079565	36080591	1027	ENSBTAG00000046959	CGGBP1	CGG triplet repeat binding protein 1
chr1	36081034	36081291	258	ENSBTAG00000046959	CGGBP1	CGG triplet repeat binding protein 1
chr1	36130979	36131817	839	ENSBTAG00000007970	C1H3orf38	chromosome 1 C3orf38 homolog
chr1	36137134	36139308	2175	ENSBTAG00000007970	C1H3orf38	chromosome 1 C3orf38 homolog
chr1	36157794	36158978	1185	ENSBTAG00000007970	C1H3orf38	chromosome 1 C3orf38 homolog
chr1	36974097	36974671	575	ENSBTAG00000006811	EPHA3	EPH receptor A3
chr1	36980961	36982388	1428	ENSBTAG00000006811	EPHA3	EPH receptor A3
chr1	36983954	36984381	428	ENSBTAG00000006811	EPHA3	EPH receptor A3
chr1	37053929	37057205	3277	ENSBTAG00000006811	EPHA3	EPH receptor A3
chr1	37057849	37058172	324	ENSBTAG00000006811	EPHA3	EPH receptor A3
chr1	37645650	37645760	111	ENSBTAG00000006811	EPHA3	EPH receptor A3
chr1	37666540	37671123	4584	ENSBTAG00000006811	EPHA3	EPH receptor A3
chr1	37780662	37782135	1474	ENSBTAG00000023652	PROS1	protein S
chr1	37786494	37786834	341	ENSBTAG00000023652	PROS1	protein S
chr1	37802890	37803709	820	ENSBTAG00000023652	PROS1	protein S
chr1	37811746	37812033	288	ENSBTAG00000023652	PROS1	protein S
chr1	37932729	37933889	1161	ENSBTAG00000023652	PROS1	protein S
chr1	37941633	37942275	643	ENSBTAG00000023652	PROS1	protein S
chr1	37943085	37943527	443	ENSBTAG00000023652	PROS1	protein S
chr1	37945346	37946222	877	ENSBTAG00000023652	PROS1	protein S
chr1	37946656	37949049	2394	ENSBTAG00000023652	PROS1	protein S
chr1	37949360	37950109	750	ENSBTAG00000023652	PROS1	protein S
chr1	37983080	37983419	340	ENSBTAG00000023652	PROS1	protein S
chr1	37983808	37985739	1932	ENSBTAG00000023652	PROS1	protein S
chr1	38010840	38012211	1372	ENSBTAG00000023652	PROS1	protein S
chr1	38256376	38257957	1582	ENSBTAG00000023652	PROS1	protein S
chr1	38267496	38268835	1340	ENSBTAG00000023652	PROS1	protein S
chr1	38269166	38270845	1680	ENSBTAG00000023652	PROS1	protein S
chr1	38276407	38276773	367	ENSBTAG00000023652	PROS1	protein S
chr1	38277420	38278247	828	ENSBTAG00000023652	PROS1	protein S
chr1	38300113	38301238	1126	ENSBTAG00000005162	STX19	syntaxin 19
chr1	38459260	38459932	673	ENSBTAG00000015728	NSUN3	NOP2/Sun RNA methyltransferase 3
chr1	38481455	38482001	547	ENSBTAG00000015728	NSUN3	NOP2/Sun RNA methyltransferase 3
chr1	38482383	38483679	1297	ENSBTAG00000015728	NSUN3	NOP2/Sun RNA methyltransferase 3
chr1	38595713	38596673	961	ENSBTAG00000015728	NSUN3	NOP2/Sun RNA methyltransferase 3
chr1	38597009	38597589	581	ENSBTAG00000015728	NSUN3	NOP2/Sun RNA methyltransferase 3
chr1	42068938	42069441	504	ENSBTAG00000010091	ARL6	ADP ribosylation factor like GTPase 6
chr1	42072047	42073248	1202	ENSBTAG00000010091	ARL6	ADP ribosylation factor like GTPase 6
chr1	42156067	42160544	4478	ENSBTAG00000015546	RIOX2	ribosomal oxygenase 2
chr1	42160888	42161111	224	ENSBTAG00000015546	RIOX2	ribosomal oxygenase 2
chr1	42166972	42168338	1367	ENSBTAG00000015546	RIOX2	ribosomal oxygenase 2
chr1	42204832	42205726	895	ENSBTAG00000015546	RIOX2	ribosomal oxygenase 2
chr1	42206128	42207491	1364	ENSBTAG00000015546	RIOX2	ribosomal oxygenase 2
chr1	42207967	42211078	3112	ENSBTAG00000015546	RIOX2	ribosomal oxygenase 2
chr1	42226089	42226784	696	ENSBTAG00000015546	RIOX2	ribosomal oxygenase 2
chr1	42229614	42229829	216	ENSBTAG00000015546	RIOX2	ribosomal oxygenase 2
chr1	42252452	42256661	4210	ENSBTAG00000015546	RIOX2	ribosomal oxygenase 2
chr1	42261642	42262404	763	ENSBTAG00000001416	GABRR3	gamma-aminobutyric acid type A receptor rho3 subunit
chr1	42262910	42263259	350	ENSBTAG00000001416	GABRR3	gamma-aminobutyric acid type A receptor rho3 subunit
chr1	42263574	42266074	2501	ENSBTAG00000001416	GABRR3	gamma-aminobutyric acid type A receptor rho3 subunit
chr1	42266515	42267711	1197	ENSBTAG00000001416	GABRR3	gamma-aminobutyric acid type A receptor rho3 subunit
chr1	42293405	42294401	997	ENSBTAG00000001416	GABRR3	gamma-aminobutyric acid type A receptor rho3 subunit
chr1	42800888	42801649	762	ENSBTAG00000020996	CLDND1	claudin domain containing 1
chr1	42802507	42803808	1302	ENSBTAG00000020996	CLDND1	claudin domain containing 1
chr1	42827981	42829118	1138	ENSBTAG00000020996	CLDND1	claudin domain containing 1
chr1	42869769	42870517	749	ENSBTAG00000004124	CPOX	coproporphyrinogen oxidase
chr1	42917530	42918623	1094	ENSBTAG00000004124	CPOX	coproporphyrinogen oxidase
chr1	42918995	42919902	908	ENSBTAG00000004124	CPOX	coproporphyrinogen oxidase
chr1	42924159	42925417	1259	ENSBTAG00000004124	CPOX	coproporphyrinogen oxidase
chr1	42952566	42952988	423	ENSBTAG00000004124	CPOX	coproporphyrinogen oxidase
chr1	42967711	42968959	1249	ENSBTAG00000004124	CPOX	coproporphyrinogen oxidase
chr1	42986201	42987047	847	ENSBTAG00000004471	ST3GAL6	ST3 beta-galactoside alpha-2,3-sialyltransferase 6
chr1	42987818	42988213	396	ENSBTAG00000004471	ST3GAL6	ST3 beta-galactoside alpha-2,3-sialyltransferase 6
chr1	42988569	42989057	489	ENSBTAG00000004471	ST3GAL6	ST3 beta-galactoside alpha-2,3-sialyltransferase 6
chr1	42989409	42989864	456	ENSBTAG00000004471	ST3GAL6	ST3 beta-galactoside alpha-2,3-sialyltransferase 6
chr1	42999620	43001666	2047	ENSBTAG00000004471	ST3GAL6	ST3 beta-galactoside alpha-2,3-sialyltransferase 6
chr1	43001983	43002379	397	ENSBTAG00000004471	ST3GAL6	ST3 beta-galactoside alpha-2,3-sialyltransferase 6
chr1	43009252	43010106	855	ENSBTAG00000004471	ST3GAL6	ST3 beta-galactoside alpha-2,3-sialyltransferase 6
chr1	43010460	43011488	1029	ENSBTAG00000004471	ST3GAL6	ST3 beta-galactoside alpha-2,3-sialyltransferase 6
chr1	43023199	43023745	547	ENSBTAG00000004471	ST3GAL6	ST3 beta-galactoside alpha-2,3-sialyltransferase 6
chr1	43030008	43030556	549	ENSBTAG00000004471	ST3GAL6	ST3 beta-galactoside alpha-2,3-sialyltransferase 6
chr1	43047683	43047932	250	ENSBTAG00000004471	ST3GAL6	ST3 beta-galactoside alpha-2,3-sialyltransferase 6
chr1	43068482	43070369	1888	ENSBTAG00000004471	ST3GAL6	ST3 beta-galactoside alpha-2,3-sialyltransferase 6
chr1	43076853	43077047	195	ENSBTAG00000004471	ST3GAL6	ST3 beta-galactoside alpha-2,3-sialyltransferase 6
chr1	43100725	43103393	2669	ENSBTAG00000004471	ST3GAL6	ST3 beta-galactoside alpha-2,3-sialyltransferase 6
chr1	43131581	43134015	2435	ENSBTAG00000014889	DCBLD2	discoidin, CUB and LCCL domain containing 2
chr1	43135158	43135925	768	ENSBTAG00000014889	DCBLD2	discoidin, CUB and LCCL domain containing 2
chr1	43136247	43136498	252	ENSBTAG00000014889	DCBLD2	discoidin, CUB and LCCL domain containing 2
chr1	43139745	43139837	93	ENSBTAG00000014889	DCBLD2	discoidin, CUB and LCCL domain containing 2
chr1	43140340	43140654	315	ENSBTAG00000014889	DCBLD2	discoidin, CUB and LCCL domain containing 2
chr1	43141096	43143017	1922	ENSBTAG00000014889	DCBLD2	discoidin, CUB and LCCL domain containing 2
chr1	43147786	43150978	3193	ENSBTAG00000014889	DCBLD2	discoidin, CUB and LCCL domain containing 2
chr1	43153437	43153968	532	ENSBTAG00000014889	DCBLD2	discoidin, CUB and LCCL domain containing 2
chr1	43154433	43155255	823	ENSBTAG00000014889	DCBLD2	discoidin, CUB and LCCL domain containing 2
chr1	43165962	43166421	460	ENSBTAG00000014889	DCBLD2	discoidin, CUB and LCCL domain containing 2
chr1	43171746	43180320	8575	ENSBTAG00000014889	DCBLD2	discoidin, CUB and LCCL domain containing 2
chr1	43182913	43190205	7293	ENSBTAG00000014889	DCBLD2	discoidin, CUB and LCCL domain containing 2
chr1	43190546	43192639	2094	ENSBTAG00000014889	DCBLD2	discoidin, CUB and LCCL domain containing 2
chr1	43195622	43196338	717	ENSBTAG00000014889	DCBLD2	discoidin, CUB and LCCL domain containing 2
chr1	43200158	43205135	4978	ENSBTAG00000014889	DCBLD2	discoidin, CUB and LCCL domain containing 2
chr1	43205878	43208093	2216	ENSBTAG00000014889	DCBLD2	discoidin, CUB and LCCL domain containing 2
chr1	43212940	43214868	1929	ENSBTAG00000014889	DCBLD2	discoidin, CUB and LCCL domain containing 2
chr1	43216311	43220484	4174	ENSBTAG00000014889	DCBLD2	discoidin, CUB and LCCL domain containing 2
chr1	43230230	43232290	2061	ENSBTAG00000014889	DCBLD2	discoidin, CUB and LCCL domain containing 2
chr1	43240234	43243831	3598	ENSBTAG00000014889	DCBLD2	discoidin, CUB and LCCL domain containing 2
chr1	43248791	43253671	4881	ENSBTAG00000014889	DCBLD2	discoidin, CUB and LCCL domain containing 2
chr1	43254022	43254834	813	ENSBTAG00000014889	DCBLD2	discoidin, CUB and LCCL domain containing 2
chr1	43257713	43259679	1967	ENSBTAG00000014889	DCBLD2	discoidin, CUB and LCCL domain containing 2
chr1	43260050	43274397	14348	ENSBTAG00000014889	DCBLD2	discoidin, CUB and LCCL domain containing 2
chr1	43297931	43298379	449	ENSBTAG00000014889	DCBLD2	discoidin, CUB and LCCL domain containing 2
chr1	43314079	43314671	593	ENSBTAG00000014889	DCBLD2	discoidin, CUB and LCCL domain containing 2
chr1	43375663	43376090	428	ENSBTAG00000014889	DCBLD2	discoidin, CUB and LCCL domain containing 2
chr1	43391831	43392481	651	ENSBTAG00000014889	DCBLD2	discoidin, CUB and LCCL domain containing 2
chr1	43609067	43612243	3177	ENSBTAG00000013662	COL8A1	collagen type VIII alpha 1 chain
chr1	43641986	43643056	1071	ENSBTAG00000013662	COL8A1	collagen type VIII alpha 1 chain
chr1	43643449	43644697	1249	ENSBTAG00000013662	COL8A1	collagen type VIII alpha 1 chain
chr1	43901333	43901644	312	ENSBTAG00000013662	COL8A1	collagen type VIII alpha 1 chain
chr1	43911093	43912523	1431	ENSBTAG00000013662	COL8A1	collagen type VIII alpha 1 chain
chr1	43912839	43916076	3238	ENSBTAG00000013662	COL8A1	collagen type VIII alpha 1 chain
chr1	43922095	43927467	5373	ENSBTAG00000013662	COL8A1	collagen type VIII alpha 1 chain
chr1	43930582	43930981	400	ENSBTAG00000013662	COL8A1	collagen type VIII alpha 1 chain
chr1	43934826	43935375	550	ENSBTAG00000013662	COL8A1	collagen type VIII alpha 1 chain
chr1	43935987	43938226	2240	ENSBTAG00000013662	COL8A1	collagen type VIII alpha 1 chain
chr1	43939042	43939178	137	ENSBTAG00000013662	COL8A1	collagen type VIII alpha 1 chain
chr1	43944551	43946051	1501	ENSBTAG00000013662	COL8A1	collagen type VIII alpha 1 chain
chr1	43947790	43949729	1940	ENSBTAG00000013662	COL8A1	collagen type VIII alpha 1 chain
chr1	43975130	43975524	395	ENSBTAG00000013662	COL8A1	collagen type VIII alpha 1 chain
chr1	43985693	43986418	726	ENSBTAG00000013662	COL8A1	collagen type VIII alpha 1 chain
chr1	43990528	43991724	1197	ENSBTAG00000013662	COL8A1	collagen type VIII alpha 1 chain
chr1	43992065	43993029	965	ENSBTAG00000013662	COL8A1	collagen type VIII alpha 1 chain
chr1	44019566	44021037	1472	ENSBTAG00000013663	CMSS1	cms1 ribosomal small subunit homolog
chr1	44021615	44022128	514	ENSBTAG00000013663	CMSS1	cms1 ribosomal small subunit homolog
chr1	44023080	44023312	233	ENSBTAG00000013663	CMSS1	cms1 ribosomal small subunit homolog
chr1	44023690	44024307	618	ENSBTAG00000013663	CMSS1	cms1 ribosomal small subunit homolog
chr1	44042876	44047270	4395	ENSBTAG00000013663	CMSS1	cms1 ribosomal small subunit homolog
chr1	44055980	44055993	14	ENSBTAG00000013663	CMSS1	cms1 ribosomal small subunit homolog
chr1	44086625	44087938	1314	ENSBTAG00000013663	CMSS1	cms1 ribosomal small subunit homolog
chr1	44098685	44103667	4983	ENSBTAG00000013663	CMSS1	cms1 ribosomal small subunit homolog
chr1	44109581	44112811	3231	ENSBTAG00000013663	CMSS1	cms1 ribosomal small subunit homolog
chr1	44113147	44121968	8822	ENSBTAG00000013663	CMSS1	cms1 ribosomal small subunit homolog
chr1	44123905	44124540	636	ENSBTAG00000013663	CMSS1	cms1 ribosomal small subunit homolog
chr1	44125270	44140610	15341	ENSBTAG00000013663	CMSS1	cms1 ribosomal small subunit homolog
chr1	44143312	44148339	5028	ENSBTAG00000013663	CMSS1	cms1 ribosomal small subunit homolog
chr1	44159810	44162707	2898	ENSBTAG00000013663	CMSS1	cms1 ribosomal small subunit homolog
chr1	44164506	44168056	3551	ENSBTAG00000013663	CMSS1	cms1 ribosomal small subunit homolog
chr1	44168371	44172693	4323	ENSBTAG00000013663	CMSS1	cms1 ribosomal small subunit homolog
chr1	44174611	44175696	1086	ENSBTAG00000013663	CMSS1	cms1 ribosomal small subunit homolog
chr1	44176047	44178770	2724	ENSBTAG00000013663	CMSS1	cms1 ribosomal small subunit homolog
chr1	44179227	44180282	1056	ENSBTAG00000013663	CMSS1	cms1 ribosomal small subunit homolog
chr1	44196156	44197459	1304	ENSBTAG00000013663	CMSS1	cms1 ribosomal small subunit homolog
chr1	44207426	44207625	200	ENSBTAG00000013663	CMSS1	cms1 ribosomal small subunit homolog
chr1	44208157	44212829	4673	ENSBTAG00000013663	CMSS1	cms1 ribosomal small subunit homolog
chr1	44219110	44220321	1212	ENSBTAG00000013663	CMSS1	cms1 ribosomal small subunit homolog
chr1	44223271	44223502	232	ENSBTAG00000013663	CMSS1	cms1 ribosomal small subunit homolog
chr1	44236388	44236507	120	ENSBTAG00000013663	CMSS1	cms1 ribosomal small subunit homolog
chr1	44237414	44239336	1923	ENSBTAG00000013663	CMSS1	cms1 ribosomal small subunit homolog
chr1	44242016	44242986	971	ENSBTAG00000013663	CMSS1	cms1 ribosomal small subunit homolog
chr1	44246139	44246868	730	ENSBTAG00000013663	CMSS1	cms1 ribosomal small subunit homolog
chr1	44248430	44252254	3825	ENSBTAG00000013663	CMSS1	cms1 ribosomal small subunit homolog
chr1	44254592	44255850	1259	ENSBTAG00000013663	CMSS1	cms1 ribosomal small subunit homolog
chr1	44277329	44278018	690	ENSBTAG00000013663	CMSS1	cms1 ribosomal small subunit homolog
chr1	44293651	44297161	3511	ENSBTAG00000013667	TMEM30C	transmembrane protein 30C
chr1	44309475	44310647	1173	ENSBTAG00000013667	TMEM30C	transmembrane protein 30C
chr1	44313340	44315565	2226	ENSBTAG00000013667	TMEM30C	transmembrane protein 30C
chr1	44318364	44319214	851	ENSBTAG00000013667	TMEM30C	transmembrane protein 30C
chr1	44319577	44325340	5764	ENSBTAG00000013667	TMEM30C	transmembrane protein 30C
chr1	44328526	44337290	8765	ENSBTAG00000013667	TMEM30C	transmembrane protein 30C
chr1	44337679	44338448	770	ENSBTAG00000013667	TMEM30C	transmembrane protein 30C
chr1	44339027	44339649	623	ENSBTAG00000013667	TMEM30C	transmembrane protein 30C
chr1	44339974	44340500	527	ENSBTAG00000013667	TMEM30C	transmembrane protein 30C
chr1	44344474	44347125	2652	ENSBTAG00000013667	TMEM30C	transmembrane protein 30C
chr1	44355712	44356689	978	ENSBTAG00000013667	TMEM30C	transmembrane protein 30C
chr1	44361914	44363974	2061	ENSBTAG00000013667	TMEM30C	transmembrane protein 30C
chr1	44384333	44386159	1827	ENSBTAG00000013667	TMEM30C	transmembrane protein 30C
chr1	44390687	44390920	234	ENSBTAG00000013667	TMEM30C	transmembrane protein 30C
chr1	44391428	44392076	649	ENSBTAG00000013667	TMEM30C	transmembrane protein 30C
chr1	44392702	44397446	4745	ENSBTAG00000013667	TMEM30C	transmembrane protein 30C
chr1	44397796	44399402	1607	ENSBTAG00000013667	TMEM30C	transmembrane protein 30C
chr1	44443460	44443878	419	ENSBTAG00000013667	TMEM30C	transmembrane protein 30C
chr1	44455523	44459983	4461	ENSBTAG00000013667	TMEM30C	transmembrane protein 30C
chr1	44460343	44461246	904	ENSBTAG00000013667	TMEM30C	transmembrane protein 30C
chr1	44462126	44462433	308	ENSBTAG00000013667	TMEM30C	transmembrane protein 30C
chr1	44462769	44463264	496	ENSBTAG00000013667	TMEM30C	transmembrane protein 30C
chr1	44511832	44513549	1718	ENSBTAG00000013667	TMEM30C	transmembrane protein 30C
chr1	44519812	44521420	1609	ENSBTAG00000013667	TMEM30C	transmembrane protein 30C
chr1	44532667	44533321	655	ENSBTAG00000013667	TMEM30C	transmembrane protein 30C
chr1	44535687	44536972	1286	ENSBTAG00000013667	TMEM30C	transmembrane protein 30C
chr1	44545326	44550135	4810	ENSBTAG00000013667	TMEM30C	transmembrane protein 30C
chr1	44553403	44554947	1545	ENSBTAG00000004833	NIT2	nitrilase family member 2
chr1	44555967	44557863	1897	ENSBTAG00000004833	NIT2	nitrilase family member 2
chr1	44558201	44560091	1891	ENSBTAG00000004833	NIT2	nitrilase family member 2
chr1	44560475	44562103	1629	ENSBTAG00000004833	NIT2	nitrilase family member 2
chr1	44562557	44566136	3580	ENSBTAG00000004833	NIT2	nitrilase family member 2
chr1	44567597	44574083	6487	ENSBTAG00000004833	NIT2	nitrilase family member 2
chr1	44599752	44601691	1940	ENSBTAG00000004833	NIT2	nitrilase family member 2
chr1	44602221	44603018	798	ENSBTAG00000004833	NIT2	nitrilase family member 2
chr1	44616717	44616837	121	ENSBTAG00000004833	NIT2	nitrilase family member 2
chr1	44618299	44619432	1134	ENSBTAG00000004833	NIT2	nitrilase family member 2
chr1	44647111	44647624	514	ENSBTAG00000004833	NIT2	nitrilase family member 2
chr1	44677732	44680707	2976	ENSBTAG00000014302	TOMM70	translocase of outer mitochondrial membrane 70
chr1	44681155	44684041	2887	ENSBTAG00000014302	TOMM70	translocase of outer mitochondrial membrane 70
chr1	44684389	44686882	2494	ENSBTAG00000014302	TOMM70	translocase of outer mitochondrial membrane 70
chr1	44689242	44690128	887	ENSBTAG00000034442	LNP1	leukemia NUP98 fusion partner 1
chr1	44874209	44875600	1392	ENSBTAG00000013321	LOC529036	transmembrane protein 45A-like
chr1	44875915	44876816	902	ENSBTAG00000004459	TMEM45A	transmembrane protein 45A
chr1	44971795	44972200	406	ENSBTAG00000004459	TMEM45A	transmembrane protein 45A
chr1	44976546	44982259	5714	ENSBTAG00000004459	TMEM45A	transmembrane protein 45A
chr1	44984655	44987198	2544	ENSBTAG00000004459	TMEM45A	transmembrane protein 45A
chr1	45039802	45043049	3248	ENSBTAG00000012140	ADGRG7	adhesion G protein-coupled receptor G7
chr1	45066080	45067452	1373	ENSBTAG00000012140	ADGRG7	adhesion G protein-coupled receptor G7
chr1	45094668	45096156	1489	ENSBTAG00000012140	ADGRG7	adhesion G protein-coupled receptor G7
chr1	45157058	45160544	3487	ENSBTAG00000016363	TFG	trafficking from ER to golgi regulator
chr1	45161290	45163335	2046	ENSBTAG00000016363	TFG	trafficking from ER to golgi regulator
chr1	45164166	45164812	647	ENSBTAG00000016363	TFG	trafficking from ER to golgi regulator
chr1	45172662	45172733	72	ENSBTAG00000016363	TFG	trafficking from ER to golgi regulator
chr1	45180444	45180703	260	ENSBTAG00000016363	TFG	trafficking from ER to golgi regulator
chr1	45194424	45195742	1319	ENSBTAG00000016363	TFG	trafficking from ER to golgi regulator
chr1	45239533	45244782	5250	ENSBTAG00000016363	TFG	trafficking from ER to golgi regulator
chr1	45268515	45270190	1676	ENSBTAG00000016363	TFG	trafficking from ER to golgi regulator
chr1	45270612	45272263	1652	ENSBTAG00000016363	TFG	trafficking from ER to golgi regulator
chr1	45315223	45316305	1083	ENSBTAG00000016363	TFG	trafficking from ER to golgi regulator
chr1	45328547	45328931	385	ENSBTAG00000016363	TFG	trafficking from ER to golgi regulator
chr1	45329700	45331764	2065	ENSBTAG00000016363	TFG	trafficking from ER to golgi regulator
chr1	45332208	45334826	2619	ENSBTAG00000016363	TFG	trafficking from ER to golgi regulator
chr1	45346577	45346616	40	ENSBTAG00000016363	TFG	trafficking from ER to golgi regulator
chr1	45347200	45348001	802	ENSBTAG00000016363	TFG	trafficking from ER to golgi regulator
chr1	45348361	45351963	3603	ENSBTAG00000016363	TFG	trafficking from ER to golgi regulator
chr1	45356496	45359233	2738	ENSBTAG00000016363	TFG	trafficking from ER to golgi regulator
chr1	45363825	45364369	545	ENSBTAG00000016363	TFG	trafficking from ER to golgi regulator
chr1	45365099	45365409	311	ENSBTAG00000016363	TFG	trafficking from ER to golgi regulator
chr1	45370562	45373291	2730	ENSBTAG00000016363	TFG	trafficking from ER to golgi regulator
chr1	45373833	45374471	639	ENSBTAG00000016363	TFG	trafficking from ER to golgi regulator
chr1	45374995	45377559	2565	ENSBTAG00000016363	TFG	trafficking from ER to golgi regulator
chr1	45380127	45383469	3343	ENSBTAG00000016363	TFG	trafficking from ER to golgi regulator
chr1	45384020	45384657	638	ENSBTAG00000016363	TFG	trafficking from ER to golgi regulator
chr1	45385051	45386401	1351	ENSBTAG00000016363	TFG	trafficking from ER to golgi regulator
chr1	45386910	45387326	417	ENSBTAG00000016363	TFG	trafficking from ER to golgi regulator
chr1	45423261	45423490	230	ENSBTAG00000016363	TFG	trafficking from ER to golgi regulator
chr1	45423926	45426851	2926	ENSBTAG00000016363	TFG	trafficking from ER to golgi regulator
chr1	45448920	45450492	1573	ENSBTAG00000016363	TFG	trafficking from ER to golgi regulator
chr1	45458930	45463187	4258	ENSBTAG00000016363	TFG	trafficking from ER to golgi regulator
chr1	45463619	45466417	2799	ENSBTAG00000016363	TFG	trafficking from ER to golgi regulator
chr1	45476623	45477014	392	ENSBTAG00000016363	TFG	trafficking from ER to golgi regulator
chr1	45618071	45618490	420	ENSBTAG00000016932	SENP7	SUMO specific peptidase 7
chr1	45631441	45632788	1348	ENSBTAG00000016932	SENP7	SUMO specific peptidase 7
chr1	45636251	45636482	232	ENSBTAG00000016932	SENP7	SUMO specific peptidase 7
chr1	45708517	45709136	620	ENSBTAG00000016932	SENP7	SUMO specific peptidase 7
chr1	45717638	45719428	1791	ENSBTAG00000016932	SENP7	SUMO specific peptidase 7
chr1	45725408	45726491	1084	ENSBTAG00000016932	SENP7	SUMO specific peptidase 7
chr1	45726893	45729787	2895	ENSBTAG00000016932	SENP7	SUMO specific peptidase 7
chr1	45731126	45732226	1101	ENSBTAG00000016932	SENP7	SUMO specific peptidase 7
chr1	45732590	45733211	622	ENSBTAG00000016932	SENP7	SUMO specific peptidase 7
chr1	45733760	45734811	1052	ENSBTAG00000016932	SENP7	SUMO specific peptidase 7
chr1	45737664	45738958	1295	ENSBTAG00000016932	SENP7	SUMO specific peptidase 7
chr1	45739345	45741621	2277	ENSBTAG00000016932	SENP7	SUMO specific peptidase 7
chr1	45754699	45759299	4601	ENSBTAG00000016932	SENP7	SUMO specific peptidase 7
chr1	45762844	45763094	251	ENSBTAG00000016932	SENP7	SUMO specific peptidase 7
chr1	45763649	45763902	254	ENSBTAG00000016932	SENP7	SUMO specific peptidase 7
chr1	45768666	45770244	1579	ENSBTAG00000016932	SENP7	SUMO specific peptidase 7
chr1	45770790	45771212	423	ENSBTAG00000016932	SENP7	SUMO specific peptidase 7
chr1	45771634	45772385	752	ENSBTAG00000016932	SENP7	SUMO specific peptidase 7
chr1	45772808	45774822	2015	ENSBTAG00000016932	SENP7	SUMO specific peptidase 7
chr1	45794236	45794566	331	ENSBTAG00000016932	SENP7	SUMO specific peptidase 7
chr1	45924320	45924464	145	ENSBTAG00000016932	SENP7	SUMO specific peptidase 7
chr1	45924774	45925122	349	ENSBTAG00000016932	SENP7	SUMO specific peptidase 7
chr1	45949615	45950816	1202	ENSBTAG00000016932	SENP7	SUMO specific peptidase 7
chr1	45960904	45961666	763	ENSBTAG00000016932	SENP7	SUMO specific peptidase 7
chr1	45986776	45987483	708	ENSBTAG00000024027	TRMT10C	tRNA methyltransferase 10C, mitochondrial RNase P subunit
chr1	45989194	45989945	752	ENSBTAG00000024027	TRMT10C	tRNA methyltransferase 10C, mitochondrial RNase P subunit
chr1	46002822	46007160	4339	ENSBTAG00000015069	PCNP	PEST proteolytic signal containing nuclear protein
chr1	46037769	46040450	2682	ENSBTAG00000013460	ZBTB11	zinc finger and BTB domain containing 11
chr1	46051518	46052099	582	ENSBTAG00000013460	ZBTB11	zinc finger and BTB domain containing 11
chr1	46056015	46056479	465	ENSBTAG00000013460	ZBTB11	zinc finger and BTB domain containing 11
chr1	46056794	46057247	454	ENSBTAG00000013460	ZBTB11	zinc finger and BTB domain containing 11
chr1	46058879	46061586	2708	ENSBTAG00000013460	ZBTB11	zinc finger and BTB domain containing 11
chr1	46062096	46066176	4081	ENSBTAG00000013461	RPL24	ribosomal protein L24
chr1	46067582	46067984	403	ENSBTAG00000013461	RPL24	ribosomal protein L24
chr1	46078365	46078637	273	ENSBTAG00000013464	CEP97	centrosomal protein 97
chr1	46111923	46112359	437	ENSBTAG00000013465	NXPE3	neurexophilin and PC-esterase domain family member 3
chr1	46112704	46113024	321	ENSBTAG00000013465	NXPE3	neurexophilin and PC-esterase domain family member 3
chr1	46132436	46133574	1139	ENSBTAG00000013465	NXPE3	neurexophilin and PC-esterase domain family member 3
chr1	46151848	46163693	11846	ENSBTAG00000010987	NFKBIZ	NFKB inhibitor zeta
chr1	46166662	46167114	453	ENSBTAG00000010987	NFKBIZ	NFKB inhibitor zeta
chr1	46167627	46169135	1509	ENSBTAG00000010987	NFKBIZ	NFKB inhibitor zeta
chr1	46169453	46171071	1619	ENSBTAG00000010987	NFKBIZ	NFKB inhibitor zeta
chr1	46171490	46171959	470	ENSBTAG00000010987	NFKBIZ	NFKB inhibitor zeta
chr1	46175303	46176934	1632	ENSBTAG00000010987	NFKBIZ	NFKB inhibitor zeta
chr1	46177609	46177840	232	ENSBTAG00000010987	NFKBIZ	NFKB inhibitor zeta
chr1	46184881	46185534	654	ENSBTAG00000010987	NFKBIZ	NFKB inhibitor zeta
chr1	46185854	46186429	576	ENSBTAG00000010987	NFKBIZ	NFKB inhibitor zeta
chr1	46192414	46193117	704	ENSBTAG00000010987	NFKBIZ	NFKB inhibitor zeta
chr1	46193436	46197724	4289	ENSBTAG00000010987	NFKBIZ	NFKB inhibitor zeta
chr1	46198172	46198419	248	ENSBTAG00000010987	NFKBIZ	NFKB inhibitor zeta
chr1	46262104	46265054	2951	ENSBTAG00000010987	NFKBIZ	NFKB inhibitor zeta
chr1	46270847	46271855	1009	ENSBTAG00000010987	NFKBIZ	NFKB inhibitor zeta
chr1	46411064	46413959	2896	ENSBTAG00000010987	NFKBIZ	NFKB inhibitor zeta
chr1	46421254	46421929	676	ENSBTAG00000010987	NFKBIZ	NFKB inhibitor zeta
chr1	46507795	46509957	2163	ENSBTAG00000051892	MIR2285DK	microRNA mir-2285dk
chr1	46512980	46513300	321	ENSBTAG00000051892	MIR2285DK	microRNA mir-2285dk
chr1	46520525	46525055	4531	ENSBTAG00000051892	MIR2285DK	microRNA mir-2285dk
chr1	46531098	46534760	3663	ENSBTAG00000051892	MIR2285DK	microRNA mir-2285dk
chr1	46551795	46553952	2158	ENSBTAG00000051892	MIR2285DK	microRNA mir-2285dk
chr1	46560826	46561199	374	ENSBTAG00000051892	MIR2285DK	microRNA mir-2285dk
chr1	46561601	46561927	327	ENSBTAG00000051892	MIR2285DK	microRNA mir-2285dk
chr1	46578241	46579018	778	ENSBTAG00000051892	MIR2285DK	microRNA mir-2285dk
chr1	46610435	46610883	449	ENSBTAG00000051892	MIR2285DK	microRNA mir-2285dk
chr1	46625806	46627579	1774	ENSBTAG00000051892	MIR2285DK	microRNA mir-2285dk
chr1	46633911	46634552	642	ENSBTAG00000051892	MIR2285DK	microRNA mir-2285dk
chr1	46655670	46656616	947	ENSBTAG00000051892	MIR2285DK	microRNA mir-2285dk
chr1	46657619	46658183	565	ENSBTAG00000051892	MIR2285DK	microRNA mir-2285dk
chr1	46658559	46661462	2904	ENSBTAG00000051892	MIR2285DK	microRNA mir-2285dk
chr1	46665222	46666955	1734	ENSBTAG00000051892	MIR2285DK	microRNA mir-2285dk
chr1	46667423	46668011	589	ENSBTAG00000051892	MIR2285DK	microRNA mir-2285dk
chr1	46722484	46723423	940	ENSBTAG00000051892	MIR2285DK	microRNA mir-2285dk
chr1	46723779	46724426	648	ENSBTAG00000051892	MIR2285DK	microRNA mir-2285dk
chr1	46772134	46772985	852	ENSBTAG00000051892	MIR2285DK	microRNA mir-2285dk
chr1	46931759	46932732	974	ENSBTAG00000051892	MIR2285DK	microRNA mir-2285dk
chr1	46933043	46937369	4327	ENSBTAG00000051892	MIR2285DK	microRNA mir-2285dk
chr1	46940872	46942026	1155	ENSBTAG00000051892	MIR2285DK	microRNA mir-2285dk
chr1	46942353	46942743	391	ENSBTAG00000051892	MIR2285DK	microRNA mir-2285dk
chr1	48911560	48911793	234	ENSBTAG00000000088	ALCAM	activated leukocyte cell adhesion molecule
chr1	48949929	48950980	1052	ENSBTAG00000000088	ALCAM	activated leukocyte cell adhesion molecule
chr1	49016839	49017070	232	ENSBTAG00000000088	ALCAM	activated leukocyte cell adhesion molecule
chr1	49107792	49108828	1037	ENSBTAG00000000088	ALCAM	activated leukocyte cell adhesion molecule
chr1	49109164	49110405	1242	ENSBTAG00000000088	ALCAM	activated leukocyte cell adhesion molecule
chr1	49259013	49259567	555	ENSBTAG00000000088	ALCAM	activated leukocyte cell adhesion molecule
chr1	49685062	49685480	419	ENSBTAG00000000088	ALCAM	activated leukocyte cell adhesion molecule
chr1	49687434	49691543	4110	ENSBTAG00000000088	ALCAM	activated leukocyte cell adhesion molecule
chr1	49696035	49697088	1054	ENSBTAG00000000088	ALCAM	activated leukocyte cell adhesion molecule
chr1	49748428	49748948	521	ENSBTAG00000000088	ALCAM	activated leukocyte cell adhesion molecule
chr1	49949134	49949413	280	ENSBTAG00000000088	ALCAM	activated leukocyte cell adhesion molecule
chr1	49964118	49964503	386	ENSBTAG00000000088	ALCAM	activated leukocyte cell adhesion molecule
chr1	50205743	50205975	233	ENSBTAG00000013057	CBLB	Cbl proto-oncogene B
chr1	50262374	50262711	338	ENSBTAG00000013057	CBLB	Cbl proto-oncogene B
chr1	50263445	50263549	105	ENSBTAG00000013057	CBLB	Cbl proto-oncogene B
chr1	50274282	50275710	1429	ENSBTAG00000013057	CBLB	Cbl proto-oncogene B
chr1	50287556	50292299	4744	ENSBTAG00000013057	CBLB	Cbl proto-oncogene B
chr1	50327148	50327379	232	ENSBTAG00000013057	CBLB	Cbl proto-oncogene B
chr1	50327964	50334799	6836	ENSBTAG00000013057	CBLB	Cbl proto-oncogene B
chr1	50335209	50335557	349	ENSBTAG00000013057	CBLB	Cbl proto-oncogene B
chr1	50341405	50341896	492	ENSBTAG00000013057	CBLB	Cbl proto-oncogene B
chr1	50342515	50344061	1547	ENSBTAG00000013057	CBLB	Cbl proto-oncogene B
chr1	50352845	50353365	521	ENSBTAG00000013057	CBLB	Cbl proto-oncogene B
chr1	50353682	50355593	1912	ENSBTAG00000013057	CBLB	Cbl proto-oncogene B
chr1	50356751	50357513	763	ENSBTAG00000013057	CBLB	Cbl proto-oncogene B
chr1	50357945	50359620	1676	ENSBTAG00000013057	CBLB	Cbl proto-oncogene B
chr1	50360002	50360293	292	ENSBTAG00000013057	CBLB	Cbl proto-oncogene B
chr1	50363255	50363948	694	ENSBTAG00000013057	CBLB	Cbl proto-oncogene B
chr1	50364591	50365907	1317	ENSBTAG00000013057	CBLB	Cbl proto-oncogene B
chr1	50366224	50366919	696	ENSBTAG00000013057	CBLB	Cbl proto-oncogene B
chr1	50374049	50374436	388	ENSBTAG00000013057	CBLB	Cbl proto-oncogene B
chr1	50382178	50384857	2680	ENSBTAG00000013057	CBLB	Cbl proto-oncogene B
chr1	50385578	50386073	496	ENSBTAG00000013057	CBLB	Cbl proto-oncogene B
chr1	50387241	50387375	135	ENSBTAG00000013057	CBLB	Cbl proto-oncogene B
chr1	50396782	50399389	2608	ENSBTAG00000013057	CBLB	Cbl proto-oncogene B
chr1	50400592	50404504	3913	ENSBTAG00000013057	CBLB	Cbl proto-oncogene B
chr1	50414970	50416309	1340	ENSBTAG00000013057	CBLB	Cbl proto-oncogene B
chr1	50416638	50424702	8065	ENSBTAG00000013057	CBLB	Cbl proto-oncogene B
chr1	50425108	50427321	2214	ENSBTAG00000013057	CBLB	Cbl proto-oncogene B
chr1	50427917	50440518	12602	ENSBTAG00000013057	CBLB	Cbl proto-oncogene B
chr1	50441107	50443428	2322	ENSBTAG00000013057	CBLB	Cbl proto-oncogene B
chr1	50443763	50447002	3240	ENSBTAG00000013057	CBLB	Cbl proto-oncogene B
chr1	50447712	50448084	373	ENSBTAG00000013057	CBLB	Cbl proto-oncogene B
chr1	50448903	50449434	532	ENSBTAG00000013057	CBLB	Cbl proto-oncogene B
chr1	50450240	50458308	8069	ENSBTAG00000013057	CBLB	Cbl proto-oncogene B
chr1	50458881	50460948	2068	ENSBTAG00000013057	CBLB	Cbl proto-oncogene B
chr1	50461430	50464203	2774	ENSBTAG00000013057	CBLB	Cbl proto-oncogene B
chr1	50464594	50464969	376	ENSBTAG00000013057	CBLB	Cbl proto-oncogene B
chr1	50465902	50469068	3167	ENSBTAG00000013057	CBLB	Cbl proto-oncogene B
chr1	50469410	50478848	9439	ENSBTAG00000013057	CBLB	Cbl proto-oncogene B
chr1	50481994	50482799	806	ENSBTAG00000013057	CBLB	Cbl proto-oncogene B
chr1	50505358	50507144	1787	ENSBTAG00000013057	CBLB	Cbl proto-oncogene B
chr1	50516161	50516453	293	ENSBTAG00000013057	CBLB	Cbl proto-oncogene B
chr1	50520924	50521085	162	ENSBTAG00000013057	CBLB	Cbl proto-oncogene B
chr1	50521696	50524380	2685	ENSBTAG00000013057	CBLB	Cbl proto-oncogene B
chr1	50525696	50526052	357	ENSBTAG00000013057	CBLB	Cbl proto-oncogene B
chr1	50530650	50531570	921	ENSBTAG00000013057	CBLB	Cbl proto-oncogene B
chr1	50574821	50575092	272	ENSBTAG00000013057	CBLB	Cbl proto-oncogene B
chr1	50575524	50580030	4507	ENSBTAG00000013057	CBLB	Cbl proto-oncogene B
chr1	50595783	50600166	4384	ENSBTAG00000013057	CBLB	Cbl proto-oncogene B
chr1	50600555	50601811	1257	ENSBTAG00000013057	CBLB	Cbl proto-oncogene B
chr1	50626024	50630238	4215	ENSBTAG00000013057	CBLB	Cbl proto-oncogene B
chr1	50631073	50631375	303	ENSBTAG00000013057	CBLB	Cbl proto-oncogene B
chr1	50631981	50632212	232	ENSBTAG00000013057	CBLB	Cbl proto-oncogene B
chr1	50636865	50638125	1261	ENSBTAG00000013057	CBLB	Cbl proto-oncogene B
chr1	50722732	50723724	993	ENSBTAG00000013057	CBLB	Cbl proto-oncogene B
chr1	50728203	50728437	235	ENSBTAG00000013057	CBLB	Cbl proto-oncogene B
chr1	50729442	50732718	3277	ENSBTAG00000013057	CBLB	Cbl proto-oncogene B
chr1	50862582	50863358	777	ENSBTAG00000013057	CBLB	Cbl proto-oncogene B
chr1	50884893	50885575	683	ENSBTAG00000013057	CBLB	Cbl proto-oncogene B
chr1	50911470	50911788	319	ENSBTAG00000013057	CBLB	Cbl proto-oncogene B
chr1	50912172	50920260	8089	ENSBTAG00000013057	CBLB	Cbl proto-oncogene B
chr1	50923133	50923270	138	ENSBTAG00000013057	CBLB	Cbl proto-oncogene B
chr1	50923665	50927170	3506	ENSBTAG00000013057	CBLB	Cbl proto-oncogene B
chr1	50927725	50927980	256	ENSBTAG00000013057	CBLB	Cbl proto-oncogene B
chr1	50975260	50975637	378	ENSBTAG00000013057	CBLB	Cbl proto-oncogene B
chr1	50976075	50976501	427	ENSBTAG00000013057	CBLB	Cbl proto-oncogene B
chr1	50977706	50978834	1129	ENSBTAG00000013057	CBLB	Cbl proto-oncogene B
chr1	51003894	51003987	94	ENSBTAG00000013057	CBLB	Cbl proto-oncogene B
chr1	51004574	51007813	3240	ENSBTAG00000013057	CBLB	Cbl proto-oncogene B
chr1	51008238	51008720	483	ENSBTAG00000013057	CBLB	Cbl proto-oncogene B
chr1	51042451	51047429	4979	ENSBTAG00000013057	CBLB	Cbl proto-oncogene B
chr1	51047956	51048779	824	ENSBTAG00000013057	CBLB	Cbl proto-oncogene B
chr1	51068923	51069348	426	ENSBTAG00000013057	CBLB	Cbl proto-oncogene B
chr1	51069669	51070484	816	ENSBTAG00000013057	CBLB	Cbl proto-oncogene B
chr1	51119675	51119947	273	ENSBTAG00000013057	CBLB	Cbl proto-oncogene B
chr1	51181585	51184900	3316	ENSBTAG00000045335	MIR2286	microRNA mir-2286
chr1	51249661	51250267	607	ENSBTAG00000045335	MIR2286	microRNA mir-2286
chr1	51290918	51292114	1197	ENSBTAG00000045335	MIR2286	microRNA mir-2286
chr1	51292764	51293128	365	ENSBTAG00000045335	MIR2286	microRNA mir-2286
chr1	51320709	51320957	249	ENSBTAG00000045335	MIR2286	microRNA mir-2286
chr1	51421231	51421462	232	ENSBTAG00000045335	MIR2286	microRNA mir-2286
chr1	51422102	51422335	234	ENSBTAG00000045335	MIR2286	microRNA mir-2286
chr1	51422647	51423980	1334	ENSBTAG00000045335	MIR2286	microRNA mir-2286
chr1	51437426	51443044	5619	ENSBTAG00000045335	MIR2286	microRNA mir-2286
chr1	51445256	51447672	2417	ENSBTAG00000045335	MIR2286	microRNA mir-2286
chr1	51447998	51448748	751	ENSBTAG00000045335	MIR2286	microRNA mir-2286
chr1	51463068	51463276	209	ENSBTAG00000045335	MIR2286	microRNA mir-2286
chr1	51489472	51489703	232	ENSBTAG00000045335	MIR2286	microRNA mir-2286
chr1	51642433	51647227	4795	ENSBTAG00000045335	MIR2286	microRNA mir-2286
chr1	51660313	51662152	1840	ENSBTAG00000045335	MIR2286	microRNA mir-2286
chr1	51678038	51678269	232	ENSBTAG00000045335	MIR2286	microRNA mir-2286
chr1	51698685	51700464	1780	ENSBTAG00000045335	MIR2286	microRNA mir-2286
chr1	51723893	51727842	3950	ENSBTAG00000045335	MIR2286	microRNA mir-2286
chr1	51741011	51747258	6248	ENSBTAG00000045335	MIR2286	microRNA mir-2286
chr1	51747624	51752606	4983	ENSBTAG00000045335	MIR2286	microRNA mir-2286
chr1	51753228	51758856	5629	ENSBTAG00000045335	MIR2286	microRNA mir-2286
chr1	51784471	51785065	595	ENSBTAG00000045335	MIR2286	microRNA mir-2286
chr1	51787498	51787797	300	ENSBTAG00000045335	MIR2286	microRNA mir-2286
chr1	51791169	51793711	2543	ENSBTAG00000045335	MIR2286	microRNA mir-2286
chr1	51801676	51803104	1429	ENSBTAG00000045335	MIR2286	microRNA mir-2286
chr1	51805777	51807143	1367	ENSBTAG00000045335	MIR2286	microRNA mir-2286
chr1	51807860	51808505	646	ENSBTAG00000045335	MIR2286	microRNA mir-2286
chr1	51809130	51809710	581	ENSBTAG00000045335	MIR2286	microRNA mir-2286
chr1	51810238	51812989	2752	ENSBTAG00000045335	MIR2286	microRNA mir-2286
chr1	51838620	51838688	69	ENSBTAG00000045335	MIR2286	microRNA mir-2286
chr1	51839382	51839818	437	ENSBTAG00000045335	MIR2286	microRNA mir-2286
chr1	51840143	51840713	571	ENSBTAG00000045335	MIR2286	microRNA mir-2286
chr1	51912937	51913269	333	ENSBTAG00000046313	CCDC54	coiled-coil domain containing 54
chr1	51980552	51981306	755	ENSBTAG00000046313	CCDC54	coiled-coil domain containing 54
chr1	52052200	52053352	1153	ENSBTAG00000006893	BBX	BBX high mobility group box domain containing
chr1	52093268	52093649	382	ENSBTAG00000006893	BBX	BBX high mobility group box domain containing
chr1	52188725	52188822	98	ENSBTAG00000006893	BBX	BBX high mobility group box domain containing
chr1	52200133	52201080	948	ENSBTAG00000006893	BBX	BBX high mobility group box domain containing
chr1	52213002	52215487	2486	ENSBTAG00000006893	BBX	BBX high mobility group box domain containing
chr1	52215967	52216158	192	ENSBTAG00000006893	BBX	BBX high mobility group box domain containing
chr1	52249203	52249415	213	ENSBTAG00000006893	BBX	BBX high mobility group box domain containing
chr1	52269047	52269425	379	ENSBTAG00000006893	BBX	BBX high mobility group box domain containing
chr1	52273235	52274817	1583	ENSBTAG00000006893	BBX	BBX high mobility group box domain containing
chr1	52276318	52276441	124	ENSBTAG00000006893	BBX	BBX high mobility group box domain containing
chr1	52282503	52284222	1720	ENSBTAG00000006893	BBX	BBX high mobility group box domain containing
chr1	52288863	52293917	5055	ENSBTAG00000006893	BBX	BBX high mobility group box domain containing
chr1	52296505	52299066	2562	ENSBTAG00000006893	BBX	BBX high mobility group box domain containing
chr1	52351838	52354350	2513	ENSBTAG00000006893	BBX	BBX high mobility group box domain containing
chr1	52370049	52371106	1058	ENSBTAG00000006893	BBX	BBX high mobility group box domain containing
chr1	52398034	52399648	1615	ENSBTAG00000006893	BBX	BBX high mobility group box domain containing
chr1	52413605	52415321	1717	ENSBTAG00000006893	BBX	BBX high mobility group box domain containing
chr1	52420743	52421071	329	ENSBTAG00000006893	BBX	BBX high mobility group box domain containing
chr1	52454227	52455092	866	ENSBTAG00000006893	BBX	BBX high mobility group box domain containing
chr1	52455827	52456254	428	ENSBTAG00000003585	CD47	CD47 molecule
chr1	52466025	52466936	912	ENSBTAG00000003585	CD47	CD47 molecule
chr1	52467357	52468945	1589	ENSBTAG00000003585	CD47	CD47 molecule
chr1	52479068	52479299	232	ENSBTAG00000003585	CD47	CD47 molecule
chr1	52505770	52506192	423	ENSBTAG00000003585	CD47	CD47 molecule
chr1	52567788	52569148	1361	ENSBTAG00000003585	CD47	CD47 molecule
chr1	52577501	52579042	1542	ENSBTAG00000003585	CD47	CD47 molecule
chr1	52583019	52583254	236	ENSBTAG00000003585	CD47	CD47 molecule
chr1	52583578	52585237	1660	ENSBTAG00000003585	CD47	CD47 molecule
chr1	52591975	52594436	2462	ENSBTAG00000003585	CD47	CD47 molecule
chr1	52594812	52595543	732	ENSBTAG00000003585	CD47	CD47 molecule
chr1	52596413	52596864	452	ENSBTAG00000003585	CD47	CD47 molecule
chr1	52639307	52643486	4180	ENSBTAG00000003585	CD47	CD47 molecule
chr1	52650359	52652042	1684	ENSBTAG00000003585	CD47	CD47 molecule
chr1	52659417	52663987	4571	ENSBTAG00000003585	CD47	CD47 molecule
chr1	52714755	52720737	5983	ENSBTAG00000003585	CD47	CD47 molecule
chr1	52721516	52722404	889	ENSBTAG00000003585	CD47	CD47 molecule
chr1	52738114	52739851	1738	ENSBTAG00000003585	CD47	CD47 molecule
chr1	52754906	52755353	448	ENSBTAG00000003585	CD47	CD47 molecule
chr1	52760135	52760500	366	ENSBTAG00000003585	CD47	CD47 molecule
chr1	52762903	52764572	1670	ENSBTAG00000003585	CD47	CD47 molecule
chr1	52764966	52774697	9732	ENSBTAG00000003585	CD47	CD47 molecule
chr1	52778741	52779111	371	ENSBTAG00000003585	CD47	CD47 molecule
chr1	52790995	52793270	2276	ENSBTAG00000003585	CD47	CD47 molecule
chr1	52898314	52898325	12	ENSBTAG00000005787	IFT57	intraflagellar transport 57
chr1	52945431	52946329	899	ENSBTAG00000005787	IFT57	intraflagellar transport 57
chr1	52948928	52952608	3681	ENSBTAG00000005787	IFT57	intraflagellar transport 57
chr1	53070250	53070772	523	ENSBTAG00000005787	IFT57	intraflagellar transport 57
chr1	53081003	53084590	3588	ENSBTAG00000005787	IFT57	intraflagellar transport 57
chr1	53147326	53147601	276	ENSBTAG00000017140	CIP2A	cell proliferation regulating inhibitor of protein phosphatase 2A
chr1	53199663	53200063	401	ENSBTAG00000017140	CIP2A	cell proliferation regulating inhibitor of protein phosphatase 2A
chr1	53211299	53213687	2389	ENSBTAG00000017140	CIP2A	cell proliferation regulating inhibitor of protein phosphatase 2A
chr1	53214973	53218928	3956	ENSBTAG00000017140	CIP2A	cell proliferation regulating inhibitor of protein phosphatase 2A
chr1	53219519	53220980	1462	ENSBTAG00000017140	CIP2A	cell proliferation regulating inhibitor of protein phosphatase 2A
chr1	53221732	53223417	1686	ENSBTAG00000017140	CIP2A	cell proliferation regulating inhibitor of protein phosphatase 2A
chr1	53223894	53223997	104	ENSBTAG00000017140	CIP2A	cell proliferation regulating inhibitor of protein phosphatase 2A
chr1	53335867	53338086	2220	ENSBTAG00000017140	CIP2A	cell proliferation regulating inhibitor of protein phosphatase 2A
chr1	53339318	53339904	587	ENSBTAG00000006158	DZIP3	DAZ interacting zinc finger protein 3
chr1	53515248	53515695	448	ENSBTAG00000049108	TRAT1	T cell receptor associated transmembrane adaptor 1
chr1	53548944	53549232	289	ENSBTAG00000049108	TRAT1	T cell receptor associated transmembrane adaptor 1
chr1	53598355	53599749	1395	ENSBTAG00000049108	TRAT1	T cell receptor associated transmembrane adaptor 1
chr1	53758456	53760882	2427	ENSBTAG00000049108	TRAT1	T cell receptor associated transmembrane adaptor 1
chr1	53775404	53776223	820	ENSBTAG00000049108	TRAT1	T cell receptor associated transmembrane adaptor 1
chr1	54071054	54074150	3097	ENSBTAG00000020460	DPPA2	developmental pluripotency associated 2
chr1	54074866	54075360	495	ENSBTAG00000020460	DPPA2	developmental pluripotency associated 2
chr1	54118199	54127686	9488	ENSBTAG00000038103	DPPA4	developmental pluripotency associated 4
chr1	54132522	54134519	1998	ENSBTAG00000038103	DPPA4	developmental pluripotency associated 4
chr1	54135074	54135822	749	ENSBTAG00000038103	DPPA4	developmental pluripotency associated 4
chr1	54152524	54153518	995	ENSBTAG00000038103	DPPA4	developmental pluripotency associated 4
chr1	54388378	54390308	1931	ENSBTAG00000038103	DPPA4	developmental pluripotency associated 4
chr1	54390672	54390989	318	ENSBTAG00000038103	DPPA4	developmental pluripotency associated 4
chr1	54434736	54435966	1231	ENSBTAG00000038103	DPPA4	developmental pluripotency associated 4
chr1	54436325	54437787	1463	ENSBTAG00000038103	DPPA4	developmental pluripotency associated 4
chr1	54438758	54441129	2372	ENSBTAG00000038103	DPPA4	developmental pluripotency associated 4
chr1	54492138	54493228	1091	ENSBTAG00000038103	DPPA4	developmental pluripotency associated 4
chr1	54631518	54631761	244	ENSBTAG00000038103	DPPA4	developmental pluripotency associated 4
chr1	54668713	54669154	442	ENSBTAG00000038103	DPPA4	developmental pluripotency associated 4
chr1	54789095	54789581	487	ENSBTAG00000038738	PXMP4	peroxisomal membrane protein 4
chr1	54789923	54791655	1733	ENSBTAG00000038738	PXMP4	peroxisomal membrane protein 4
chr1	55042637	55044013	1377	ENSBTAG00000038738	PXMP4	peroxisomal membrane protein 4
chr1	55144298	55144637	340	ENSBTAG00000038738	PXMP4	peroxisomal membrane protein 4
chr1	55144964	55145467	504	ENSBTAG00000038738	PXMP4	peroxisomal membrane protein 4
chr1	55255381	55255915	535	ENSBTAG00000038738	PXMP4	peroxisomal membrane protein 4
chr1	55279278	55279595	318	ENSBTAG00000038738	PXMP4	peroxisomal membrane protein 4
chr1	55367865	55369548	1684	ENSBTAG00000038738	PXMP4	peroxisomal membrane protein 4
chr1	55589828	55590442	615	ENSBTAG00000038738	PXMP4	peroxisomal membrane protein 4
chr1	55763031	55766414	3384	ENSBTAG00000038738	PXMP4	peroxisomal membrane protein 4
chr1	55895159	55895344	186	ENSBTAG00000014441	CD96	CD96 molecule
chr1	55895865	55896209	345	ENSBTAG00000014441	CD96	CD96 molecule
chr1	55902685	55903291	607	ENSBTAG00000014441	CD96	CD96 molecule
chr1	55904799	55905877	1079	ENSBTAG00000014441	CD96	CD96 molecule
chr1	55906273	55907831	1559	ENSBTAG00000014441	CD96	CD96 molecule
chr1	55916329	55916447	119	ENSBTAG00000014441	CD96	CD96 molecule
chr1	55917082	55917435	354	ENSBTAG00000014441	CD96	CD96 molecule
chr1	56010808	56011087	280	ENSBTAG00000014441	CD96	CD96 molecule
chr1	56049356	56051879	2524	ENSBTAG00000014441	CD96	CD96 molecule
chr1	56052249	56054313	2065	ENSBTAG00000014441	CD96	CD96 molecule
chr1	56090568	56090664	97	ENSBTAG00000014441	CD96	CD96 molecule
chr1	56124392	56126676	2285	ENSBTAG00000014441	CD96	CD96 molecule
chr1	56127021	56127252	232	ENSBTAG00000014441	CD96	CD96 molecule
chr1	56166873	56169167	2295	ENSBTAG00000014441	CD96	CD96 molecule
chr1	56173010	56174395	1386	ENSBTAG00000014441	CD96	CD96 molecule
chr1	56246737	56247037	301	ENSBTAG00000014441	CD96	CD96 molecule
chr1	56247429	56248738	1310	ENSBTAG00000014441	CD96	CD96 molecule
chr1	56302988	56303297	310	ENSBTAG00000014441	CD96	CD96 molecule
chr1	56417600	56418095	496	ENSBTAG00000014441	CD96	CD96 molecule
chr1	56418760	56421748	2989	ENSBTAG00000014441	CD96	CD96 molecule
chr1	56423170	56424686	1517	ENSBTAG00000014441	CD96	CD96 molecule
chr1	56426170	56429905	3736	ENSBTAG00000014441	CD96	CD96 molecule
chr1	56430257	56438324	8068	ENSBTAG00000014441	CD96	CD96 molecule
chr1	56438679	56439466	788	ENSBTAG00000014441	CD96	CD96 molecule
chr1	56452038	56452271	234	ENSBTAG00000014441	CD96	CD96 molecule
chr1	56471366	56473263	1898	ENSBTAG00000001209	PHLDB2	pleckstrin homology like domain family B member 2
chr1	56482509	56482765	257	ENSBTAG00000001209	PHLDB2	pleckstrin homology like domain family B member 2
chr1	56483275	56486100	2826	ENSBTAG00000001209	PHLDB2	pleckstrin homology like domain family B member 2
chr1	56486855	56489821	2967	ENSBTAG00000001209	PHLDB2	pleckstrin homology like domain family B member 2
chr1	56490129	56492630	2502	ENSBTAG00000001209	PHLDB2	pleckstrin homology like domain family B member 2
chr1	56492953	56493200	248	ENSBTAG00000001209	PHLDB2	pleckstrin homology like domain family B member 2
chr1	56493738	56496604	2867	ENSBTAG00000001209	PHLDB2	pleckstrin homology like domain family B member 2
chr1	56501453	56502564	1112	ENSBTAG00000001209	PHLDB2	pleckstrin homology like domain family B member 2
chr1	56503004	56506716	3713	ENSBTAG00000001209	PHLDB2	pleckstrin homology like domain family B member 2
chr1	56507110	56507607	498	ENSBTAG00000001209	PHLDB2	pleckstrin homology like domain family B member 2
chr1	56509012	56515474	6463	ENSBTAG00000001209	PHLDB2	pleckstrin homology like domain family B member 2
chr1	56515836	56524259	8424	ENSBTAG00000001209	PHLDB2	pleckstrin homology like domain family B member 2
chr1	56536678	56537916	1239	ENSBTAG00000001209	PHLDB2	pleckstrin homology like domain family B member 2
chr1	56538222	56540059	1838	ENSBTAG00000001209	PHLDB2	pleckstrin homology like domain family B member 2
chr1	56551654	56552516	863	ENSBTAG00000001209	PHLDB2	pleckstrin homology like domain family B member 2
chr1	56553123	56554964	1842	ENSBTAG00000001209	PHLDB2	pleckstrin homology like domain family B member 2
chr1	56555479	56555908	430	ENSBTAG00000001209	PHLDB2	pleckstrin homology like domain family B member 2
chr1	56556225	56556625	401	ENSBTAG00000001209	PHLDB2	pleckstrin homology like domain family B member 2
chr1	56556983	56566143	9161	ENSBTAG00000001209	PHLDB2	pleckstrin homology like domain family B member 2
chr1	56566475	56567188	714	ENSBTAG00000001209	PHLDB2	pleckstrin homology like domain family B member 2
chr1	56567590	56567984	395	ENSBTAG00000001209	PHLDB2	pleckstrin homology like domain family B member 2
chr1	56572084	56572774	691	ENSBTAG00000001209	PHLDB2	pleckstrin homology like domain family B member 2
chr1	56584429	56584573	145	ENSBTAG00000001209	PHLDB2	pleckstrin homology like domain family B member 2
chr1	56588039	56588761	723	ENSBTAG00000001209	PHLDB2	pleckstrin homology like domain family B member 2
chr1	56599690	56600524	835	ENSBTAG00000001209	PHLDB2	pleckstrin homology like domain family B member 2
chr1	56600940	56602354	1415	ENSBTAG00000001209	PHLDB2	pleckstrin homology like domain family B member 2
chr1	56602736	56603859	1124	ENSBTAG00000001209	PHLDB2	pleckstrin homology like domain family B member 2
chr1	56604504	56612434	7931	ENSBTAG00000001209	PHLDB2	pleckstrin homology like domain family B member 2
chr1	56614752	56615417	666	ENSBTAG00000001209	PHLDB2	pleckstrin homology like domain family B member 2
chr1	56615739	56616277	539	ENSBTAG00000001209	PHLDB2	pleckstrin homology like domain family B member 2
chr1	56618345	56624350	6006	ENSBTAG00000001209	PHLDB2	pleckstrin homology like domain family B member 2
chr1	56625026	56626118	1093	ENSBTAG00000001209	PHLDB2	pleckstrin homology like domain family B member 2
chr1	56626835	56627158	324	ENSBTAG00000001209	PHLDB2	pleckstrin homology like domain family B member 2
chr1	56627529	56632428	4900	ENSBTAG00000001209	PHLDB2	pleckstrin homology like domain family B member 2
chr1	56632785	56633087	303	ENSBTAG00000001209	PHLDB2	pleckstrin homology like domain family B member 2
chr1	56634223	56635089	867	ENSBTAG00000001209	PHLDB2	pleckstrin homology like domain family B member 2
chr1	56635416	56636574	1159	ENSBTAG00000001209	PHLDB2	pleckstrin homology like domain family B member 2
chr1	56644582	56646869	2288	ENSBTAG00000001209	PHLDB2	pleckstrin homology like domain family B member 2
chr1	56648124	56649999	1876	ENSBTAG00000001209	PHLDB2	pleckstrin homology like domain family B member 2
chr1	56653098	56654075	978	ENSBTAG00000001209	PHLDB2	pleckstrin homology like domain family B member 2
chr1	56655858	56655946	89	ENSBTAG00000001209	PHLDB2	pleckstrin homology like domain family B member 2
chr1	56656547	56658246	1700	ENSBTAG00000001209	PHLDB2	pleckstrin homology like domain family B member 2
chr1	56666029	56667640	1612	ENSBTAG00000001209	PHLDB2	pleckstrin homology like domain family B member 2
chr1	56668000	56668520	521	ENSBTAG00000001209	PHLDB2	pleckstrin homology like domain family B member 2
chr1	56671433	56676224	4792	ENSBTAG00000001209	PHLDB2	pleckstrin homology like domain family B member 2
chr1	56681322	56682897	1576	ENSBTAG00000001209	PHLDB2	pleckstrin homology like domain family B member 2
chr1	56685376	56686085	710	ENSBTAG00000001209	PHLDB2	pleckstrin homology like domain family B member 2
chr1	56692950	56693511	562	ENSBTAG00000004601	ABHD10	abhydrolase domain containing 10
chr1	56693876	56694693	818	ENSBTAG00000004601	ABHD10	abhydrolase domain containing 10
chr1	56696639	56696870	232	ENSBTAG00000004601	ABHD10	abhydrolase domain containing 10
chr1	56698146	56698539	394	ENSBTAG00000004601	ABHD10	abhydrolase domain containing 10
chr1	56698881	56700967	2087	ENSBTAG00000004601	ABHD10	abhydrolase domain containing 10
chr1	56701407	56701841	435	ENSBTAG00000004601	ABHD10	abhydrolase domain containing 10
chr1	56723919	56725456	1538	ENSBTAG00000004601	ABHD10	abhydrolase domain containing 10
chr1	56736864	56737227	364	ENSBTAG00000004601	ABHD10	abhydrolase domain containing 10
chr1	56738096	56740129	2034	ENSBTAG00000004601	ABHD10	abhydrolase domain containing 10
chr1	56740494	56740808	315	ENSBTAG00000004601	ABHD10	abhydrolase domain containing 10
chr1	56742977	56744799	1823	ENSBTAG00000004601	ABHD10	abhydrolase domain containing 10
chr1	56757157	56759082	1926	ENSBTAG00000004599	TAGLN3	transgelin 3
chr1	56761121	56762128	1008	ENSBTAG00000004599	TAGLN3	transgelin 3
chr1	56762445	56763035	591	ENSBTAG00000004599	TAGLN3	transgelin 3
chr1	56779083	56781516	2434	ENSBTAG00000004599	TAGLN3	transgelin 3
chr1	56782114	56782480	367	ENSBTAG00000004599	TAGLN3	transgelin 3
chr1	56820067	56821398	1332	ENSBTAG00000015065	TMPRSS7	transmembrane serine protease 7
chr1	56821849	56826065	4217	ENSBTAG00000015065	TMPRSS7	transmembrane serine protease 7
chr1	56826475	56826753	279	ENSBTAG00000015065	TMPRSS7	transmembrane serine protease 7
chr1	57027441	57027672	232	ENSBTAG00000048550	GCSAM	germinal center associated signaling and motility
chr1	57075908	57077324	1417	ENSBTAG00000033319	CD200	CD200 molecule
chr1	57077645	57077876	232	ENSBTAG00000033319	CD200	CD200 molecule
chr1	57217367	57219895	2529	ENSBTAG00000033319	CD200	CD200 molecule
chr1	57220257	57222915	2659	ENSBTAG00000033319	CD200	CD200 molecule
chr1	57224050	57225197	1148	ENSBTAG00000033319	CD200	CD200 molecule
chr1	57225649	57227439	1791	ENSBTAG00000033319	CD200	CD200 molecule
chr1	57234385	57234738	354	ENSBTAG00000033319	CD200	CD200 molecule
chr1	57235332	57239620	4289	ENSBTAG00000009084	ATG3	autophagy related 3
chr1	57248049	57252434	4386	ENSBTAG00000009084	ATG3	autophagy related 3
chr1	57283894	57284766	873	ENSBTAG00000009084	ATG3	autophagy related 3
chr1	57310980	57311300	321	ENSBTAG00000009084	ATG3	autophagy related 3
chr1	57332590	57334867	2278	ENSBTAG00000009084	ATG3	autophagy related 3
chr1	57336353	57337204	852	ENSBTAG00000009084	ATG3	autophagy related 3
chr1	57337617	57339378	1762	ENSBTAG00000009084	ATG3	autophagy related 3
chr1	57340060	57340589	530	ENSBTAG00000009084	ATG3	autophagy related 3
chr1	57340946	57341916	971	ENSBTAG00000009084	ATG3	autophagy related 3
chr1	57344531	57346919	2389	ENSBTAG00000009085	SLC35A5	solute carrier family 35 member A5
chr1	57347289	57347978	690	ENSBTAG00000009085	SLC35A5	solute carrier family 35 member A5
chr1	57348300	57349261	962	ENSBTAG00000009085	SLC35A5	solute carrier family 35 member A5
chr1	57365987	57366848	862	ENSBTAG00000009085	SLC35A5	solute carrier family 35 member A5
chr1	57377659	57384023	6365	ENSBTAG00000010793	CCDC80	coiled-coil domain containing 80
chr1	57385587	57391401	5815	ENSBTAG00000010793	CCDC80	coiled-coil domain containing 80
chr1	57391868	57395751	3884	ENSBTAG00000010793	CCDC80	coiled-coil domain containing 80
chr1	57397146	57398249	1104	ENSBTAG00000010793	CCDC80	coiled-coil domain containing 80
chr1	57398776	57400025	1250	ENSBTAG00000010793	CCDC80	coiled-coil domain containing 80
chr1	57400407	57407386	6980	ENSBTAG00000010793	CCDC80	coiled-coil domain containing 80
chr1	57408151	57409419	1269	ENSBTAG00000010793	CCDC80	coiled-coil domain containing 80
chr1	57412421	57415100	2680	ENSBTAG00000010793	CCDC80	coiled-coil domain containing 80
chr1	57415492	57418790	3299	ENSBTAG00000010793	CCDC80	coiled-coil domain containing 80
chr1	57419137	57419509	373	ENSBTAG00000010793	CCDC80	coiled-coil domain containing 80
chr1	57419870	57421384	1515	ENSBTAG00000010793	CCDC80	coiled-coil domain containing 80
chr1	57426215	57431706	5492	ENSBTAG00000010793	CCDC80	coiled-coil domain containing 80
chr1	57447322	57454556	7235	ENSBTAG00000010793	CCDC80	coiled-coil domain containing 80
chr1	57455093	57458086	2994	ENSBTAG00000010793	CCDC80	coiled-coil domain containing 80
chr1	57460744	57461770	1027	ENSBTAG00000010793	CCDC80	coiled-coil domain containing 80
chr1	57462526	57464286	1761	ENSBTAG00000010793	CCDC80	coiled-coil domain containing 80
chr1	57464885	57467722	2838	ENSBTAG00000010793	CCDC80	coiled-coil domain containing 80
chr1	57468113	57469803	1691	ENSBTAG00000010793	CCDC80	coiled-coil domain containing 80
chr1	57470161	57474008	3848	ENSBTAG00000010793	CCDC80	coiled-coil domain containing 80
chr1	57474450	57474846	397	ENSBTAG00000010793	CCDC80	coiled-coil domain containing 80
chr1	57476942	57478334	1393	ENSBTAG00000010793	CCDC80	coiled-coil domain containing 80
chr1	57490253	57494860	4608	ENSBTAG00000010793	CCDC80	coiled-coil domain containing 80
chr1	57520649	57523780	3132	ENSBTAG00000010793	CCDC80	coiled-coil domain containing 80
chr1	57532546	57533109	564	ENSBTAG00000010793	CCDC80	coiled-coil domain containing 80
chr1	57563673	57569432	5760	ENSBTAG00000001235	CD200R1L	CD200 receptor 1-like
chr1	57569751	57570191	441	ENSBTAG00000001235	CD200R1L	CD200 receptor 1-like
chr1	57700125	57700935	811	ENSBTAG00000006534	GTPBP8	GTP binding protein 8 (putative)
chr1	57703552	57704978	1427	ENSBTAG00000006534	GTPBP8	GTP binding protein 8 (putative)
chr1	57708842	57711851	3010	ENSBTAG00000006534	GTPBP8	GTP binding protein 8 (putative)
chr1	57712313	57712583	271	ENSBTAG00000006534	GTPBP8	GTP binding protein 8 (putative)
chr1	57713139	57713865	727	ENSBTAG00000006534	GTPBP8	GTP binding protein 8 (putative)
chr1	57715498	57715613	116	ENSBTAG00000006534	GTPBP8	GTP binding protein 8 (putative)
chr1	57758681	57759835	1155	ENSBTAG00000006534	GTPBP8	GTP binding protein 8 (putative)
chr1	57789219	57792626	3408	ENSBTAG00000006534	GTPBP8	GTP binding protein 8 (putative)
chr1	57805952	57806803	852	ENSBTAG00000006534	GTPBP8	GTP binding protein 8 (putative)
chr1	57807209	57807342	134	ENSBTAG00000006534	GTPBP8	GTP binding protein 8 (putative)
chr1	57816879	57817311	433	ENSBTAG00000006534	GTPBP8	GTP binding protein 8 (putative)
chr1	57828718	57828968	251	ENSBTAG00000006534	GTPBP8	GTP binding protein 8 (putative)
chr1	57829797	57831522	1726	ENSBTAG00000006534	GTPBP8	GTP binding protein 8 (putative)
chr1	57837851	57838740	890	ENSBTAG00000006534	GTPBP8	GTP binding protein 8 (putative)
chr1	57841904	57842469	566	ENSBTAG00000006534	GTPBP8	GTP binding protein 8 (putative)
chr1	57843273	57847831	4559	ENSBTAG00000006534	GTPBP8	GTP binding protein 8 (putative)
chr1	57877063	57878539	1477	ENSBTAG00000013909	BOC	BOC cell adhesion associated, oncogene regulated
chr1	57883579	57885759	2181	ENSBTAG00000013909	BOC	BOC cell adhesion associated, oncogene regulated
chr1	57901367	57902182	816	ENSBTAG00000013909	BOC	BOC cell adhesion associated, oncogene regulated
chr1	57925068	57925667	600	ENSBTAG00000013909	BOC	BOC cell adhesion associated, oncogene regulated
chr1	57945471	57946098	628	ENSBTAG00000013909	BOC	BOC cell adhesion associated, oncogene regulated
chr1	57966278	57966997	720	ENSBTAG00000013909	BOC	BOC cell adhesion associated, oncogene regulated
chr1	57967390	57968879	1490	ENSBTAG00000013909	BOC	BOC cell adhesion associated, oncogene regulated
chr1	57997034	57998710	1677	ENSBTAG00000013909	BOC	BOC cell adhesion associated, oncogene regulated
chr1	58020936	58022451	1516	ENSBTAG00000013909	BOC	BOC cell adhesion associated, oncogene regulated
chr1	58023745	58024931	1187	ENSBTAG00000013909	BOC	BOC cell adhesion associated, oncogene regulated
chr1	58314962	58316246	1285	ENSBTAG00000013292	SIDT1	SID1 transmembrane family member 1
chr1	58325953	58327096	1144	ENSBTAG00000007784	NAA50	N(alpha)-acetyltransferase 50, NatE catalytic subunit
chr1	58327943	58332158	4216	ENSBTAG00000007784	NAA50	N(alpha)-acetyltransferase 50, NatE catalytic subunit
chr1	58335110	58335640	531	ENSBTAG00000007784	NAA50	N(alpha)-acetyltransferase 50, NatE catalytic subunit
chr1	58337088	58337199	112	ENSBTAG00000007784	NAA50	N(alpha)-acetyltransferase 50, NatE catalytic subunit
chr1	58348026	58354210	6185	ENSBTAG00000007784	NAA50	N(alpha)-acetyltransferase 50, NatE catalytic subunit
chr1	58374425	58374748	324	ENSBTAG00000007784	NAA50	N(alpha)-acetyltransferase 50, NatE catalytic subunit
chr1	58375076	58378495	3420	ENSBTAG00000007784	NAA50	N(alpha)-acetyltransferase 50, NatE catalytic subunit
chr1	58389394	58390313	920	ENSBTAG00000007784	NAA50	N(alpha)-acetyltransferase 50, NatE catalytic subunit
chr1	58393212	58393348	137	ENSBTAG00000007784	NAA50	N(alpha)-acetyltransferase 50, NatE catalytic subunit
chr1	58394019	58394491	473	ENSBTAG00000007784	NAA50	N(alpha)-acetyltransferase 50, NatE catalytic subunit
chr1	58400610	58401558	949	ENSBTAG00000007784	NAA50	N(alpha)-acetyltransferase 50, NatE catalytic subunit
chr1	58421247	58421848	602	ENSBTAG00000007784	NAA50	N(alpha)-acetyltransferase 50, NatE catalytic subunit
chr1	58422522	58432487	9966	ENSBTAG00000007784	NAA50	N(alpha)-acetyltransferase 50, NatE catalytic subunit
chr1	58435229	58435913	685	ENSBTAG00000002703	ATP6V1A	ATPase H+ transporting V1 subunit A
chr1	58436303	58436390	88	ENSBTAG00000002703	ATP6V1A	ATPase H+ transporting V1 subunit A
chr1	58454382	58456763	2382	ENSBTAG00000002703	ATP6V1A	ATPase H+ transporting V1 subunit A
chr1	58457125	58458127	1003	ENSBTAG00000002703	ATP6V1A	ATPase H+ transporting V1 subunit A
chr1	58509711	58510303	593	ENSBTAG00000004971	GRAMD1C	GRAM domain containing 1C
chr1	58598544	58599267	724	ENSBTAG00000004974	ZDHHC23	zinc finger DHHC-type containing 23
chr1	58600041	58600317	277	ENSBTAG00000004974	ZDHHC23	zinc finger DHHC-type containing 23
chr1	58600748	58601684	937	ENSBTAG00000004974	ZDHHC23	zinc finger DHHC-type containing 23
chr1	58602573	58602852	280	ENSBTAG00000004974	ZDHHC23	zinc finger DHHC-type containing 23
chr1	58603729	58605789	2061	ENSBTAG00000004974	ZDHHC23	zinc finger DHHC-type containing 23
chr1	58674983	58675381	399	ENSBTAG00000004974	ZDHHC23	zinc finger DHHC-type containing 23
chr1	58688167	58688711	545	ENSBTAG00000004977	QTRT2	queuine tRNA-ribosyltransferase accessory subunit 2
chr1	58735807	58736446	640	ENSBTAG00000004977	QTRT2	queuine tRNA-ribosyltransferase accessory subunit 2
chr1	58737037	58737314	278	ENSBTAG00000004977	QTRT2	queuine tRNA-ribosyltransferase accessory subunit 2
chr1	58826773	58827839	1067	ENSBTAG00000002132	DRD3	dopamine receptor D3
chr1	58828579	58828837	259	ENSBTAG00000002132	DRD3	dopamine receptor D3
chr1	58833562	58835607	2046	ENSBTAG00000002132	DRD3	dopamine receptor D3
chr1	58841562	58842595	1034	ENSBTAG00000002132	DRD3	dopamine receptor D3
chr1	58872211	58873607	1397	ENSBTAG00000002132	DRD3	dopamine receptor D3
chr1	58878213	58878539	327	ENSBTAG00000002132	DRD3	dopamine receptor D3
chr1	58954391	58959570	5180	NA	MIR568	microRNA mir-568
chr1	58960100	58961637	1538	NA	MIR568	microRNA mir-568
chr1	58964086	58967386	3301	NA	MIR568	microRNA mir-568
chr1	58978190	58979715	1526	NA	MIR568	microRNA mir-568
chr1	58982337	58986282	3946	NA	MIR568	microRNA mir-568
chr1	59000467	59005601	5135	NA	MIR568	microRNA mir-568
chr1	59006093	59007202	1110	NA	MIR568	microRNA mir-568
chr1	59008138	59011073	2936	NA	MIR568	microRNA mir-568
chr1	59011474	59015056	3583	NA	MIR568	microRNA mir-568
chr1	59018630	59026746	8117	NA	MIR568	microRNA mir-568
chr1	59031650	59035993	4344	NA	MIR568	microRNA mir-568
chr1	59037161	59038170	1010	NA	MIR568	microRNA mir-568
chr1	59038632	59039131	500	NA	MIR568	microRNA mir-568
chr1	59044346	59050659	6314	NA	MIR568	microRNA mir-568
chr1	59052555	59058566	6012	NA	MIR568	microRNA mir-568
chr1	59060133	59064918	4786	NA	MIR568	microRNA mir-568
chr1	59065335	59067493	2159	NA	MIR568	microRNA mir-568
chr1	59068279	59068467	189	NA	MIR568	microRNA mir-568
chr1	59079732	59101008	21277	NA	MIR568	microRNA mir-568
chr1	59101424	59105057	3634	NA	MIR568	microRNA mir-568
chr1	59105403	59106155	753	NA	MIR568	microRNA mir-568
chr1	59107736	59110896	3161	NA	MIR568	microRNA mir-568
chr1	59113003	59114490	1488	NA	MIR568	microRNA mir-568
chr1	59119773	59119937	165	NA	MIR568	microRNA mir-568
chr1	59144277	59144541	265	NA	MIR568	microRNA mir-568
chr1	59144976	59154039	9064	NA	MIR568	microRNA mir-568
chr1	59158482	59158777	296	NA	MIR568	microRNA mir-568
chr1	59162293	59166191	3899	NA	MIR568	microRNA mir-568
chr1	59166705	59167518	814	NA	MIR568	microRNA mir-568
chr1	59171691	59172066	376	NA	MIR568	microRNA mir-568
chr1	59172582	59173274	693	NA	MIR568	microRNA mir-568
chr1	59175824	59176403	580	NA	MIR568	microRNA mir-568
chr1	59181652	59182024	373	NA	MIR568	microRNA mir-568
chr1	59182412	59182892	481	NA	MIR568	microRNA mir-568
chr1	59183629	59185234	1606	NA	MIR568	microRNA mir-568
chr1	59187351	59194834	7484	NA	MIR568	microRNA mir-568
chr1	59195172	59195521	350	NA	MIR568	microRNA mir-568
chr1	59199354	59201253	1900	NA	MIR568	microRNA mir-568
chr1	59207369	59209855	2487	NA	MIR568	microRNA mir-568
chr1	59215806	59216414	609	NA	MIR568	microRNA mir-568
chr1	59216923	59218151	1229	NA	MIR568	microRNA mir-568
chr1	59218506	59219461	956	NA	MIR568	microRNA mir-568
chr1	59222047	59222867	821	NA	MIR568	microRNA mir-568
chr1	59223224	59223970	747	NA	MIR568	microRNA mir-568
chr1	59229538	59232716	3179	NA	MIR568	microRNA mir-568
chr1	59233174	59233533	360	NA	MIR568	microRNA mir-568
chr1	59233840	59240997	7158	NA	MIR568	microRNA mir-568
chr1	59249869	59251945	2077	NA	MIR568	microRNA mir-568
chr1	59253181	59253757	577	NA	MIR568	microRNA mir-568
chr1	59254213	59255164	952	NA	MIR568	microRNA mir-568
chr1	59255554	59259785	4232	NA	MIR568	microRNA mir-568
chr1	59269455	59273275	3821	NA	MIR568	microRNA mir-568
chr1	59275275	59275612	338	NA	MIR568	microRNA mir-568
chr1	59276458	59276717	260	NA	MIR568	microRNA mir-568
chr1	59277105	59284910	7806	NA	MIR568	microRNA mir-568
chr1	59319285	59322462	3178	NA	MIR568	microRNA mir-568
chr1	59370395	59371694	1300	NA	MIR568	microRNA mir-568
chr1	59406149	59407131	983	NA	MIR568	microRNA mir-568
chr1	59407625	59407973	349	NA	MIR568	microRNA mir-568
chr1	59408389	59409037	649	NA	MIR568	microRNA mir-568
chr1	59423511	59423929	419	NA	MIR568	microRNA mir-568
chr1	59425378	59427690	2313	NA	MIR568	microRNA mir-568
chr1	59442593	59442888	296	NA	MIR568	microRNA mir-568
chr1	59511418	59513537	2120	NA	MIR568	microRNA mir-568
chr1	59525414	59526285	872	NA	MIR568	microRNA mir-568
chr1	59556457	59556756	300	NA	MIR568	microRNA mir-568
chr1	59582013	59582244	232	NA	MIR568	microRNA mir-568
chr1	59582739	59583834	1096	NA	MIR568	microRNA mir-568
chr1	59585521	59586646	1126	NA	MIR568	microRNA mir-568
chr1	59587098	59589217	2120	NA	MIR568	microRNA mir-568
chr1	59738099	59739159	1061	ENSBTAG00000006451	GAP43	growth associated protein 43
chr1	59745730	59748180	2451	ENSBTAG00000006451	GAP43	growth associated protein 43
chr1	59764526	59765531	1006	ENSBTAG00000006451	GAP43	growth associated protein 43
chr1	59767453	59769184	1732	ENSBTAG00000006451	GAP43	growth associated protein 43
chr1	59769614	59770388	775	ENSBTAG00000006451	GAP43	growth associated protein 43
chr1	59770880	59772010	1131	ENSBTAG00000006451	GAP43	growth associated protein 43
chr1	59816257	59816784	528	ENSBTAG00000006451	GAP43	growth associated protein 43
chr1	60003185	60003467	283	ENSBTAG00000006451	GAP43	growth associated protein 43
chr1	61369593	61372716	3124	ENSBTAG00000049383	LSAMP	limbic system associated membrane protein
chr1	63385466	63388032	2567	ENSBTAG00000045704	IGSF11	immunoglobulin superfamily member 11
chr1	63649677	63650829	1153	ENSBTAG00000045704	IGSF11	immunoglobulin superfamily member 11
chr1	64012774	64014220	1447	ENSBTAG00000009014	UPK1B	uroplakin 1B
chr1	64018917	64020028	1112	ENSBTAG00000001390	B4GALT4	beta-1,4-galactosyltransferase 4
chr1	64022960	64024559	1600	ENSBTAG00000001390	B4GALT4	beta-1,4-galactosyltransferase 4
chr1	64033809	64037644	3836	ENSBTAG00000001390	B4GALT4	beta-1,4-galactosyltransferase 4
chr1	64038557	64039428	872	ENSBTAG00000001390	B4GALT4	beta-1,4-galactosyltransferase 4
chr1	64040987	64041431	445	ENSBTAG00000001390	B4GALT4	beta-1,4-galactosyltransferase 4
chr1	64048383	64048971	589	ENSBTAG00000001390	B4GALT4	beta-1,4-galactosyltransferase 4
chr1	64084365	64097215	12851	ENSBTAG00000000210	ARHGAP31	Rho GTPase activating protein 31
chr1	64102429	64108728	6300	ENSBTAG00000000210	ARHGAP31	Rho GTPase activating protein 31
chr1	64109483	64110930	1448	ENSBTAG00000000210	ARHGAP31	Rho GTPase activating protein 31
chr1	64115218	64116028	811	ENSBTAG00000000210	ARHGAP31	Rho GTPase activating protein 31
chr1	64116923	64118301	1379	ENSBTAG00000000210	ARHGAP31	Rho GTPase activating protein 31
chr1	64118718	64125383	6666	ENSBTAG00000000210	ARHGAP31	Rho GTPase activating protein 31
chr1	64126157	64128103	1947	ENSBTAG00000000210	ARHGAP31	Rho GTPase activating protein 31
chr1	64129450	64130232	783	ENSBTAG00000000210	ARHGAP31	Rho GTPase activating protein 31
chr1	64130919	64133227	2309	ENSBTAG00000000210	ARHGAP31	Rho GTPase activating protein 31
chr1	64133949	64134417	469	ENSBTAG00000000210	ARHGAP31	Rho GTPase activating protein 31
chr1	64134744	64138714	3971	ENSBTAG00000000210	ARHGAP31	Rho GTPase activating protein 31
chr1	64139117	64142399	3283	ENSBTAG00000000210	ARHGAP31	Rho GTPase activating protein 31
chr1	64148685	64148845	161	ENSBTAG00000000210	ARHGAP31	Rho GTPase activating protein 31
chr1	64152321	64153260	940	ENSBTAG00000000210	ARHGAP31	Rho GTPase activating protein 31
chr1	64153625	64156353	2729	ENSBTAG00000000210	ARHGAP31	Rho GTPase activating protein 31
chr1	64204337	64209710	5374	ENSBTAG00000000213	TMEM39A	transmembrane protein 39A
chr1	64212495	64214173	1679	ENSBTAG00000000213	TMEM39A	transmembrane protein 39A
chr1	64214766	64215183	418	ENSBTAG00000000213	TMEM39A	transmembrane protein 39A
chr1	64215846	64216308	463	ENSBTAG00000000213	TMEM39A	transmembrane protein 39A
chr1	64217159	64218461	1303	ENSBTAG00000000213	TMEM39A	transmembrane protein 39A
chr1	64219401	64219687	287	ENSBTAG00000000213	TMEM39A	transmembrane protein 39A
chr1	64227663	64228198	536	ENSBTAG00000000213	TMEM39A	transmembrane protein 39A
chr1	64233058	64233457	400	ENSBTAG00000000213	TMEM39A	transmembrane protein 39A
chr1	64233821	64239676	5856	ENSBTAG00000000213	TMEM39A	transmembrane protein 39A
chr1	64276282	64278112	1831	ENSBTAG00000012581	TIMMDC1	translocase of inner mitochondrial membrane domain containing 1
chr1	64278982	64279017	36	ENSBTAG00000012581	TIMMDC1	translocase of inner mitochondrial membrane domain containing 1
chr1	64282106	64282279	174	ENSBTAG00000012581	TIMMDC1	translocase of inner mitochondrial membrane domain containing 1
chr1	64310699	64311033	335	ENSBTAG00000018059	CD80	CD80 molecule
chr1	64321198	64321789	592	ENSBTAG00000018059	CD80	CD80 molecule
chr1	64332738	64332873	136	ENSBTAG00000009391	ADPRH	ADP-ribosylarginine hydrolase
chr1	64377540	64379244	1705	ENSBTAG00000009391	PLA1A	phospholipase A1 member A
chr1	64383483	64383589	107	ENSBTAG00000005604	POPDC2	popeye domain containing 2
chr1	64383986	64388252	4267	ENSBTAG00000005604	POPDC2	popeye domain containing 2
chr1	64388847	64389275	429	ENSBTAG00000005604	POPDC2	popeye domain containing 2
chr1	64390622	64390627	6	ENSBTAG00000005604	POPDC2	popeye domain containing 2
chr1	64391032	64391588	557	ENSBTAG00000005604	POPDC2	popeye domain containing 2
chr1	64392598	64393409	812	ENSBTAG00000005604	POPDC2	popeye domain containing 2
chr1	64393786	64394094	309	ENSBTAG00000005604	POPDC2	popeye domain containing 2
chr1	64406278	64406585	308	ENSBTAG00000005604	POPDC2	popeye domain containing 2
chr1	64407350	64408502	1153	ENSBTAG00000005604	POPDC2	popeye domain containing 2
chr1	64415766	64417144	1379	ENSBTAG00000005604	POPDC2	popeye domain containing 2
chr1	64417492	64418828	1337	ENSBTAG00000005604	POPDC2	popeye domain containing 2
chr1	64425353	64426736	1384	ENSBTAG00000002182	COX17	cytochrome c oxidase copper chaperone COX17
chr1	64427863	64428430	568	ENSBTAG00000002182	COX17	cytochrome c oxidase copper chaperone COX17
chr1	64428850	64431959	3110	ENSBTAG00000002182	COX17	cytochrome c oxidase copper chaperone COX17
chr1	64444074	64445851	1778	ENSBTAG00000002182	COX17	cytochrome c oxidase copper chaperone COX17
chr1	64671563	64674420	2858	ENSBTAG00000019557	NR1I2	nuclear receptor subfamily 1 group I member 2
chr1	64712898	64715220	2323	ENSBTAG00000019557	NR1I2	nuclear receptor subfamily 1 group I member 2
chr1	64717583	64718308	726	ENSBTAG00000019557	NR1I2	nuclear receptor subfamily 1 group I member 2
chr1	64729360	64729857	498	NA	MIR6529B	microRNA mir-6529b
chr1	64730348	64730852	505	NA	MIR6529B	microRNA mir-6529b
chr1	64737470	64737821	352	NA	MIR6529B	microRNA mir-6529b
chr1	64782004	64782505	502	NA	MIR6529B	microRNA mir-6529b
chr1	64788213	64788574	362	NA	MIR6529B	microRNA mir-6529b
chr1	64789088	64789612	525	NA	MIR6529B	microRNA mir-6529b
chr1	64798203	64800775	2573	NA	MIR6529B	microRNA mir-6529b
chr1	64823015	64828543	5529	NA	MIR6529B	microRNA mir-6529b
chr1	64830690	64833086	2397	NA	MIR6529B	microRNA mir-6529b
chr1	64836543	64836999	457	NA	MIR6529B	microRNA mir-6529b
chr1	64837413	64842854	5442	NA	MIR6529B	microRNA mir-6529b
chr1	64849086	64853975	4890	NA	MIR6529B	microRNA mir-6529b
chr1	64854467	64857552	3086	ENSBTAG00000055108	MIR6529A	microRNA mir-6529a
chr1	64857980	64858445	466	ENSBTAG00000048057	GSK3B	glycogen synthase kinase 3 beta
chr1	64863485	64864439	955	ENSBTAG00000048057	GSK3B	glycogen synthase kinase 3 beta
chr1	64893053	64895618	2566	ENSBTAG00000048057	GSK3B	glycogen synthase kinase 3 beta
chr1	64920075	64922879	2805	ENSBTAG00000048057	GSK3B	glycogen synthase kinase 3 beta
chr1	64932851	64934003	1153	ENSBTAG00000048057	GSK3B	glycogen synthase kinase 3 beta
chr1	64944539	64945933	1395	ENSBTAG00000001464	GPR156	G protein-coupled receptor 156
chr1	64951485	64952997	1513	ENSBTAG00000001464	GPR156	G protein-coupled receptor 156
chr1	64954264	64954907	644	ENSBTAG00000001464	GPR156	G protein-coupled receptor 156
chr1	65029075	65029114	40	ENSBTAG00000001464	GPR156	G protein-coupled receptor 156
chr1	65029568	65030436	869	ENSBTAG00000001464	GPR156	G protein-coupled receptor 156
chr1	65030813	65032002	1190	ENSBTAG00000001464	GPR156	G protein-coupled receptor 156
chr1	65055549	65058919	3371	ENSBTAG00000001464	GPR156	G protein-coupled receptor 156
chr1	65070110	65072635	2526	ENSBTAG00000033170	LRRC58	leucine rich repeat containing 58
chr1	65082348	65085550	3203	ENSBTAG00000033170	LRRC58	leucine rich repeat containing 58
chr1	65085875	65086239	365	ENSBTAG00000033170	LRRC58	leucine rich repeat containing 58
chr1	65092103	65092451	349	ENSBTAG00000033170	LRRC58	leucine rich repeat containing 58
chr1	65092837	65094317	1481	ENSBTAG00000033170	LRRC58	leucine rich repeat containing 58
chr1	65094635	65095545	911	ENSBTAG00000033170	LRRC58	leucine rich repeat containing 58
chr1	65097214	65100393	3180	ENSBTAG00000033170	LRRC58	leucine rich repeat containing 58
chr1	65149933	65151655	1723	ENSBTAG00000022155	FSTL1	follistatin like 1
chr1	65152346	65153062	717	ENSBTAG00000022155	FSTL1	follistatin like 1
chr1	65155234	65155401	168	ENSBTAG00000022155	FSTL1	follistatin like 1
chr1	65156092	65169038	12947	ENSBTAG00000022155	FSTL1	follistatin like 1
chr1	65169346	65184028	14683	ENSBTAG00000022155	FSTL1	follistatin like 1
chr1	65186874	65195180	8307	ENSBTAG00000022155	FSTL1	follistatin like 1
chr1	65195509	65196974	1466	ENSBTAG00000022155	FSTL1	follistatin like 1
chr1	65203643	65205263	1621	ENSBTAG00000022155	FSTL1	follistatin like 1
chr1	65206320	65207015	696	ENSBTAG00000022155	FSTL1	follistatin like 1
chr1	65213307	65213731	425	ENSBTAG00000022155	FSTL1	follistatin like 1
chr1	65237318	65241258	3941	ENSBTAG00000022155	FSTL1	follistatin like 1
chr1	65241701	65242381	681	ENSBTAG00000022155	FSTL1	follistatin like 1
chr1	65242703	65248140	5438	ENSBTAG00000022155	FSTL1	follistatin like 1
chr1	65282218	65284089	1872	ENSBTAG00000015892	NDUFB4	NADH:ubiquinone oxidoreductase subunit B4
chr1	65284904	65285263	360	ENSBTAG00000015892	NDUFB4	NADH:ubiquinone oxidoreductase subunit B4
chr1	65285676	65286542	867	ENSBTAG00000015892	NDUFB4	NADH:ubiquinone oxidoreductase subunit B4
chr1	65288682	65289248	567	ENSBTAG00000015892	NDUFB4	NADH:ubiquinone oxidoreductase subunit B4
chr1	65289875	65290568	694	ENSBTAG00000015892	NDUFB4	NADH:ubiquinone oxidoreductase subunit B4
chr1	65290896	65291759	864	ENSBTAG00000015892	NDUFB4	NADH:ubiquinone oxidoreductase subunit B4
chr1	65293746	65296191	2446	ENSBTAG00000015892	NDUFB4	NADH:ubiquinone oxidoreductase subunit B4
chr1	65318930	65319223	294	ENSBTAG00000015892	NDUFB4	NADH:ubiquinone oxidoreductase subunit B4
chr1	65319537	65320258	722	ENSBTAG00000015892	NDUFB4	NADH:ubiquinone oxidoreductase subunit B4
chr1	65376437	65378605	2169	ENSBTAG00000015895	HGD	homogentisate 1,2-dioxygenase
chr1	65434830	65435929	1100	ENSBTAG00000016848	GTF2E1	general transcription factor IIE subunit 1
chr1	65436532	65437178	647	ENSBTAG00000016848	GTF2E1	general transcription factor IIE subunit 1
chr1	65450744	65452789	2046	ENSBTAG00000016848	GTF2E1	general transcription factor IIE subunit 1
chr1	65480149	65480501	353	ENSBTAG00000016848	GTF2E1	general transcription factor IIE subunit 1
chr1	65481216	65484548	3333	ENSBTAG00000016848	GTF2E1	general transcription factor IIE subunit 1
chr1	66221063	66225784	4722	ENSBTAG00000013069	IQCB1	IQ motif containing B1
chr1	66227021	66230904	3884	ENSBTAG00000013069	IQCB1	IQ motif containing B1
chr1	66233314	66235098	1785	ENSBTAG00000013069	IQCB1	IQ motif containing B1
chr1	66235512	66236297	786	ENSBTAG00000013069	IQCB1	IQ motif containing B1
chr1	66292054	66292579	526	ENSBTAG00000013069	IQCB1	IQ motif containing B1
chr1	66292913	66293289	377	ENSBTAG00000013069	IQCB1	IQ motif containing B1
chr1	66597954	66600025	2072	ENSBTAG00000013118	CD86	CD86 molecule
chr1	66693227	66695954	2728	ENSBTAG00000003865	CASR	calcium sensing receptor
chr1	66776274	66779325	3052	ENSBTAG00000010688	CSTA	cystatin A
chr1	66817726	66818714	989	ENSBTAG00000054520	CCDC58	coiled-coil domain containing 58
chr1	66820891	66822602	1712	ENSBTAG00000011140	FAM162A	family with sequence similarity 162 member A
chr1	66863932	66863946	15	ENSBTAG00000011140	FAM162A	family with sequence similarity 162 member A
chr1	66864273	66865871	1599	ENSBTAG00000011140	FAM162A	family with sequence similarity 162 member A
chr1	66867423	66868561	1139	ENSBTAG00000011140	FAM162A	family with sequence similarity 162 member A
chr1	66923895	66924217	323	ENSBTAG00000011143	KPNA1	karyopherin subunit alpha 1
chr1	66926616	66928196	1581	ENSBTAG00000011143	KPNA1	karyopherin subunit alpha 1
chr1	66935633	66935848	216	ENSBTAG00000011143	KPNA1	karyopherin subunit alpha 1
chr1	66939599	66939942	344	ENSBTAG00000011143	KPNA1	karyopherin subunit alpha 1
chr1	66940783	66943082	2300	ENSBTAG00000011143	KPNA1	karyopherin subunit alpha 1
chr1	66962886	66963535	650	ENSBTAG00000011143	KPNA1	karyopherin subunit alpha 1
chr1	67014341	67018229	3889	ENSBTAG00000016656	PARP14	poly(ADP-ribose) polymerase family member 14
chr1	67118640	67120076	1437	ENSBTAG00000005066	HSPBAP1	HSPB1 associated protein 1
chr1	67120605	67120796	192	ENSBTAG00000005066	HSPBAP1	HSPB1 associated protein 1
chr1	67122470	67123302	833	ENSBTAG00000005071	SLC49A4	solute carrier family 49 member 4
chr1	67150691	67152325	1635	ENSBTAG00000005071	SLC49A4	solute carrier family 49 member 4
chr1	67201895	67203436	1542	ENSBTAG00000005071	SLC49A4	solute carrier family 49 member 4
chr1	67204074	67204698	625	ENSBTAG00000005071	SLC49A4	solute carrier family 49 member 4
chr1	67272879	67277615	4737	ENSBTAG00000018877	PDIA5	protein disulfide isomerase family A member 5
chr1	67277976	67278506	531	ENSBTAG00000018877	PDIA5	protein disulfide isomerase family A member 5
chr1	67285043	67288405	3363	ENSBTAG00000018877	PDIA5	protein disulfide isomerase family A member 5
chr1	67421155	67421486	332	ENSBTAG00000018877	PDIA5	protein disulfide isomerase family A member 5
chr1	67422392	67425956	3565	ENSBTAG00000018877	PDIA5	protein disulfide isomerase family A member 5
chr1	67438967	67442319	3353	ENSBTAG00000018877	PDIA5	protein disulfide isomerase family A member 5
chr1	67453607	67455695	2089	ENSBTAG00000018877	PDIA5	protein disulfide isomerase family A member 5
chr1	67456015	67456802	788	ENSBTAG00000018877	PDIA5	protein disulfide isomerase family A member 5
chr1	67765156	67765731	576	ENSBTAG00000018777	ADCY5	adenylate cyclase 5
chr1	67860981	67861571	591	ENSBTAG00000018777	ADCY5	adenylate cyclase 5
chr1	67929475	67931052	1578	ENSBTAG00000023607	HACD2	3-hydroxyacyl-CoA dehydratase 2
chr1	67931497	67932178	682	ENSBTAG00000023607	HACD2	3-hydroxyacyl-CoA dehydratase 2
chr1	67941496	67942516	1021	ENSBTAG00000023607	HACD2	3-hydroxyacyl-CoA dehydratase 2
chr1	67947217	67947587	371	ENSBTAG00000023607	HACD2	3-hydroxyacyl-CoA dehydratase 2
chr1	67947993	67951019	3027	ENSBTAG00000023607	HACD2	3-hydroxyacyl-CoA dehydratase 2
chr1	67983488	67991484	7997	ENSBTAG00000023607	HACD2	3-hydroxyacyl-CoA dehydratase 2
chr1	67995686	67997877	2192	ENSBTAG00000023607	HACD2	3-hydroxyacyl-CoA dehydratase 2
chr1	67999132	68003309	4178	ENSBTAG00000023607	HACD2	3-hydroxyacyl-CoA dehydratase 2
chr1	68026596	68029741	3146	ENSBTAG00000014567	MYLK	myosin light chain kinase
chr1	68039661	68040631	971	ENSBTAG00000014567	MYLK	myosin light chain kinase
chr1	68050985	68052088	1104	ENSBTAG00000014567	MYLK	myosin light chain kinase
chr1	68052459	68052881	423	ENSBTAG00000014567	MYLK	myosin light chain kinase
chr1	68053271	68053395	125	ENSBTAG00000014567	MYLK	myosin light chain kinase
chr1	68061854	68062185	332	ENSBTAG00000014567	MYLK	myosin light chain kinase
chr1	68062663	68063611	949	ENSBTAG00000014567	MYLK	myosin light chain kinase
chr1	68064939	68066125	1187	ENSBTAG00000014567	MYLK	myosin light chain kinase
chr1	68088836	68091399	2564	ENSBTAG00000014567	MYLK	myosin light chain kinase
chr1	68091735	68092289	555	ENSBTAG00000014567	MYLK	myosin light chain kinase
chr1	68095984	68097136	1153	ENSBTAG00000014567	MYLK	myosin light chain kinase
chr1	68121997	68124857	2861	ENSBTAG00000014567	MYLK	myosin light chain kinase
chr1	68170036	68170611	576	ENSBTAG00000014567	MYLK	myosin light chain kinase
chr1	68176679	68177096	418	ENSBTAG00000014567	MYLK	myosin light chain kinase
chr1	68194563	68195428	866	ENSBTAG00000014567	MYLK	myosin light chain kinase
chr1	68303575	68304971	1397	ENSBTAG00000000566	CCDC14	coiled-coil domain containing 14
chr1	68305590	68306248	659	ENSBTAG00000000566	CCDC14	coiled-coil domain containing 14
chr1	68449098	68449648	551	ENSBTAG00000002640	KALRN	kalirin RhoGEF kinase
chr1	68488166	68488447	282	ENSBTAG00000002640	KALRN	kalirin RhoGEF kinase
chr1	68503466	68504476	1011	ENSBTAG00000002640	KALRN	kalirin RhoGEF kinase
chr1	68544588	68548313	3726	ENSBTAG00000002640	KALRN	kalirin RhoGEF kinase
chr1	68658905	68659631	727	ENSBTAG00000002640	KALRN	kalirin RhoGEF kinase
chr1	68660018	68664320	4303	ENSBTAG00000002640	KALRN	kalirin RhoGEF kinase
chr1	68664877	68665266	390	ENSBTAG00000002640	KALRN	kalirin RhoGEF kinase
chr1	68678052	68678774	723	ENSBTAG00000002640	KALRN	kalirin RhoGEF kinase
chr1	68682230	68682915	686	ENSBTAG00000002640	KALRN	kalirin RhoGEF kinase
chr1	68683938	68688641	4704	ENSBTAG00000002640	KALRN	kalirin RhoGEF kinase
chr1	68689147	68693625	4479	ENSBTAG00000002640	KALRN	kalirin RhoGEF kinase
chr1	68725147	68726594	1448	ENSBTAG00000002640	KALRN	kalirin RhoGEF kinase
chr1	68762278	68763453	1176	ENSBTAG00000002640	KALRN	kalirin RhoGEF kinase
chr1	68810583	68811855	1273	ENSBTAG00000002640	KALRN	kalirin RhoGEF kinase
chr1	68815446	68817755	2310	ENSBTAG00000013727	UMPS	uridine monophosphate synthetase
chr1	68949115	68950283	1169	ENSBTAG00000013727	UMPS	uridine monophosphate synthetase
chr1	68996153	68999360	3208	ENSBTAG00000013727	UMPS	uridine monophosphate synthetase
chr1	69002867	69003055	189	ENSBTAG00000013727	UMPS	uridine monophosphate synthetase
chr1	69003772	69005082	1311	ENSBTAG00000013727	UMPS	uridine monophosphate synthetase
chr1	69017237	69021854	4618	ENSBTAG00000013727	UMPS	uridine monophosphate synthetase
chr1	69088334	69089349	1016	ENSBTAG00000013727	UMPS	uridine monophosphate synthetase
chr1	69123050	69123292	243	ENSBTAG00000013727	UMPS	uridine monophosphate synthetase
chr1	69126853	69127408	556	ENSBTAG00000013727	UMPS	uridine monophosphate synthetase
chr1	69128173	69129805	1633	ENSBTAG00000013727	UMPS	uridine monophosphate synthetase
chr1	69130735	69131155	421	ENSBTAG00000013727	UMPS	uridine monophosphate synthetase
chr1	69196017	69208115	12099	ENSBTAG00000013727	UMPS	uridine monophosphate synthetase
chr1	69208449	69209603	1155	ENSBTAG00000013727	UMPS	uridine monophosphate synthetase
chr1	69210201	69211157	957	ENSBTAG00000013727	UMPS	uridine monophosphate synthetase
chr1	69211639	69220536	8898	ENSBTAG00000013727	UMPS	uridine monophosphate synthetase
chr1	69220893	69227203	6311	ENSBTAG00000013755	ITGB5	integrin subunit beta 5
chr1	69227876	69229767	1892	ENSBTAG00000013755	ITGB5	integrin subunit beta 5
chr1	69238899	69241809	2911	ENSBTAG00000013755	ITGB5	integrin subunit beta 5
chr1	69261170	69277689	16520	ENSBTAG00000013755	ITGB5	integrin subunit beta 5
chr1	69278227	69282078	3852	ENSBTAG00000013755	ITGB5	integrin subunit beta 5
chr1	69283972	69289271	5300	ENSBTAG00000013755	ITGB5	integrin subunit beta 5
chr1	69294803	69295752	950	ENSBTAG00000013755	ITGB5	integrin subunit beta 5
chr1	69302812	69311109	8298	ENSBTAG00000013755	ITGB5	integrin subunit beta 5
chr1	69332969	69334466	1498	ENSBTAG00000013755	ITGB5	integrin subunit beta 5
chr1	69418893	69419885	993	ENSBTAG00000013755	ITGB5	integrin subunit beta 5
chr1	69474478	69476284	1807	ENSBTAG00000013755	ITGB5	integrin subunit beta 5
chr1	69481050	69481502	453	ENSBTAG00000013755	ITGB5	integrin subunit beta 5
chr1	69484736	69500788	16053	ENSBTAG00000013755	ITGB5	integrin subunit beta 5
chr1	69502003	69509501	7499	ENSBTAG00000013755	ITGB5	integrin subunit beta 5
chr1	69540889	69542944	2056	ENSBTAG00000013755	ITGB5	integrin subunit beta 5
chr1	69544201	69545796	1596	ENSBTAG00000050482	ZNF148	zinc finger protein 148
chr1	69558199	69562382	4184	ENSBTAG00000050482	ZNF148	zinc finger protein 148
chr1	69568666	69570573	1908	ENSBTAG00000050482	ZNF148	zinc finger protein 148
chr1	69573943	69576530	2588	ENSBTAG00000050482	ZNF148	zinc finger protein 148
chr1	69576840	69577414	575	ENSBTAG00000050482	ZNF148	zinc finger protein 148
chr1	69581450	69594099	12650	ENSBTAG00000050482	ZNF148	zinc finger protein 148
chr1	69601929	69602769	841	ENSBTAG00000050482	ZNF148	zinc finger protein 148
chr1	69613492	69614547	1056	ENSBTAG00000050482	ZNF148	zinc finger protein 148
chr1	69615372	69616250	879	ENSBTAG00000050482	ZNF148	zinc finger protein 148
chr1	69663973	69666489	2517	ENSBTAG00000050482	ZNF148	zinc finger protein 148
chr1	69670857	69671500	644	ENSBTAG00000050482	ZNF148	zinc finger protein 148
chr1	69685933	69686351	419	ENSBTAG00000050482	ZNF148	zinc finger protein 148
chr1	69735694	69736022	329	ENSBTAG00000050482	ZNF148	zinc finger protein 148
chr1	69736430	69737285	856	ENSBTAG00000050482	ZNF148	zinc finger protein 148
chr1	69737894	69738239	346	ENSBTAG00000050482	ZNF148	zinc finger protein 148
chr1	69738666	69741604	2939	ENSBTAG00000050482	ZNF148	zinc finger protein 148
chr1	69743661	69745848	2188	ENSBTAG00000050482	ZNF148	zinc finger protein 148
chr1	69775152	69775835	684	ENSBTAG00000050482	ZNF148	zinc finger protein 148
chr1	69809018	69809670	653	ENSBTAG00000050482	ZNF148	zinc finger protein 148
chr1	69810473	69812289	1817	ENSBTAG00000050482	ZNF148	zinc finger protein 148
chr1	69820046	69820789	744	ENSBTAG00000050482	ZNF148	zinc finger protein 148
chr1	69821441	69826598	5158	ENSBTAG00000050482	ZNF148	zinc finger protein 148
chr1	69857085	69861857	4773	ENSBTAG00000050482	ZNF148	zinc finger protein 148
chr1	69907646	69907952	307	ENSBTAG00000011383	SNX4	sorting nexin 4
chr1	69908688	69911031	2344	ENSBTAG00000011383	SNX4	sorting nexin 4
chr1	69931676	69934787	3112	ENSBTAG00000011383	SNX4	sorting nexin 4
chr1	69935260	69940035	4776	ENSBTAG00000011383	SNX4	sorting nexin 4
chr1	69941223	69944678	3456	ENSBTAG00000011383	SNX4	sorting nexin 4
chr1	69945006	69945677	672	ENSBTAG00000011383	SNX4	sorting nexin 4
chr1	69962878	69965221	2344	ENSBTAG00000011383	SNX4	sorting nexin 4
chr1	70004161	70006115	1955	ENSBTAG00000006471	OSBPL11	oxysterol binding protein like 11
chr1	70029271	70029502	232	ENSBTAG00000006471	OSBPL11	oxysterol binding protein like 11
chr1	70030176	70031821	1646	ENSBTAG00000006471	OSBPL11	oxysterol binding protein like 11
chr1	70045608	70046527	920	ENSBTAG00000006471	OSBPL11	oxysterol binding protein like 11
chr1	70046868	70052525	5658	ENSBTAG00000006471	OSBPL11	oxysterol binding protein like 11
chr1	70071930	70072180	251	ENSBTAG00000006471	OSBPL11	oxysterol binding protein like 11
chr1	70072622	70073586	965	ENSBTAG00000006471	OSBPL11	oxysterol binding protein like 11
chr1	70170109	70171485	1377	ENSBTAG00000014208	RPL35A	ribosomal protein L35a
chr1	70173077	70174191	1115	ENSBTAG00000014208	RPL35A	ribosomal protein L35a
chr1	70174507	70179655	5149	ENSBTAG00000014208	RPL35A	ribosomal protein L35a
chr1	70228089	70228439	351	ENSBTAG00000018025	IQCG	IQ motif containing G
chr1	70229211	70236390	7180	ENSBTAG00000018025	IQCG	IQ motif containing G
chr1	70237435	70238691	1257	ENSBTAG00000018025	IQCG	IQ motif containing G
chr1	70239000	70242567	3568	ENSBTAG00000018025	IQCG	IQ motif containing G
chr1	70247404	70249231	1828	ENSBTAG00000018025	IQCG	IQ motif containing G
chr1	70252627	70253082	456	ENSBTAG00000018025	IQCG	IQ motif containing G
chr1	70254056	70254556	501	ENSBTAG00000018025	IQCG	IQ motif containing G
chr1	70254979	70255412	434	ENSBTAG00000018025	IQCG	IQ motif containing G
chr1	70255816	70256289	474	ENSBTAG00000018025	IQCG	IQ motif containing G
chr1	70257339	70259335	1997	ENSBTAG00000018025	IQCG	IQ motif containing G
chr1	70260248	70260256	9	ENSBTAG00000018025	IQCG	IQ motif containing G
chr1	70297077	70297308	232	ENSBTAG00000014874	FYTTD1	forty-two-three domain containing 1
chr1	70297705	70299099	1395	ENSBTAG00000014874	FYTTD1	forty-two-three domain containing 1
chr1	70325634	70326620	987	ENSBTAG00000014874	FYTTD1	forty-two-three domain containing 1
chr1	70330065	70333351	3287	ENSBTAG00000014874	FYTTD1	forty-two-three domain containing 1
chr1	70333857	70334224	368	ENSBTAG00000014874	FYTTD1	forty-two-three domain containing 1
chr1	70335920	70336870	951	ENSBTAG00000014874	FYTTD1	forty-two-three domain containing 1
chr1	70357013	70357668	656	ENSBTAG00000014874	FYTTD1	forty-two-three domain containing 1
chr1	70357997	70358265	269	ENSBTAG00000014874	FYTTD1	forty-two-three domain containing 1
chr1	70358581	70359648	1068	ENSBTAG00000014874	FYTTD1	forty-two-three domain containing 1
chr1	70360033	70361963	1931	ENSBTAG00000014874	FYTTD1	forty-two-three domain containing 1
chr1	70362363	70362767	405	ENSBTAG00000014874	FYTTD1	forty-two-three domain containing 1
chr1	70363099	70364091	993	ENSBTAG00000014874	FYTTD1	forty-two-three domain containing 1
chr1	70364692	70366738	2047	ENSBTAG00000014874	FYTTD1	forty-two-three domain containing 1
chr1	70367382	70371638	4257	ENSBTAG00000014874	FYTTD1	forty-two-three domain containing 1
chr1	70385294	70385999	706	ENSBTAG00000001890	RUBCN	rubicon autophagy regulator
chr1	70387660	70388732	1073	ENSBTAG00000001890	RUBCN	rubicon autophagy regulator
chr1	70389615	70389658	44	ENSBTAG00000001890	RUBCN	rubicon autophagy regulator
chr1	70398461	70398938	478	ENSBTAG00000001890	RUBCN	rubicon autophagy regulator
chr1	70400207	70400928	722	ENSBTAG00000001890	RUBCN	rubicon autophagy regulator
chr1	70401439	70404257	2819	ENSBTAG00000001890	RUBCN	rubicon autophagy regulator
chr1	70404877	70405073	197	ENSBTAG00000001890	RUBCN	rubicon autophagy regulator
chr1	70431736	70437280	5545	ENSBTAG00000001890	RUBCN	rubicon autophagy regulator
chr1	70458339	70458665	327	ENSBTAG00000001890	RUBCN	rubicon autophagy regulator
chr1	70535254	70535334	81	ENSBTAG00000021364	TNK2	tyrosine kinase non receptor 2
chr1	70538659	70539118	460	ENSBTAG00000021364	TNK2	tyrosine kinase non receptor 2
chr1	70539477	70540589	1113	ENSBTAG00000021364	TNK2	tyrosine kinase non receptor 2
chr1	70600032	70601132	1101	ENSBTAG00000021364	TNK2	tyrosine kinase non receptor 2
chr1	70604844	70606785	1942	ENSBTAG00000021364	TNK2	tyrosine kinase non receptor 2
chr1	70607194	70608242	1049	ENSBTAG00000021364	TNK2	tyrosine kinase non receptor 2
chr1	70609486	70610988	1503	ENSBTAG00000021364	TNK2	tyrosine kinase non receptor 2
chr1	70611394	70611819	426	ENSBTAG00000021364	TNK2	tyrosine kinase non receptor 2
chr1	70614846	70616274	1429	ENSBTAG00000021364	TNK2	tyrosine kinase non receptor 2
chr1	70616656	70631672	15017	ENSBTAG00000021364	TNK2	tyrosine kinase non receptor 2
chr1	70638452	70640473	2022	ENSBTAG00000021364	TNK2	tyrosine kinase non receptor 2
chr1	70644477	70645444	968	ENSBTAG00000021364	TNK2	tyrosine kinase non receptor 2
chr1	70648844	70651750	2907	ENSBTAG00000021364	TNK2	tyrosine kinase non receptor 2
chr1	70668401	70668694	294	ENSBTAG00000032719	TFRC	transferrin receptor
chr1	70675278	70675862	585	ENSBTAG00000032719	TFRC	transferrin receptor
chr1	70676862	70678902	2041	ENSBTAG00000032719	TFRC	transferrin receptor
chr1	70680815	70681727	913	ENSBTAG00000032719	TFRC	transferrin receptor
chr1	70689815	70692482	2668	ENSBTAG00000032719	TFRC	transferrin receptor
chr1	70692947	70693281	335	ENSBTAG00000032719	TFRC	transferrin receptor
chr1	70758349	70759690	1342	ENSBTAG00000021515	ZDHHC19	zinc finger DHHC-type containing 19
chr1	70760391	70761949	1559	ENSBTAG00000021515	ZDHHC19	zinc finger DHHC-type containing 19
chr1	70779371	70791688	12318	ENSBTAG00000021515	ZDHHC19	zinc finger DHHC-type containing 19
chr1	70843740	70845508	1769	ENSBTAG00000016979	PCYT1A	phosphate cytidylyltransferase 1, choline, alpha
chr1	70853174	70854001	828	ENSBTAG00000016979	PCYT1A	phosphate cytidylyltransferase 1, choline, alpha
chr1	70854319	70854621	303	ENSBTAG00000016979	PCYT1A	phosphate cytidylyltransferase 1, choline, alpha
chr1	70855103	70855588	486	ENSBTAG00000016979	PCYT1A	phosphate cytidylyltransferase 1, choline, alpha
chr1	70855941	70862731	6791	ENSBTAG00000016979	PCYT1A	phosphate cytidylyltransferase 1, choline, alpha
chr1	70863204	70863480	277	ENSBTAG00000016979	PCYT1A	phosphate cytidylyltransferase 1, choline, alpha
chr1	70868143	70876418	8276	ENSBTAG00000016979	PCYT1A	phosphate cytidylyltransferase 1, choline, alpha
chr1	70910159	70910667	509	ENSBTAG00000032684	TCTEX1D2	Tctex1 domain containing 2
chr1	70922476	70922721	246	ENSBTAG00000032684	TCTEX1D2	Tctex1 domain containing 2
chr1	70926051	70926504	454	ENSBTAG00000032684	TCTEX1D2	Tctex1 domain containing 2
chr1	70961063	70961342	280	ENSBTAG00000007577	UBXN7	UBX domain protein 7
chr1	70974940	70975205	266	ENSBTAG00000007577	UBXN7	UBX domain protein 7
chr1	70975729	70980278	4550	ENSBTAG00000007577	UBXN7	UBX domain protein 7
chr1	70980753	70984819	4067	ENSBTAG00000007577	UBXN7	UBX domain protein 7
chr1	70985405	70986271	867	ENSBTAG00000007577	UBXN7	UBX domain protein 7
chr1	71042487	71042729	243	ENSBTAG00000013317	RNF168	ring finger protein 168
chr1	71046769	71047073	305	ENSBTAG00000013317	RNF168	ring finger protein 168
chr1	71047410	71050631	3222	ENSBTAG00000013319	SMCO1	single-pass membrane protein with coiled-coil domains 1
chr1	71051207	71052792	1586	ENSBTAG00000013319	SMCO1	single-pass membrane protein with coiled-coil domains 1
chr1	71084950	71085254	305	ENSBTAG00000014660	WDR53	WD repeat domain 53
chr1	71099212	71100052	841	ENSBTAG00000014660	WDR53	WD repeat domain 53
chr1	71258813	71262777	3965	ENSBTAG00000047856	PAK2	p21 (RAC1) activated kinase 2
chr1	71265021	71265865	845	ENSBTAG00000047856	PAK2	p21 (RAC1) activated kinase 2
chr1	71270791	71276616	5826	ENSBTAG00000047856	PAK2	p21 (RAC1) activated kinase 2
chr1	71286138	71290752	4615	ENSBTAG00000047856	PAK2	p21 (RAC1) activated kinase 2
chr1	71299825	71300683	859	ENSBTAG00000047856	PAK2	p21 (RAC1) activated kinase 2
chr1	71308263	71309402	1140	ENSBTAG00000047856	PAK2	p21 (RAC1) activated kinase 2
chr1	71312149	71313527	1379	ENSBTAG00000047856	PAK2	p21 (RAC1) activated kinase 2
chr1	71356796	71358606	1811	ENSBTAG00000008873	NCBP2	nuclear cap binding protein subunit 2
chr1	71396791	71400198	3408	ENSBTAG00000008873	NCBP2	nuclear cap binding protein subunit 2
chr1	71400751	71400872	122	ENSBTAG00000008873	NCBP2	nuclear cap binding protein subunit 2
chr1	71408049	71409742	1694	ENSBTAG00000008873	NCBP2	nuclear cap binding protein subunit 2
chr1	71411769	71412493	725	ENSBTAG00000008873	NCBP2	nuclear cap binding protein subunit 2
chr1	71428740	71429417	678	ENSBTAG00000008873	NCBP2	nuclear cap binding protein subunit 2
chr1	71492285	71492411	127	ENSBTAG00000002998	MELTF	melanotransferrin
chr1	71571311	71571855	545	ENSBTAG00000002998	MELTF	melanotransferrin
chr1	71665873	71666100	228	ENSBTAG00000002998	MELTF	melanotransferrin
chr1	71673121	71673708	588	ENSBTAG00000002998	MELTF	melanotransferrin
chr1	71676153	71676780	628	ENSBTAG00000002998	MELTF	melanotransferrin
chr1	71680269	71681592	1324	ENSBTAG00000002998	MELTF	melanotransferrin
chr1	71682307	71684560	2254	ENSBTAG00000002998	MELTF	melanotransferrin
chr1	71723796	71724581	786	ENSBTAG00000002998	MELTF	melanotransferrin
chr1	71728949	71729526	578	ENSBTAG00000002998	MELTF	melanotransferrin
chr1	71731884	71732404	521	ENSBTAG00000002998	MELTF	melanotransferrin
chr1	71746842	71747264	423	ENSBTAG00000002998	MELTF	melanotransferrin
chr1	71748054	71748937	884	ENSBTAG00000002998	MELTF	melanotransferrin
chr1	71749590	71749944	355	ENSBTAG00000002998	MELTF	melanotransferrin
chr1	71775832	71777920	2089	ENSBTAG00000000448	BDH1	3-hydroxybutyrate dehydrogenase 1
chr1	71779307	71779574	268	ENSBTAG00000000448	BDH1	3-hydroxybutyrate dehydrogenase 1
chr1	71779983	71780337	355	ENSBTAG00000000448	BDH1	3-hydroxybutyrate dehydrogenase 1
chr1	71811794	71812777	984	ENSBTAG00000000448	BDH1	3-hydroxybutyrate dehydrogenase 1
chr1	71817414	71817737	324	ENSBTAG00000000448	BDH1	3-hydroxybutyrate dehydrogenase 1
chr1	71820167	71823394	3228	ENSBTAG00000000448	BDH1	3-hydroxybutyrate dehydrogenase 1
chr1	71826212	71827215	1004	ENSBTAG00000000448	BDH1	3-hydroxybutyrate dehydrogenase 1
chr1	71836537	71836866	330	ENSBTAG00000000448	BDH1	3-hydroxybutyrate dehydrogenase 1
chr1	71839454	71841936	2483	ENSBTAG00000000448	BDH1	3-hydroxybutyrate dehydrogenase 1
chr1	71842243	71853669	11427	ENSBTAG00000000448	BDH1	3-hydroxybutyrate dehydrogenase 1
chr1	71853986	71856879	2894	ENSBTAG00000000448	BDH1	3-hydroxybutyrate dehydrogenase 1
chr1	71875631	71880054	4424	ENSBTAG00000000448	BDH1	3-hydroxybutyrate dehydrogenase 1
chr1	71880452	71880737	286	ENSBTAG00000000448	BDH1	3-hydroxybutyrate dehydrogenase 1
chr1	71881592	71883441	1850	ENSBTAG00000000448	BDH1	3-hydroxybutyrate dehydrogenase 1
chr1	71889182	71889415	234	ENSBTAG00000000448	BDH1	3-hydroxybutyrate dehydrogenase 1
chr1	71889822	71890713	892	ENSBTAG00000000448	BDH1	3-hydroxybutyrate dehydrogenase 1
chr1	71894162	71894597	436	ENSBTAG00000000448	BDH1	3-hydroxybutyrate dehydrogenase 1
chr1	71904778	71906290	1513	ENSBTAG00000000448	BDH1	3-hydroxybutyrate dehydrogenase 1
chr1	71909823	71915740	5918	ENSBTAG00000000448	BDH1	3-hydroxybutyrate dehydrogenase 1
chr1	71916072	71923917	7846	ENSBTAG00000000448	BDH1	3-hydroxybutyrate dehydrogenase 1
chr1	71928125	71930368	2244	ENSBTAG00000000448	BDH1	3-hydroxybutyrate dehydrogenase 1
chr1	71930903	71931806	904	ENSBTAG00000000448	BDH1	3-hydroxybutyrate dehydrogenase 1
chr1	71932160	71933717	1558	ENSBTAG00000000448	BDH1	3-hydroxybutyrate dehydrogenase 1
chr1	71936585	71938747	2163	ENSBTAG00000000448	BDH1	3-hydroxybutyrate dehydrogenase 1
chr1	71941160	71950096	8937	ENSBTAG00000000448	BDH1	3-hydroxybutyrate dehydrogenase 1
chr1	71951218	71951471	254	ENSBTAG00000000448	BDH1	3-hydroxybutyrate dehydrogenase 1
chr1	71951800	71952753	954	ENSBTAG00000000448	BDH1	3-hydroxybutyrate dehydrogenase 1
chr1	71953144	71953799	656	ENSBTAG00000000448	BDH1	3-hydroxybutyrate dehydrogenase 1
chr1	71954959	71956224	1266	ENSBTAG00000000448	BDH1	3-hydroxybutyrate dehydrogenase 1
chr1	71962685	71963050	366	ENSBTAG00000000448	BDH1	3-hydroxybutyrate dehydrogenase 1
chr1	71974153	71975041	889	ENSBTAG00000000448	BDH1	3-hydroxybutyrate dehydrogenase 1
chr1	71975815	71979038	3224	ENSBTAG00000000448	BDH1	3-hydroxybutyrate dehydrogenase 1
chr1	72057421	72059067	1647	ENSBTAG00000023600	APOD	apolipoprotein D
chr1	72059382	72059706	325	ENSBTAG00000023600	APOD	apolipoprotein D
chr1	72060074	72065139	5066	ENSBTAG00000023600	APOD	apolipoprotein D
chr1	72068337	72069831	1495	ENSBTAG00000023600	APOD	apolipoprotein D
chr1	72070220	72070341	122	ENSBTAG00000023600	APOD	apolipoprotein D
chr1	72101488	72104542	3055	ENSBTAG00000006724	PPP1R2	protein phosphatase 1 regulatory inhibitor subunit 2
chr1	72120441	72121719	1279	ENSBTAG00000006724	PPP1R2	protein phosphatase 1 regulatory inhibitor subunit 2
chr1	72133309	72137705	4397	ENSBTAG00000003378	ACAP2	ArfGAP with coiled-coil, ankyrin repeat and PH domains 2
chr1	72144590	72145628	1039	ENSBTAG00000003378	ACAP2	ArfGAP with coiled-coil, ankyrin repeat and PH domains 2
chr1	72148782	72149664	883	ENSBTAG00000003378	ACAP2	ArfGAP with coiled-coil, ankyrin repeat and PH domains 2
chr1	72152694	72154025	1332	ENSBTAG00000003378	ACAP2	ArfGAP with coiled-coil, ankyrin repeat and PH domains 2
chr1	72182329	72182925	597	ENSBTAG00000003378	ACAP2	ArfGAP with coiled-coil, ankyrin repeat and PH domains 2
chr1	72190081	72191522	1442	ENSBTAG00000003378	ACAP2	ArfGAP with coiled-coil, ankyrin repeat and PH domains 2
chr1	72199841	72200072	232	ENSBTAG00000003378	ACAP2	ArfGAP with coiled-coil, ankyrin repeat and PH domains 2
chr1	72200447	72201040	594	ENSBTAG00000003378	ACAP2	ArfGAP with coiled-coil, ankyrin repeat and PH domains 2
chr1	72201605	72202964	1360	ENSBTAG00000003378	ACAP2	ArfGAP with coiled-coil, ankyrin repeat and PH domains 2
chr1	72250772	72251904	1133	ENSBTAG00000014564	XXYLT1	xyloside xylosyltransferase 1
chr1	72327878	72328591	714	ENSBTAG00000014564	XXYLT1	xyloside xylosyltransferase 1
chr1	72330579	72331063	485	ENSBTAG00000014564	XXYLT1	xyloside xylosyltransferase 1
chr1	72346603	72347291	689	ENSBTAG00000014564	XXYLT1	xyloside xylosyltransferase 1
chr1	72347702	72351013	3312	ENSBTAG00000014564	XXYLT1	xyloside xylosyltransferase 1
chr1	72356319	72362476	6158	ENSBTAG00000014564	XXYLT1	xyloside xylosyltransferase 1
chr1	72366366	72367379	1014	ENSBTAG00000014564	XXYLT1	xyloside xylosyltransferase 1
chr1	72390685	72392398	1714	ENSBTAG00000014564	XXYLT1	xyloside xylosyltransferase 1
chr1	72407648	72409917	2270	ENSBTAG00000014564	XXYLT1	xyloside xylosyltransferase 1
chr1	72417110	72417727	618	ENSBTAG00000014564	XXYLT1	xyloside xylosyltransferase 1
chr1	72418098	72420899	2802	ENSBTAG00000014564	XXYLT1	xyloside xylosyltransferase 1
chr1	72427721	72430762	3042	ENSBTAG00000014564	XXYLT1	xyloside xylosyltransferase 1
chr1	72438978	72445442	6465	ENSBTAG00000014564	XXYLT1	xyloside xylosyltransferase 1
chr1	72445891	72445903	13	ENSBTAG00000014564	XXYLT1	xyloside xylosyltransferase 1
chr1	72448312	72450528	2217	ENSBTAG00000014564	XXYLT1	xyloside xylosyltransferase 1
chr1	72452644	72453502	859	ENSBTAG00000014564	XXYLT1	xyloside xylosyltransferase 1
chr1	72453838	72454083	246	ENSBTAG00000014564	XXYLT1	xyloside xylosyltransferase 1
chr1	72454537	72455534	998	ENSBTAG00000014564	XXYLT1	xyloside xylosyltransferase 1
chr1	72469503	72469789	287	ENSBTAG00000014564	XXYLT1	xyloside xylosyltransferase 1
chr1	72472369	72477568	5200	ENSBTAG00000014564	XXYLT1	xyloside xylosyltransferase 1
chr1	72616580	72617554	975	ENSBTAG00000008461	LSG1	large 60S subunit nuclear export GTPase 1
chr1	72633841	72635044	1204	ENSBTAG00000008461	LSG1	large 60S subunit nuclear export GTPase 1
chr1	72640567	72642230	1664	ENSBTAG00000008461	LSG1	large 60S subunit nuclear export GTPase 1
chr1	72666014	72666551	538	ENSBTAG00000008461	LSG1	large 60S subunit nuclear export GTPase 1
chr1	72673535	72677796	4262	ENSBTAG00000008461	LSG1	large 60S subunit nuclear export GTPase 1
chr1	72720217	72721932	1716	ENSBTAG00000008461	LSG1	large 60S subunit nuclear export GTPase 1
chr1	72765213	72767924	2712	ENSBTAG00000008461	LSG1	large 60S subunit nuclear export GTPase 1
chr1	72770728	72772251	1524	ENSBTAG00000008461	LSG1	large 60S subunit nuclear export GTPase 1
chr1	72792326	72794588	2263	ENSBTAG00000008461	LSG1	large 60S subunit nuclear export GTPase 1
chr1	72814854	72815327	474	ENSBTAG00000008461	LSG1	large 60S subunit nuclear export GTPase 1
chr1	72860614	72861570	957	ENSBTAG00000008461	LSG1	large 60S subunit nuclear export GTPase 1
chr1	72878137	72879969	1833	ENSBTAG00000008461	LSG1	large 60S subunit nuclear export GTPase 1
chr1	72903933	72905055	1123	ENSBTAG00000002394	TMEM44	transmembrane protein 44
chr1	72910025	72910722	698	ENSBTAG00000002394	TMEM44	transmembrane protein 44
chr1	72936141	72937536	1396	ENSBTAG00000045117	MIR2287	microRNA mir-2287
chr1	72946531	72956802	10272	ENSBTAG00000045117	MIR2287	microRNA mir-2287
chr1	72959797	72965464	5668	ENSBTAG00000045117	MIR2287	microRNA mir-2287
chr1	72970695	72973696	3002	ENSBTAG00000045117	MIR2287	microRNA mir-2287
chr1	72974306	72979631	5326	ENSBTAG00000045117	MIR2287	microRNA mir-2287
chr1	72981151	72982944	1794	ENSBTAG00000045117	MIR2287	microRNA mir-2287
chr1	72986872	72990234	3363	ENSBTAG00000045117	MIR2287	microRNA mir-2287
chr1	72998482	72999028	547	ENSBTAG00000045117	MIR2287	microRNA mir-2287
chr1	73007882	73008374	493	ENSBTAG00000045117	MIR2287	microRNA mir-2287
chr1	73019624	73024016	4393	ENSBTAG00000013204	ATP13A3	ATPase 13A3
chr1	73037470	73038465	996	ENSBTAG00000013204	ATP13A3	ATPase 13A3
chr1	73049373	73059312	9940	ENSBTAG00000013204	ATP13A3	ATPase 13A3
chr1	73059626	73061363	1738	ENSBTAG00000013204	ATP13A3	ATPase 13A3
chr1	73062204	73063468	1265	ENSBTAG00000013204	ATP13A3	ATPase 13A3
chr1	73065085	73065458	374	ENSBTAG00000013204	ATP13A3	ATPase 13A3
chr1	73065818	73071543	5726	ENSBTAG00000013204	ATP13A3	ATPase 13A3
chr1	73085132	73092257	7126	ENSBTAG00000013204	ATP13A3	ATPase 13A3
chr1	73097782	73101749	3968	ENSBTAG00000013204	ATP13A3	ATPase 13A3
chr1	73102287	73102858	572	ENSBTAG00000013204	ATP13A3	ATPase 13A3
chr1	73118783	73119882	1100	ENSBTAG00000013204	ATP13A3	ATPase 13A3
chr1	73139271	73140473	1203	ENSBTAG00000032656	CPN2	carboxypeptidase N subunit 2
chr1	73177098	73177707	610	ENSBTAG00000032656	CPN2	carboxypeptidase N subunit 2
chr1	73178200	73180231	2032	ENSBTAG00000032656	CPN2	carboxypeptidase N subunit 2
chr1	73180874	73182174	1301	ENSBTAG00000032656	CPN2	carboxypeptidase N subunit 2
chr1	73202514	73203416	903	ENSBTAG00000032656	CPN2	carboxypeptidase N subunit 2
chr1	73213952	73214771	820	ENSBTAG00000032656	CPN2	carboxypeptidase N subunit 2
chr1	73251068	73252666	1599	ENSBTAG00000032656	CPN2	carboxypeptidase N subunit 2
chr1	73254161	73258542	4382	ENSBTAG00000032656	CPN2	carboxypeptidase N subunit 2
chr1	73289464	73291379	1916	ENSBTAG00000000569	HES1	hes family bHLH transcription factor 1
chr1	73304650	73304926	277	ENSBTAG00000000569	HES1	hes family bHLH transcription factor 1
chr1	73305235	73307058	1824	ENSBTAG00000000569	HES1	hes family bHLH transcription factor 1
chr1	73324968	73325428	461	ENSBTAG00000000569	HES1	hes family bHLH transcription factor 1
chr1	73329706	73330862	1157	ENSBTAG00000000569	HES1	hes family bHLH transcription factor 1
chr1	73352286	73352499	214	ENSBTAG00000000569	HES1	hes family bHLH transcription factor 1
chr1	73353262	73355045	1784	ENSBTAG00000000569	HES1	hes family bHLH transcription factor 1
chr1	73358762	73359240	479	ENSBTAG00000000569	HES1	hes family bHLH transcription factor 1
chr1	73360194	73362637	2444	ENSBTAG00000000569	HES1	hes family bHLH transcription factor 1
chr1	73364540	73365239	700	ENSBTAG00000000569	HES1	hes family bHLH transcription factor 1
chr1	73365792	73366083	292	ENSBTAG00000000569	HES1	hes family bHLH transcription factor 1
chr1	73400497	73400948	452	ENSBTAG00000000569	HES1	hes family bHLH transcription factor 1
chr1	73401447	73407635	6189	ENSBTAG00000000569	HES1	hes family bHLH transcription factor 1
chr1	73415453	73415995	543	ENSBTAG00000000569	HES1	hes family bHLH transcription factor 1
chr1	73417521	73419895	2375	ENSBTAG00000000569	HES1	hes family bHLH transcription factor 1
chr1	73425554	73427410	1857	ENSBTAG00000000569	HES1	hes family bHLH transcription factor 1
chr1	73428044	73435424	7381	ENSBTAG00000000569	HES1	hes family bHLH transcription factor 1
chr1	73438903	73439237	335	ENSBTAG00000000569	HES1	hes family bHLH transcription factor 1
chr1	73439728	73441598	1871	ENSBTAG00000000569	HES1	hes family bHLH transcription factor 1
chr1	73442022	73442279	258	ENSBTAG00000000569	HES1	hes family bHLH transcription factor 1
chr1	73463211	73463482	272	ENSBTAG00000000569	HES1	hes family bHLH transcription factor 1
chr1	73463818	73464180	363	ENSBTAG00000000569	HES1	hes family bHLH transcription factor 1
chr1	73475975	73480960	4986	ENSBTAG00000000569	HES1	hes family bHLH transcription factor 1
chr1	73483172	73484815	1644	ENSBTAG00000000569	HES1	hes family bHLH transcription factor 1
chr1	73492373	73494775	2403	ENSBTAG00000000569	HES1	hes family bHLH transcription factor 1
chr1	73504120	73504351	232	ENSBTAG00000000569	HES1	hes family bHLH transcription factor 1
chr1	73504902	73505999	1098	ENSBTAG00000000569	HES1	hes family bHLH transcription factor 1
chr1	73515107	73516263	1157	ENSBTAG00000000569	HES1	hes family bHLH transcription factor 1
chr1	73519901	73521011	1111	ENSBTAG00000000569	HES1	hes family bHLH transcription factor 1
chr1	73523151	73525773	2623	ENSBTAG00000000569	HES1	hes family bHLH transcription factor 1
chr1	73526258	73527569	1312	ENSBTAG00000000569	HES1	hes family bHLH transcription factor 1
chr1	73552039	73556092	4054	ENSBTAG00000000569	HES1	hes family bHLH transcription factor 1
chr1	73586443	73588524	2082	ENSBTAG00000000569	HES1	hes family bHLH transcription factor 1
chr1	73591076	73594179	3104	ENSBTAG00000000569	HES1	hes family bHLH transcription factor 1
chr1	73602298	73603842	1545	ENSBTAG00000000569	HES1	hes family bHLH transcription factor 1
chr1	73624399	73627099	2701	ENSBTAG00000019514	OPA1	OPA1 mitochondrial dynamin like GTPase
chr1	73672605	73674069	1465	ENSBTAG00000019514	OPA1	OPA1 mitochondrial dynamin like GTPase
chr1	73700095	73705239	5145	ENSBTAG00000019514	OPA1	OPA1 mitochondrial dynamin like GTPase
chr1	73707219	73710557	3339	ENSBTAG00000019514	OPA1	OPA1 mitochondrial dynamin like GTPase
chr1	73747914	73748682	769	ENSBTAG00000019514	OPA1	OPA1 mitochondrial dynamin like GTPase
chr1	73751541	73751779	239	ENSBTAG00000019514	OPA1	OPA1 mitochondrial dynamin like GTPase
chr1	73752963	73756035	3073	ENSBTAG00000019514	OPA1	OPA1 mitochondrial dynamin like GTPase
chr1	73762657	73763411	755	ENSBTAG00000019514	OPA1	OPA1 mitochondrial dynamin like GTPase
chr1	73769423	73769814	392	ENSBTAG00000019514	OPA1	OPA1 mitochondrial dynamin like GTPase
chr1	73795142	73795442	301	ENSBTAG00000019514	OPA1	OPA1 mitochondrial dynamin like GTPase
chr1	73821934	73822814	881	ENSBTAG00000019514	OPA1	OPA1 mitochondrial dynamin like GTPase
chr1	73823204	73825414	2211	ENSBTAG00000019514	OPA1	OPA1 mitochondrial dynamin like GTPase
chr1	73853735	73854899	1165	ENSBTAG00000019514	OPA1	OPA1 mitochondrial dynamin like GTPase
chr1	73855585	73855752	168	ENSBTAG00000019514	OPA1	OPA1 mitochondrial dynamin like GTPase
chr1	73925775	73926165	391	ENSBTAG00000054354	MIR2285BK	microRNA mir-2285bk
chr1	74490698	74492816	2119	ENSBTAG00000005430	MB21D2	Mab-21 domain containing 2
chr1	74493927	74495023	1097	ENSBTAG00000005430	MB21D2	Mab-21 domain containing 2
chr1	74495909	74496302	394	ENSBTAG00000005430	MB21D2	Mab-21 domain containing 2
chr1	74496829	74520072	23244	ENSBTAG00000005430	MB21D2	Mab-21 domain containing 2
chr1	74521837	74522571	735	ENSBTAG00000005430	MB21D2	Mab-21 domain containing 2
chr1	74522913	74524014	1102	ENSBTAG00000005430	MB21D2	Mab-21 domain containing 2
chr1	74530619	74531166	548	ENSBTAG00000005430	MB21D2	Mab-21 domain containing 2
chr1	74531492	74533099	1608	ENSBTAG00000005430	MB21D2	Mab-21 domain containing 2
chr1	74534988	74537491	2504	ENSBTAG00000005430	MB21D2	Mab-21 domain containing 2
chr1	74547236	74556364	9129	ENSBTAG00000005430	MB21D2	Mab-21 domain containing 2
chr1	74556882	74558058	1177	ENSBTAG00000005430	MB21D2	Mab-21 domain containing 2
chr1	74559696	74565900	6205	ENSBTAG00000005430	MB21D2	Mab-21 domain containing 2
chr1	74567022	74567922	901	ENSBTAG00000005430	MB21D2	Mab-21 domain containing 2
chr1	74589699	74591042	1344	ENSBTAG00000012413	FGF12	fibroblast growth factor 12
chr1	75342752	75343119	368	ENSBTAG00000055130	MIR10182	microRNA mir-10182
chr1	75346094	75347554	1461	ENSBTAG00000055130	MIR10182	microRNA mir-10182
chr1	75348072	75348613	542	ENSBTAG00000055130	MIR10182	microRNA mir-10182
chr1	75415090	75415433	344	ENSBTAG00000055130	MIR10182	microRNA mir-10182
chr1	75689532	75690552	1021	ENSBTAG00000006945	CCDC50	coiled-coil domain containing 50
chr1	75710834	75711202	369	ENSBTAG00000006945	CCDC50	coiled-coil domain containing 50
chr1	75713083	75713775	693	ENSBTAG00000006945	CCDC50	coiled-coil domain containing 50
chr1	75777140	75777507	368	ENSBTAG00000006945	CCDC50	coiled-coil domain containing 50
chr1	75934563	75934806	244	ENSBTAG00000006945	CCDC50	coiled-coil domain containing 50
chr1	75948760	75949355	596	ENSBTAG00000006945	CCDC50	coiled-coil domain containing 50
chr1	75956906	75956980	75	ENSBTAG00000006945	CCDC50	coiled-coil domain containing 50
chr1	75957314	75959220	1907	ENSBTAG00000006945	CCDC50	coiled-coil domain containing 50
chr1	75972178	75972860	683	ENSBTAG00000006945	CCDC50	coiled-coil domain containing 50
chr1	75977273	75984428	7156	ENSBTAG00000006945	CCDC50	coiled-coil domain containing 50
chr1	75984876	75985974	1099	ENSBTAG00000006945	CCDC50	coiled-coil domain containing 50
chr1	75987572	75988274	703	ENSBTAG00000006945	CCDC50	coiled-coil domain containing 50
chr1	75990577	75996535	5959	ENSBTAG00000006945	CCDC50	coiled-coil domain containing 50
chr1	76000479	76000814	336	ENSBTAG00000006945	CCDC50	coiled-coil domain containing 50
chr1	76001466	76002619	1154	ENSBTAG00000006945	CCDC50	coiled-coil domain containing 50
chr1	76002943	76004803	1861	ENSBTAG00000006945	CCDC50	coiled-coil domain containing 50
chr1	76281905	76282759	855	ENSBTAG00000018703	OSTN	osteocrin
chr1	76644772	76645801	1030	ENSBTAG00000013205	IL1RAP	interleukin 1 receptor accessory protein
chr1	76975273	76976521	1249	ENSBTAG00000013148	CLDN1	claudin 1
chr1	76976858	76979346	2489	ENSBTAG00000013148	CLDN1	claudin 1
chr1	76985682	76985893	212	ENSBTAG00000013148	CLDN1	claudin 1
chr1	77009988	77010977	990	ENSBTAG00000013148	CLDN1	claudin 1
chr1	77022601	77023004	404	ENSBTAG00000013148	CLDN1	claudin 1
chr1	77026512	77027491	980	ENSBTAG00000013148	CLDN1	claudin 1
chr1	77039239	77039955	717	ENSBTAG00000013148	CLDN1	claudin 1
chr1	77041194	77042718	1525	ENSBTAG00000013148	CLDN1	claudin 1
chr1	77057276	77057621	346	ENSBTAG00000021025	P3H2	prolyl 3-hydroxylase 2
chr1	77103680	77105030	1351	ENSBTAG00000021025	P3H2	prolyl 3-hydroxylase 2
chr1	77105381	77106773	1393	ENSBTAG00000021025	P3H2	prolyl 3-hydroxylase 2
chr1	77116704	77118768	2065	ENSBTAG00000021025	P3H2	prolyl 3-hydroxylase 2
chr1	77119083	77120612	1530	ENSBTAG00000021025	P3H2	prolyl 3-hydroxylase 2
chr1	77121064	77121521	458	ENSBTAG00000021025	P3H2	prolyl 3-hydroxylase 2
chr1	77128785	77129784	1000	ENSBTAG00000021025	P3H2	prolyl 3-hydroxylase 2
chr1	77131734	77131965	232	ENSBTAG00000021025	P3H2	prolyl 3-hydroxylase 2
chr1	77132356	77134172	1817	ENSBTAG00000021025	P3H2	prolyl 3-hydroxylase 2
chr1	77134546	77134805	260	ENSBTAG00000021025	P3H2	prolyl 3-hydroxylase 2
chr1	77137215	77137491	277	ENSBTAG00000021025	P3H2	prolyl 3-hydroxylase 2
chr1	77139958	77140434	477	ENSBTAG00000021025	P3H2	prolyl 3-hydroxylase 2
chr1	77141902	77142350	449	ENSBTAG00000021025	P3H2	prolyl 3-hydroxylase 2
chr1	77150722	77151599	878	ENSBTAG00000021025	P3H2	prolyl 3-hydroxylase 2
chr1	77154322	77156351	2030	ENSBTAG00000021025	P3H2	prolyl 3-hydroxylase 2
chr1	77157006	77158219	1214	ENSBTAG00000021025	P3H2	prolyl 3-hydroxylase 2
chr1	77173870	77174149	280	ENSBTAG00000021025	P3H2	prolyl 3-hydroxylase 2
chr1	77174557	77178206	3650	ENSBTAG00000021025	P3H2	prolyl 3-hydroxylase 2
chr1	77178690	77179195	506	ENSBTAG00000021025	P3H2	prolyl 3-hydroxylase 2
chr1	77193832	77194213	382	ENSBTAG00000021025	P3H2	prolyl 3-hydroxylase 2
chr1	77201863	77202215	353	ENSBTAG00000021025	P3H2	prolyl 3-hydroxylase 2
chr1	77203443	77204341	899	ENSBTAG00000021025	P3H2	prolyl 3-hydroxylase 2
chr1	77209008	77209429	422	ENSBTAG00000021025	P3H2	prolyl 3-hydroxylase 2
chr1	77209911	77210167	257	ENSBTAG00000021025	P3H2	prolyl 3-hydroxylase 2
chr1	77211900	77212986	1087	ENSBTAG00000021025	P3H2	prolyl 3-hydroxylase 2
chr1	77213308	77214881	1574	ENSBTAG00000021025	P3H2	prolyl 3-hydroxylase 2
chr1	77215396	77216255	860	ENSBTAG00000021025	P3H2	prolyl 3-hydroxylase 2
chr1	77234038	77234448	411	ENSBTAG00000021025	P3H2	prolyl 3-hydroxylase 2
chr1	77252636	77253953	1318	ENSBTAG00000021025	P3H2	prolyl 3-hydroxylase 2
chr1	77254447	77254688	242	ENSBTAG00000021025	P3H2	prolyl 3-hydroxylase 2
chr1	77281010	77281959	950	ENSBTAG00000021025	P3H2	prolyl 3-hydroxylase 2
chr1	77282514	77288918	6405	ENSBTAG00000021025	P3H2	prolyl 3-hydroxylase 2
chr1	77289513	77292783	3271	ENSBTAG00000021025	P3H2	prolyl 3-hydroxylase 2
chr1	77316066	77316744	679	ENSBTAG00000021025	P3H2	prolyl 3-hydroxylase 2
chr1	77317634	77318695	1062	ENSBTAG00000021025	P3H2	prolyl 3-hydroxylase 2
chr1	77330563	77333691	3129	ENSBTAG00000021025	P3H2	prolyl 3-hydroxylase 2
chr1	77343262	77345182	1921	ENSBTAG00000021025	P3H2	prolyl 3-hydroxylase 2
chr1	77357424	77358109	686	ENSBTAG00000021025	P3H2	prolyl 3-hydroxylase 2
chr1	77358629	77358688	60	ENSBTAG00000021025	P3H2	prolyl 3-hydroxylase 2
chr1	77366143	77366900	758	ENSBTAG00000021025	P3H2	prolyl 3-hydroxylase 2
chr1	77376777	77377457	681	ENSBTAG00000021025	P3H2	prolyl 3-hydroxylase 2
chr1	77422258	77422753	496	ENSBTAG00000015460	TP63	tumor protein p63
chr1	77443746	77444858	1113	ENSBTAG00000015460	TP63	tumor protein p63
chr1	77464980	77465264	285	ENSBTAG00000015460	TP63	tumor protein p63
chr1	77605165	77605950	786	ENSBTAG00000015460	TP63	tumor protein p63
chr1	77621613	77622514	902	ENSBTAG00000015460	TP63	tumor protein p63
chr1	77688600	77689184	585	ENSBTAG00000015460	TP63	tumor protein p63
chr1	77689586	77690231	646	ENSBTAG00000015460	TP63	tumor protein p63
chr1	77697641	77699219	1579	ENSBTAG00000015460	TP63	tumor protein p63
chr1	77778702	77778958	257	ENSBTAG00000015460	TP63	tumor protein p63
chr1	77835816	77837811	1996	ENSBTAG00000015460	TP63	tumor protein p63
chr1	77873203	77874396	1194	ENSBTAG00000015460	TP63	tumor protein p63
chr1	77908239	77909800	1562	ENSBTAG00000015460	TP63	tumor protein p63
chr1	77921767	77922108	342	ENSBTAG00000015460	TP63	tumor protein p63
chr1	77957994	77962089	4096	ENSBTAG00000032538	TPRG1	tumor protein p63 regulated 1
chr1	77962413	77967706	5294	ENSBTAG00000032538	TPRG1	tumor protein p63 regulated 1
chr1	77982366	77984993	2628	ENSBTAG00000032538	TPRG1	tumor protein p63 regulated 1
chr1	78009497	78010952	1456	ENSBTAG00000032538	TPRG1	tumor protein p63 regulated 1
chr1	78037558	78038639	1082	ENSBTAG00000032538	TPRG1	tumor protein p63 regulated 1
chr1	78039073	78039452	380	ENSBTAG00000032538	TPRG1	tumor protein p63 regulated 1
chr1	78042873	78045534	2662	ENSBTAG00000032538	TPRG1	tumor protein p63 regulated 1
chr1	78049698	78050591	894	ENSBTAG00000032538	TPRG1	tumor protein p63 regulated 1
chr1	78068417	78071660	3244	ENSBTAG00000032538	TPRG1	tumor protein p63 regulated 1
chr1	78072581	78076950	4370	ENSBTAG00000032538	TPRG1	tumor protein p63 regulated 1
chr1	78079593	78080714	1122	ENSBTAG00000032538	TPRG1	tumor protein p63 regulated 1
chr1	78084801	78085877	1077	ENSBTAG00000032538	TPRG1	tumor protein p63 regulated 1
chr1	78200529	78202191	1663	ENSBTAG00000032538	TPRG1	tumor protein p63 regulated 1
chr1	78218482	78220197	1716	ENSBTAG00000032538	TPRG1	tumor protein p63 regulated 1
chr1	78241322	78241510	189	ENSBTAG00000032538	TPRG1	tumor protein p63 regulated 1
chr1	78244075	78244554	480	ENSBTAG00000032538	TPRG1	tumor protein p63 regulated 1
chr1	78251146	78253591	2446	ENSBTAG00000032538	TPRG1	tumor protein p63 regulated 1
chr1	78254524	78254921	398	ENSBTAG00000032538	TPRG1	tumor protein p63 regulated 1
chr1	78342742	78346174	3433	ENSBTAG00000032538	TPRG1	tumor protein p63 regulated 1
chr1	78347253	78347668	416	ENSBTAG00000032538	TPRG1	tumor protein p63 regulated 1
chr1	78348459	78349608	1150	ENSBTAG00000032538	TPRG1	tumor protein p63 regulated 1
chr1	78350072	78350615	544	ENSBTAG00000032538	TPRG1	tumor protein p63 regulated 1
chr1	78361282	78362681	1400	ENSBTAG00000032538	TPRG1	tumor protein p63 regulated 1
chr1	78370338	78371646	1309	ENSBTAG00000032538	TPRG1	tumor protein p63 regulated 1
chr1	78372240	78378376	6137	ENSBTAG00000032538	TPRG1	tumor protein p63 regulated 1
chr1	78379005	78380320	1316	ENSBTAG00000032538	TPRG1	tumor protein p63 regulated 1
chr1	78425761	78426349	589	ENSBTAG00000036372	MIR28	microRNA mir-28
chr1	78426657	78427019	363	ENSBTAG00000036372	MIR28	microRNA mir-28
chr1	78427326	78429342	2017	ENSBTAG00000036372	MIR28	microRNA mir-28
chr1	78432756	78433096	341	ENSBTAG00000036372	MIR28	microRNA mir-28
chr1	78433953	78436191	2239	ENSBTAG00000036372	MIR28	microRNA mir-28
chr1	78436499	78438534	2036	ENSBTAG00000036372	MIR28	microRNA mir-28
chr1	78469726	78471128	1403	ENSBTAG00000036372	MIR28	microRNA mir-28
chr1	78474311	78476830	2520	ENSBTAG00000036372	MIR28	microRNA mir-28
chr1	78477654	78477928	275	ENSBTAG00000036372	MIR28	microRNA mir-28
chr1	78486533	78488352	1820	ENSBTAG00000036372	MIR28	microRNA mir-28
chr1	78489208	78489605	398	ENSBTAG00000036372	MIR28	microRNA mir-28
chr1	78498516	78499729	1214	ENSBTAG00000036372	MIR28	microRNA mir-28
chr1	78501145	78501474	330	ENSBTAG00000036372	MIR28	microRNA mir-28
chr1	78501898	78503269	1372	ENSBTAG00000036372	MIR28	microRNA mir-28
chr1	78503841	78505149	1309	ENSBTAG00000036372	MIR28	microRNA mir-28
[truncated: 78,782 more rows]

## Sheet: H3K27ac peaks in dbsc
H3K27ac peaks called from dbsc
seqnames	start	end	width	ENSEMBL	SYMBOL	GENENAME
chr1	881610	882295	686	ENSBTAG00000020035	RCAN1	regulator of calcineurin 1
chr1	967650	968518	869	ENSBTAG00000020035	RCAN1	regulator of calcineurin 1
chr1	986440	986674	235	ENSBTAG00000020035	RCAN1	regulator of calcineurin 1
chr1	986804	987103	300	ENSBTAG00000020035	RCAN1	regulator of calcineurin 1
chr1	987250	987526	277	ENSBTAG00000020035	RCAN1	regulator of calcineurin 1
chr1	987741	987993	253	ENSBTAG00000020035	RCAN1	regulator of calcineurin 1
chr1	989202	992592	3391	ENSBTAG00000020035	RCAN1	regulator of calcineurin 1
chr1	992781	993190	410	ENSBTAG00000020035	RCAN1	regulator of calcineurin 1
chr1	993737	993820	84	ENSBTAG00000020035	RCAN1	regulator of calcineurin 1
chr1	1117502	1117957	456	ENSBTAG00000011528	SMIM11A	small integral membrane protein 11A
chr1	1118344	1118949	606	ENSBTAG00000011528	SMIM11A	small integral membrane protein 11A
chr1	1397488	1401526	4039	NA	SLC5A3	solute carrier family 5 member 3
chr1	1401613	1402513	901	NA	SLC5A3	solute carrier family 5 member 3
chr1	1455005	1455310	306	ENSBTAG00000012594	MRPS6	mitochondrial ribosomal protein S6
chr1	1472953	1473206	254	ENSBTAG00000012594	MRPS6	mitochondrial ribosomal protein S6
chr1	1473365	1473821	457	ENSBTAG00000012594	MRPS6	mitochondrial ribosomal protein S6
chr1	1603422	1606269	2848	ENSBTAG00000018278	ATP5PO	ATP synthase peripheral stalk subunit OSCP
chr1	1620954	1622830	1877	ENSBTAG00000018278	ATP5PO	ATP synthase peripheral stalk subunit OSCP
chr1	1622983	1623598	616	ENSBTAG00000018278	ATP5PO	ATP synthase peripheral stalk subunit OSCP
chr1	1623893	1624813	921	ENSBTAG00000018278	ATP5PO	ATP synthase peripheral stalk subunit OSCP
chr1	1624939	1625813	875	ENSBTAG00000018278	ATP5PO	ATP synthase peripheral stalk subunit OSCP
chr1	1625926	1626196	271	ENSBTAG00000018278	ATP5PO	ATP synthase peripheral stalk subunit OSCP
chr1	1626426	1627558	1133	ENSBTAG00000018278	ATP5PO	ATP synthase peripheral stalk subunit OSCP
chr1	1628309	1628688	380	ENSBTAG00000018278	ATP5PO	ATP synthase peripheral stalk subunit OSCP
chr1	1627762	1627888	127	ENSBTAG00000018278	ATP5PO	ATP synthase peripheral stalk subunit OSCP
chr1	1643461	1644808	1348	ENSBTAG00000018278	ATP5PO	ATP synthase peripheral stalk subunit OSCP
chr1	1653349	1654505	1157	ENSBTAG00000018278	ATP5PO	ATP synthase peripheral stalk subunit OSCP
chr1	1654628	1655751	1124	ENSBTAG00000054338	MIR12045	microRNA mir-12045
chr1	1727312	1729820	2509	ENSBTAG00000053248	MIR2285BS	microRNA mir-2285bs
chr1	1730000	1730594	595	ENSBTAG00000053248	MIR2285BS	microRNA mir-2285bs
chr1	1753904	1754378	475	ENSBTAG00000053248	MIR2285BS	microRNA mir-2285bs
chr1	1778904	1779267	364	ENSBTAG00000053248	MIR2285BS	microRNA mir-2285bs
chr1	1780260	1780597	338	ENSBTAG00000053248	MIR2285BS	microRNA mir-2285bs
chr1	1780701	1781281	581	ENSBTAG00000053248	MIR2285BS	microRNA mir-2285bs
chr1	1801693	1802118	426	ENSBTAG00000053248	MIR2285BS	microRNA mir-2285bs
chr1	1802279	1802529	251	ENSBTAG00000053248	MIR2285BS	microRNA mir-2285bs
chr1	1809544	1809877	334	ENSBTAG00000053248	MIR2285BS	microRNA mir-2285bs
chr1	1810000	1811849	1850	ENSBTAG00000053248	MIR2285BS	microRNA mir-2285bs
chr1	1812096	1812351	256	ENSBTAG00000053248	MIR2285BS	microRNA mir-2285bs
chr1	1819778	1820044	267	ENSBTAG00000008490	CRYZL1	crystallin zeta like 1
chr1	1820341	1820752	412	ENSBTAG00000008490	CRYZL1	crystallin zeta like 1
chr1	1840311	1840651	341	ENSBTAG00000008490	CRYZL1	crystallin zeta like 1
chr1	1840959	1841207	249	ENSBTAG00000008490	CRYZL1	crystallin zeta like 1
chr1	1850549	1856661	6113	ENSBTAG00000008490	CRYZL1	crystallin zeta like 1
chr1	1859644	1860167	524	ENSBTAG00000008490	CRYZL1	crystallin zeta like 1
chr1	1860342	1861389	1048	ENSBTAG00000008490	CRYZL1	crystallin zeta like 1
chr1	1861536	1862567	1032	ENSBTAG00000008490	CRYZL1	crystallin zeta like 1
chr1	1862733	1863118	386	ENSBTAG00000008490	CRYZL1	crystallin zeta like 1
chr1	1875121	1875870	750	ENSBTAG00000008490	CRYZL1	crystallin zeta like 1
chr1	1876501	1876806	306	ENSBTAG00000008490	CRYZL1	crystallin zeta like 1
chr1	1905881	1906727	847	ENSBTAG00000008490	CRYZL1	crystallin zeta like 1
chr1	1906952	1910216	3265	ENSBTAG00000008490	CRYZL1	crystallin zeta like 1
chr1	1942393	1942937	545	ENSBTAG00000035175	DONSON	downstream neighbor of SON
chr1	1943184	1943446	263	ENSBTAG00000035175	DONSON	downstream neighbor of SON
chr1	1943596	1943875	280	ENSBTAG00000035175	DONSON	downstream neighbor of SON
chr1	1944518	1944777	260	ENSBTAG00000035175	DONSON	downstream neighbor of SON
chr1	1983882	1986853	2972	ENSBTAG00000008482	SON	SON DNA binding protein
chr1	2026652	2027126	475	ENSBTAG00000001258	TMEM50B	transmembrane protein 50B
chr1	2027222	2027505	284	ENSBTAG00000001258	TMEM50B	transmembrane protein 50B
chr1	2027642	2028343	702	ENSBTAG00000001258	TMEM50B	transmembrane protein 50B
chr1	2046760	2047316	557	ENSBTAG00000001258	TMEM50B	transmembrane protein 50B
chr1	2109360	2111898	2539	ENSBTAG00000001258	TMEM50B	transmembrane protein 50B
chr1	2112180	2112505	326	ENSBTAG00000001258	TMEM50B	transmembrane protein 50B
chr1	2112679	2112920	242	ENSBTAG00000001258	TMEM50B	transmembrane protein 50B
chr1	2114794	2115832	1039	ENSBTAG00000001258	TMEM50B	transmembrane protein 50B
chr1	2115939	2116531	593	ENSBTAG00000001258	TMEM50B	transmembrane protein 50B
chr1	2116809	2117117	309	ENSBTAG00000001258	TMEM50B	transmembrane protein 50B
chr1	2117272	2118117	846	ENSBTAG00000001258	TMEM50B	transmembrane protein 50B
chr1	2118335	2119879	1545	ENSBTAG00000001258	TMEM50B	transmembrane protein 50B
chr1	2127515	2127946	432	ENSBTAG00000001258	TMEM50B	transmembrane protein 50B
chr1	2128146	2131774	3629	ENSBTAG00000001258	TMEM50B	transmembrane protein 50B
chr1	2195647	2199244	3598	ENSBTAG00000021819	IFNAR1	interferon alpha and beta receptor subunit 1
chr1	2199454	2200087	634	ENSBTAG00000021819	IFNAR1	interferon alpha and beta receptor subunit 1
chr1	2217189	2220045	2857	ENSBTAG00000021819	IFNAR1	interferon alpha and beta receptor subunit 1
chr1	2242661	2242892	232	ENSBTAG00000021819	IFNAR1	interferon alpha and beta receptor subunit 1
chr1	2315001	2315437	437	ENSBTAG00000019404	IL10RB	interleukin 10 receptor subunit beta
chr1	2368966	2369845	880	ENSBTAG00000015212	IFNAR2	interferon alpha and beta receptor subunit 2
chr1	2370011	2370416	406	ENSBTAG00000015212	IFNAR2	interferon alpha and beta receptor subunit 2
chr1	2786048	2788231	2184	ENSBTAG00000003064	PAXBP1	PAX3 and PAX7 binding protein 1
chr1	2789767	2789982	216	ENSBTAG00000003064	PAXBP1	PAX3 and PAX7 binding protein 1
chr1	2827152	2827610	459	ENSBTAG00000003063	SYNJ1	synaptojanin 1
chr1	2827751	2829280	1530	ENSBTAG00000003063	SYNJ1	synaptojanin 1
chr1	2833457	2833730	274	ENSBTAG00000003063	SYNJ1	synaptojanin 1
chr1	2860325	2863549	3225	ENSBTAG00000003063	SYNJ1	synaptojanin 1
chr1	2923245	2925506	2262	ENSBTAG00000003059	CFAP298	cilia and flagella associated protein 298
chr1	3102415	3103013	599	ENSBTAG00000012412	URB1	URB1 ribosome biogenesis 1 homolog (S. cerevisiae)
chr1	3176840	3177127	288	ENSBTAG00000016619	MIS18A	MIS18 kinetochore protein A
chr1	3177780	3178265	486	ENSBTAG00000016619	MIS18A	MIS18 kinetochore protein A
chr1	3293846	3294548	703	ENSBTAG00000016619	MIS18A	MIS18 kinetochore protein A
chr1	3759243	3759779	537	ENSBTAG00000018854	SOD1	superoxide dismutase 1
chr1	3759964	3760251	288	ENSBTAG00000018854	SOD1	superoxide dismutase 1
chr1	3760607	3762357	1751	ENSBTAG00000018854	SOD1	superoxide dismutase 1
chr1	3763082	3763365	284	ENSBTAG00000018854	SOD1	superoxide dismutase 1
chr1	3830840	3833902	3063	ENSBTAG00000018854	SOD1	superoxide dismutase 1
chr1	4201257	4202658	1402	ENSBTAG00000044299	MIR2284I	microRNA mir-2284i
chr1	4253993	4254429	437	ENSBTAG00000044299	MIR2284I	microRNA mir-2284i
chr1	4254551	4255008	458	ENSBTAG00000044299	MIR2284I	microRNA mir-2284i
chr1	5128803	5130275	1473	ENSBTAG00000039602	KRTAP13-1	keratin associated protein 13-1
chr1	5130437	5133726	3290	ENSBTAG00000039602	KRTAP13-1	keratin associated protein 13-1
chr1	5417629	5417865	237	ENSBTAG00000039602	KRTAP13-1	keratin associated protein 13-1
chr1	6823694	6824205	512	ENSBTAG00000014233	CCT8	chaperonin containing TCP1 subunit 8
chr1	6826114	6827228	1115	ENSBTAG00000014233	CCT8	chaperonin containing TCP1 subunit 8
chr1	6827358	6827686	329	ENSBTAG00000014233	CCT8	chaperonin containing TCP1 subunit 8
chr1	6834839	6835786	948	ENSBTAG00000014233	CCT8	chaperonin containing TCP1 subunit 8
chr1	6835968	6836649	682	ENSBTAG00000014233	CCT8	chaperonin containing TCP1 subunit 8
chr1	6836738	6837086	349	ENSBTAG00000014233	CCT8	chaperonin containing TCP1 subunit 8
chr1	6845726	6846059	334	ENSBTAG00000014233	CCT8	chaperonin containing TCP1 subunit 8
chr1	6846303	6846690	388	ENSBTAG00000014233	CCT8	chaperonin containing TCP1 subunit 8
chr1	6846777	6847008	232	ENSBTAG00000014233	CCT8	chaperonin containing TCP1 subunit 8
chr1	6854375	6854799	425	ENSBTAG00000014233	CCT8	chaperonin containing TCP1 subunit 8
chr1	6855325	6858069	2745	ENSBTAG00000014233	CCT8	chaperonin containing TCP1 subunit 8
chr1	6869412	6869791	380	ENSBTAG00000014233	CCT8	chaperonin containing TCP1 subunit 8
chr1	6901566	6901995	430	ENSBTAG00000014233	CCT8	chaperonin containing TCP1 subunit 8
chr1	6943079	6943332	254	ENSBTAG00000014233	CCT8	chaperonin containing TCP1 subunit 8
chr1	6943597	6943954	358	ENSBTAG00000014233	CCT8	chaperonin containing TCP1 subunit 8
chr1	6944096	6948411	4316	ENSBTAG00000014233	CCT8	chaperonin containing TCP1 subunit 8
chr1	6948555	6949056	502	ENSBTAG00000014233	CCT8	chaperonin containing TCP1 subunit 8
chr1	6954570	6954801	232	ENSBTAG00000014233	CCT8	chaperonin containing TCP1 subunit 8
chr1	6954911	6955142	232	ENSBTAG00000014233	CCT8	chaperonin containing TCP1 subunit 8
chr1	6968034	6968811	778	ENSBTAG00000014233	CCT8	chaperonin containing TCP1 subunit 8
chr1	6968917	6969272	356	ENSBTAG00000014233	CCT8	chaperonin containing TCP1 subunit 8
chr1	6986286	6988103	1818	ENSBTAG00000014233	CCT8	chaperonin containing TCP1 subunit 8
chr1	6988456	6988841	386	ENSBTAG00000014233	CCT8	chaperonin containing TCP1 subunit 8
chr1	6989609	6990007	399	ENSBTAG00000014233	CCT8	chaperonin containing TCP1 subunit 8
chr1	6990400	6990851	452	ENSBTAG00000014233	CCT8	chaperonin containing TCP1 subunit 8
chr1	6990934	6991742	809	ENSBTAG00000014233	CCT8	chaperonin containing TCP1 subunit 8
chr1	6993558	6994139	582	ENSBTAG00000014233	CCT8	chaperonin containing TCP1 subunit 8
chr1	6994626	6994857	232	ENSBTAG00000014233	CCT8	chaperonin containing TCP1 subunit 8
chr1	6994935	6998102	3168	ENSBTAG00000014233	CCT8	chaperonin containing TCP1 subunit 8
chr1	7027253	7028427	1175	ENSBTAG00000014233	CCT8	chaperonin containing TCP1 subunit 8
chr1	7028758	7030714	1957	ENSBTAG00000014233	CCT8	chaperonin containing TCP1 subunit 8
chr1	7031053	7031505	453	ENSBTAG00000014233	CCT8	chaperonin containing TCP1 subunit 8
chr1	7032099	7032138	40	ENSBTAG00000014233	CCT8	chaperonin containing TCP1 subunit 8
chr1	7031676	7031692	17	ENSBTAG00000014233	CCT8	chaperonin containing TCP1 subunit 8
chr1	7036681	7037296	616	ENSBTAG00000014233	CCT8	chaperonin containing TCP1 subunit 8
chr1	7037377	7038163	787	ENSBTAG00000014233	CCT8	chaperonin containing TCP1 subunit 8
chr1	7038250	7041269	3020	ENSBTAG00000014233	CCT8	chaperonin containing TCP1 subunit 8
chr1	7042301	7042825	525	ENSBTAG00000014233	CCT8	chaperonin containing TCP1 subunit 8
chr1	7043651	7044097	447	ENSBTAG00000014233	CCT8	chaperonin containing TCP1 subunit 8
chr1	7050990	7051323	334	ENSBTAG00000014233	CCT8	chaperonin containing TCP1 subunit 8
chr1	7052016	7053754	1739	ENSBTAG00000014233	CCT8	chaperonin containing TCP1 subunit 8
chr1	7054014	7054400	387	ENSBTAG00000014233	CCT8	chaperonin containing TCP1 subunit 8
chr1	7067021	7067467	447	ENSBTAG00000014233	CCT8	chaperonin containing TCP1 subunit 8
chr1	7067885	7068913	1029	ENSBTAG00000014233	CCT8	chaperonin containing TCP1 subunit 8
chr1	7112893	7115815	2923	ENSBTAG00000014233	CCT8	chaperonin containing TCP1 subunit 8
chr1	7154612	7157404	2793	ENSBTAG00000020122	USP16	ubiquitin specific peptidase 16
chr1	7157722	7158148	427	ENSBTAG00000020122	USP16	ubiquitin specific peptidase 16
chr1	7158247	7158882	636	ENSBTAG00000020122	USP16	ubiquitin specific peptidase 16
chr1	7158965	7159354	390	ENSBTAG00000020122	USP16	ubiquitin specific peptidase 16
chr1	7184136	7184583	448	ENSBTAG00000000201	LTN1	listerin E3 ubiquitin protein ligase 1
chr1	7196221	7196597	377	ENSBTAG00000000201	LTN1	listerin E3 ubiquitin protein ligase 1
chr1	7196726	7198201	1476	ENSBTAG00000000201	LTN1	listerin E3 ubiquitin protein ligase 1
chr1	7249956	7250244	289	ENSBTAG00000001412	N6AMT1	N-6 adenine-specific DNA methyltransferase 1
chr1	7250347	7250615	269	ENSBTAG00000001412	N6AMT1	N-6 adenine-specific DNA methyltransferase 1
chr1	7279628	7279859	232	ENSBTAG00000001412	N6AMT1	N-6 adenine-specific DNA methyltransferase 1
chr1	7279959	7281010	1052	ENSBTAG00000001412	N6AMT1	N-6 adenine-specific DNA methyltransferase 1
chr1	7341437	7341686	250	ENSBTAG00000001412	N6AMT1	N-6 adenine-specific DNA methyltransferase 1
chr1	7341845	7343985	2141	ENSBTAG00000001412	N6AMT1	N-6 adenine-specific DNA methyltransferase 1
chr1	7353290	7354047	758	ENSBTAG00000001412	N6AMT1	N-6 adenine-specific DNA methyltransferase 1
chr1	7354133	7356152	2020	ENSBTAG00000001412	N6AMT1	N-6 adenine-specific DNA methyltransferase 1
chr1	7560830	7561236	407	ENSBTAG00000001412	N6AMT1	N-6 adenine-specific DNA methyltransferase 1
chr1	7663508	7663819	312	ENSBTAG00000001412	N6AMT1	N-6 adenine-specific DNA methyltransferase 1
chr1	7664818	7665401	584	ENSBTAG00000001412	N6AMT1	N-6 adenine-specific DNA methyltransferase 1
chr1	7692407	7692822	416	ENSBTAG00000001412	N6AMT1	N-6 adenine-specific DNA methyltransferase 1
chr1	7692929	7694262	1334	ENSBTAG00000001412	N6AMT1	N-6 adenine-specific DNA methyltransferase 1
chr1	8194593	8194803	211	ENSBTAG00000001412	N6AMT1	N-6 adenine-specific DNA methyltransferase 1
chr1	8196860	8197091	232	ENSBTAG00000001412	N6AMT1	N-6 adenine-specific DNA methyltransferase 1
chr1	8197829	8197895	67	ENSBTAG00000001412	N6AMT1	N-6 adenine-specific DNA methyltransferase 1
chr1	8345867	8349035	3169	ENSBTAG00000001412	N6AMT1	N-6 adenine-specific DNA methyltransferase 1
chr1	8457467	8457707	241	ENSBTAG00000000648	ADAMTS5	ADAM metallopeptidase with thrombospondin type 1 motif 5
chr1	8458042	8458540	499	ENSBTAG00000000648	ADAMTS5	ADAM metallopeptidase with thrombospondin type 1 motif 5
chr1	8458813	8459299	487	ENSBTAG00000000648	ADAMTS5	ADAM metallopeptidase with thrombospondin type 1 motif 5
chr1	8460081	8461075	995	ENSBTAG00000000648	ADAMTS5	ADAM metallopeptidase with thrombospondin type 1 motif 5
chr1	8461452	8461683	232	ENSBTAG00000000648	ADAMTS5	ADAM metallopeptidase with thrombospondin type 1 motif 5
chr1	8478208	8479062	855	ENSBTAG00000000648	ADAMTS5	ADAM metallopeptidase with thrombospondin type 1 motif 5
chr1	8616620	8617510	891	ENSBTAG00000000648	ADAMTS5	ADAM metallopeptidase with thrombospondin type 1 motif 5
chr1	8617725	8618428	704	ENSBTAG00000000648	ADAMTS5	ADAM metallopeptidase with thrombospondin type 1 motif 5
chr1	8620694	8621020	327	ENSBTAG00000000648	ADAMTS5	ADAM metallopeptidase with thrombospondin type 1 motif 5
chr1	8626145	8626469	325	ENSBTAG00000000648	ADAMTS5	ADAM metallopeptidase with thrombospondin type 1 motif 5
chr1	8626574	8626584	11	ENSBTAG00000000648	ADAMTS5	ADAM metallopeptidase with thrombospondin type 1 motif 5
chr1	8626963	8626974	12	ENSBTAG00000000648	ADAMTS5	ADAM metallopeptidase with thrombospondin type 1 motif 5
chr1	8627145	8627739	595	ENSBTAG00000000648	ADAMTS5	ADAM metallopeptidase with thrombospondin type 1 motif 5
chr1	8627828	8628116	289	ENSBTAG00000000648	ADAMTS5	ADAM metallopeptidase with thrombospondin type 1 motif 5
chr1	8635002	8636770	1769	ENSBTAG00000000648	ADAMTS5	ADAM metallopeptidase with thrombospondin type 1 motif 5
chr1	8637723	8638296	574	ENSBTAG00000000648	ADAMTS5	ADAM metallopeptidase with thrombospondin type 1 motif 5
chr1	8638909	8639202	294	ENSBTAG00000000648	ADAMTS5	ADAM metallopeptidase with thrombospondin type 1 motif 5
chr1	8651227	8651549	323	ENSBTAG00000000648	ADAMTS5	ADAM metallopeptidase with thrombospondin type 1 motif 5
chr1	8652061	8652764	704	ENSBTAG00000000648	ADAMTS5	ADAM metallopeptidase with thrombospondin type 1 motif 5
chr1	8652988	8654774	1787	ENSBTAG00000000648	ADAMTS5	ADAM metallopeptidase with thrombospondin type 1 motif 5
chr1	8654861	8656228	1368	ENSBTAG00000000648	ADAMTS5	ADAM metallopeptidase with thrombospondin type 1 motif 5
chr1	8656780	8657011	232	ENSBTAG00000000648	ADAMTS5	ADAM metallopeptidase with thrombospondin type 1 motif 5
chr1	8657905	8659054	1150	ENSBTAG00000000648	ADAMTS5	ADAM metallopeptidase with thrombospondin type 1 motif 5
chr1	8667137	8670527	3391	ENSBTAG00000000648	ADAMTS5	ADAM metallopeptidase with thrombospondin type 1 motif 5
chr1	8670746	8675031	4286	ENSBTAG00000000648	ADAMTS5	ADAM metallopeptidase with thrombospondin type 1 motif 5
chr1	8675177	8676327	1151	ENSBTAG00000000648	ADAMTS5	ADAM metallopeptidase with thrombospondin type 1 motif 5
chr1	8679611	8679949	339	ENSBTAG00000000648	ADAMTS5	ADAM metallopeptidase with thrombospondin type 1 motif 5
chr1	8680428	8680772	345	ENSBTAG00000000648	ADAMTS5	ADAM metallopeptidase with thrombospondin type 1 motif 5
chr1	8754205	8755747	1543	ENSBTAG00000000648	ADAMTS5	ADAM metallopeptidase with thrombospondin type 1 motif 5
chr1	8994353	8994939	587	ENSBTAG00000000648	ADAMTS5	ADAM metallopeptidase with thrombospondin type 1 motif 5
chr1	9007989	9008249	261	ENSBTAG00000000648	ADAMTS5	ADAM metallopeptidase with thrombospondin type 1 motif 5
chr1	9008438	9008717	280	ENSBTAG00000000648	ADAMTS5	ADAM metallopeptidase with thrombospondin type 1 motif 5
chr1	9008985	9011636	2652	ENSBTAG00000000648	ADAMTS5	ADAM metallopeptidase with thrombospondin type 1 motif 5
chr1	9203442	9203525	84	ENSBTAG00000000648	ADAMTS5	ADAM metallopeptidase with thrombospondin type 1 motif 5
chr1	9204940	9205089	150	ENSBTAG00000000648	ADAMTS5	ADAM metallopeptidase with thrombospondin type 1 motif 5
chr1	9219300	9219884	585	ENSBTAG00000000648	ADAMTS5	ADAM metallopeptidase with thrombospondin type 1 motif 5
chr1	9219964	9220256	293	ENSBTAG00000000648	ADAMTS5	ADAM metallopeptidase with thrombospondin type 1 motif 5
chr1	9228231	9228595	365	ENSBTAG00000000648	ADAMTS5	ADAM metallopeptidase with thrombospondin type 1 motif 5
chr1	9229052	9232999	3948	ENSBTAG00000000648	ADAMTS5	ADAM metallopeptidase with thrombospondin type 1 motif 5
chr1	9239355	9240305	951	ENSBTAG00000000648	ADAMTS5	ADAM metallopeptidase with thrombospondin type 1 motif 5
chr1	9244738	9244990	253	ENSBTAG00000000648	ADAMTS5	ADAM metallopeptidase with thrombospondin type 1 motif 5
chr1	9245375	9248669	3295	ENSBTAG00000000648	ADAMTS5	ADAM metallopeptidase with thrombospondin type 1 motif 5
chr1	9249164	9249522	359	ENSBTAG00000000648	ADAMTS5	ADAM metallopeptidase with thrombospondin type 1 motif 5
chr1	9274919	9275150	232	ENSBTAG00000000648	ADAMTS5	ADAM metallopeptidase with thrombospondin type 1 motif 5
chr1	9275483	9275752	270	ENSBTAG00000000648	ADAMTS5	ADAM metallopeptidase with thrombospondin type 1 motif 5
chr1	9276162	9276418	257	ENSBTAG00000000648	ADAMTS5	ADAM metallopeptidase with thrombospondin type 1 motif 5
chr1	9276525	9277670	1146	ENSBTAG00000000648	ADAMTS5	ADAM metallopeptidase with thrombospondin type 1 motif 5
chr1	9277996	9278371	376	ENSBTAG00000000648	ADAMTS5	ADAM metallopeptidase with thrombospondin type 1 motif 5
chr1	9278629	9279031	403	ENSBTAG00000000648	ADAMTS5	ADAM metallopeptidase with thrombospondin type 1 motif 5
chr1	9285300	9285673	374	ENSBTAG00000000648	ADAMTS5	ADAM metallopeptidase with thrombospondin type 1 motif 5
chr1	9285902	9287188	1287	ENSBTAG00000000648	ADAMTS5	ADAM metallopeptidase with thrombospondin type 1 motif 5
chr1	9287286	9287947	662	ENSBTAG00000000648	ADAMTS5	ADAM metallopeptidase with thrombospondin type 1 motif 5
chr1	9288677	9290292	1616	ENSBTAG00000000648	ADAMTS5	ADAM metallopeptidase with thrombospondin type 1 motif 5
chr1	9322432	9323140	709	ENSBTAG00000000648	ADAMTS5	ADAM metallopeptidase with thrombospondin type 1 motif 5
chr1	9323312	9325379	2068	ENSBTAG00000000648	ADAMTS5	ADAM metallopeptidase with thrombospondin type 1 motif 5
chr1	9325599	9326417	819	ENSBTAG00000000648	ADAMTS5	ADAM metallopeptidase with thrombospondin type 1 motif 5
chr1	9335199	9335742	544	ENSBTAG00000000648	ADAMTS5	ADAM metallopeptidase with thrombospondin type 1 motif 5
chr1	9336319	9336588	270	ENSBTAG00000000648	ADAMTS5	ADAM metallopeptidase with thrombospondin type 1 motif 5
chr1	9336764	9337179	416	ENSBTAG00000000648	ADAMTS5	ADAM metallopeptidase with thrombospondin type 1 motif 5
chr1	9422088	9422832	745	ENSBTAG00000000648	ADAMTS5	ADAM metallopeptidase with thrombospondin type 1 motif 5
chr1	9422998	9425187	2190	ENSBTAG00000000648	ADAMTS5	ADAM metallopeptidase with thrombospondin type 1 motif 5
chr1	9439654	9439929	276	ENSBTAG00000000648	ADAMTS5	ADAM metallopeptidase with thrombospondin type 1 motif 5
chr1	9440129	9446776	6648	ENSBTAG00000000648	ADAMTS5	ADAM metallopeptidase with thrombospondin type 1 motif 5
chr1	9447399	9447783	385	ENSBTAG00000000648	ADAMTS5	ADAM metallopeptidase with thrombospondin type 1 motif 5
chr1	9452955	9453198	244	ENSBTAG00000000648	ADAMTS5	ADAM metallopeptidase with thrombospondin type 1 motif 5
chr1	9453600	9453836	237	ENSBTAG00000000648	ADAMTS5	ADAM metallopeptidase with thrombospondin type 1 motif 5
chr1	9454137	9455198	1062	ENSBTAG00000000648	ADAMTS5	ADAM metallopeptidase with thrombospondin type 1 motif 5
chr1	9455313	9456358	1046	ENSBTAG00000000648	ADAMTS5	ADAM metallopeptidase with thrombospondin type 1 motif 5
chr1	9456905	9458183	1279	ENSBTAG00000000648	ADAMTS5	ADAM metallopeptidase with thrombospondin type 1 motif 5
chr1	9458951	9459193	243	ENSBTAG00000000648	ADAMTS5	ADAM metallopeptidase with thrombospondin type 1 motif 5
chr1	9459556	9459886	331	ENSBTAG00000000648	ADAMTS5	ADAM metallopeptidase with thrombospondin type 1 motif 5
chr1	9460313	9460959	647	ENSBTAG00000000648	ADAMTS5	ADAM metallopeptidase with thrombospondin type 1 motif 5
chr1	9461046	9464349	3304	ENSBTAG00000000648	ADAMTS5	ADAM metallopeptidase with thrombospondin type 1 motif 5
chr1	9464476	9466635	2160	ENSBTAG00000000648	ADAMTS5	ADAM metallopeptidase with thrombospondin type 1 motif 5
chr1	9467038	9468190	1153	ENSBTAG00000000648	ADAMTS5	ADAM metallopeptidase with thrombospondin type 1 motif 5
chr1	9486299	9486604	306	ENSBTAG00000000648	ADAMTS5	ADAM metallopeptidase with thrombospondin type 1 motif 5
chr1	9486887	9487395	509	ENSBTAG00000000648	ADAMTS5	ADAM metallopeptidase with thrombospondin type 1 motif 5
chr1	9487958	9488373	416	ENSBTAG00000000648	ADAMTS5	ADAM metallopeptidase with thrombospondin type 1 motif 5
chr1	9582116	9583405	1290	ENSBTAG00000000706	ADAMTS1	ADAM metallopeptidase with thrombospondin type 1 motif 1
chr1	9583846	9584811	966	ENSBTAG00000000706	ADAMTS1	ADAM metallopeptidase with thrombospondin type 1 motif 1
chr1	9584901	9586190	1290	ENSBTAG00000000706	ADAMTS1	ADAM metallopeptidase with thrombospondin type 1 motif 1
chr1	9718327	9718659	333	ENSBTAG00000000706	ADAMTS1	ADAM metallopeptidase with thrombospondin type 1 motif 1
chr1	10231128	10231653	526	ENSBTAG00000017753	APP	amyloid beta precursor protein
chr1	10231752	10233667	1916	ENSBTAG00000017753	APP	amyloid beta precursor protein
chr1	10239776	10239972	197	ENSBTAG00000017753	APP	amyloid beta precursor protein
chr1	10240514	10240903	390	ENSBTAG00000017753	APP	amyloid beta precursor protein
chr1	10241081	10242395	1315	ENSBTAG00000017753	APP	amyloid beta precursor protein
chr1	10262394	10266896	4503	ENSBTAG00000017753	APP	amyloid beta precursor protein
chr1	10267148	10268114	967	ENSBTAG00000017753	APP	amyloid beta precursor protein
chr1	10277615	10278603	989	ENSBTAG00000017753	APP	amyloid beta precursor protein
chr1	10278758	10279007	250	ENSBTAG00000017753	APP	amyloid beta precursor protein
chr1	10285954	10286568	615	ENSBTAG00000017753	APP	amyloid beta precursor protein
chr1	10286652	10287977	1326	ENSBTAG00000017753	APP	amyloid beta precursor protein
chr1	10288217	10291363	3147	ENSBTAG00000017753	APP	amyloid beta precursor protein
chr1	10291619	10292620	1002	ENSBTAG00000017753	APP	amyloid beta precursor protein
chr1	10292702	10296104	3403	ENSBTAG00000017753	APP	amyloid beta precursor protein
chr1	10296505	10296755	251	ENSBTAG00000017753	APP	amyloid beta precursor protein
chr1	10296882	10297154	273	ENSBTAG00000017753	APP	amyloid beta precursor protein
chr1	10297309	10298146	838	ENSBTAG00000017753	APP	amyloid beta precursor protein
chr1	10298362	10298653	292	ENSBTAG00000017753	APP	amyloid beta precursor protein
chr1	10298754	10299361	608	ENSBTAG00000017753	APP	amyloid beta precursor protein
chr1	10299546	10299856	311	ENSBTAG00000017753	APP	amyloid beta precursor protein
chr1	10304089	10310720	6632	ENSBTAG00000017753	APP	amyloid beta precursor protein
chr1	10311020	10311642	623	ENSBTAG00000017753	APP	amyloid beta precursor protein
chr1	10311735	10312069	335	ENSBTAG00000017753	APP	amyloid beta precursor protein
chr1	10313006	10313548	543	ENSBTAG00000017753	APP	amyloid beta precursor protein
chr1	10313784	10316524	2741	ENSBTAG00000017753	APP	amyloid beta precursor protein
chr1	10316969	10317573	605	ENSBTAG00000017753	APP	amyloid beta precursor protein
chr1	10320052	10320375	324	ENSBTAG00000017753	APP	amyloid beta precursor protein
chr1	10320466	10320804	339	ENSBTAG00000017753	APP	amyloid beta precursor protein
chr1	10331565	10332153	589	ENSBTAG00000017753	APP	amyloid beta precursor protein
chr1	10332960	10333592	633	ENSBTAG00000017753	APP	amyloid beta precursor protein
chr1	10333810	10334241	432	ENSBTAG00000017753	APP	amyloid beta precursor protein
chr1	10334767	10334887	121	ENSBTAG00000017753	APP	amyloid beta precursor protein
chr1	10339084	10339524	441	ENSBTAG00000017753	APP	amyloid beta precursor protein
chr1	10339633	10340659	1027	ENSBTAG00000017753	APP	amyloid beta precursor protein
chr1	10341001	10344577	3577	ENSBTAG00000017753	APP	amyloid beta precursor protein
chr1	10345372	10347332	1961	ENSBTAG00000017753	APP	amyloid beta precursor protein
chr1	10353561	10354155	595	ENSBTAG00000017753	APP	amyloid beta precursor protein
chr1	10354474	10354738	265	ENSBTAG00000017753	APP	amyloid beta precursor protein
chr1	10370828	10371059	232	ENSBTAG00000017753	APP	amyloid beta precursor protein
chr1	10371184	10371775	592	ENSBTAG00000017753	APP	amyloid beta precursor protein
chr1	10375463	10376631	1169	ENSBTAG00000017753	APP	amyloid beta precursor protein
chr1	10394362	10394628	267	ENSBTAG00000017753	APP	amyloid beta precursor protein
chr1	10486533	10487387	855	ENSBTAG00000000605	ATP5PF	ATP synthase peripheral stalk subunit F6
chr1	10537659	10538099	441	ENSBTAG00000000605	ATP5PF	ATP synthase peripheral stalk subunit F6
chr1	10664822	10665164	343	ENSBTAG00000000605	ATP5PF	ATP synthase peripheral stalk subunit F6
chr1	10665262	10665493	232	ENSBTAG00000000605	ATP5PF	ATP synthase peripheral stalk subunit F6
chr1	10681201	10681503	303	ENSBTAG00000000605	ATP5PF	ATP synthase peripheral stalk subunit F6
chr1	10681737	10682253	517	ENSBTAG00000000605	ATP5PF	ATP synthase peripheral stalk subunit F6
chr1	10688473	10688869	397	ENSBTAG00000000605	ATP5PF	ATP synthase peripheral stalk subunit F6
chr1	10689850	10698548	8699	ENSBTAG00000000605	ATP5PF	ATP synthase peripheral stalk subunit F6
chr1	10700413	10700558	146	ENSBTAG00000019043	GABPA	GA binding protein transcription factor subunit alpha
chr1	10700679	10700938	260	ENSBTAG00000019043	GABPA	GA binding protein transcription factor subunit alpha
chr1	10701867	10702248	382	ENSBTAG00000019043	GABPA	GA binding protein transcription factor subunit alpha
chr1	10703996	10704338	343	ENSBTAG00000019043	GABPA	GA binding protein transcription factor subunit alpha
chr1	10704849	10705231	383	ENSBTAG00000019043	GABPA	GA binding protein transcription factor subunit alpha
chr1	10714565	10717746	3182	ENSBTAG00000019043	GABPA	GA binding protein transcription factor subunit alpha
chr1	10718375	10719702	1328	ENSBTAG00000019043	GABPA	GA binding protein transcription factor subunit alpha
chr1	10745126	10745757	632	ENSBTAG00000000603	JAM2	junctional adhesion molecule 2
chr1	10745840	10747292	1453	ENSBTAG00000000603	JAM2	junctional adhesion molecule 2
chr1	10747444	10747776	333	ENSBTAG00000000603	JAM2	junctional adhesion molecule 2
chr1	10786449	10786802	354	ENSBTAG00000000603	JAM2	junctional adhesion molecule 2
chr1	10787311	10787827	517	ENSBTAG00000000603	JAM2	junctional adhesion molecule 2
chr1	10806956	10809702	2747	ENSBTAG00000019542	MRPL39	mitochondrial ribosomal protein L39
chr1	10809811	10810102	292	ENSBTAG00000019542	MRPL39	mitochondrial ribosomal protein L39
chr1	10810433	10810764	332	ENSBTAG00000019542	MRPL39	mitochondrial ribosomal protein L39
chr1	10823243	10825758	2516	ENSBTAG00000019542	MRPL39	mitochondrial ribosomal protein L39
chr1	10831184	10831415	232	ENSBTAG00000019542	MRPL39	mitochondrial ribosomal protein L39
chr1	10832270	10833397	1128	ENSBTAG00000019542	MRPL39	mitochondrial ribosomal protein L39
chr1	10846474	10846850	377	ENSBTAG00000036404	MIR155	microRNA mir-155
chr1	10848669	10848832	164	ENSBTAG00000036404	MIR155	microRNA mir-155
chr1	10849250	10849488	239	ENSBTAG00000036404	MIR155	microRNA mir-155
chr1	10849745	10850247	503	ENSBTAG00000036404	MIR155	microRNA mir-155
chr1	10857738	10858098	361	ENSBTAG00000036404	MIR155	microRNA mir-155
chr1	10858314	10859903	1590	ENSBTAG00000036404	MIR155	microRNA mir-155
chr1	10860221	10861473	1253	ENSBTAG00000036404	MIR155	microRNA mir-155
chr1	10861701	10861761	61	ENSBTAG00000036404	MIR155	microRNA mir-155
chr1	10866721	10866945	225	ENSBTAG00000036404	MIR155	microRNA mir-155
chr1	10867493	10867697	205	ENSBTAG00000036404	MIR155	microRNA mir-155
chr1	10911462	10913800	2339	ENSBTAG00000036404	MIR155	microRNA mir-155
chr1	10914147	10914475	329	ENSBTAG00000036404	MIR155	microRNA mir-155
chr1	11449557	11452282	2726	ENSBTAG00000036404	MIR155	microRNA mir-155
chr1	17265350	17266485	1136	ENSBTAG00000000597	TMPRSS15	transmembrane serine protease 15
chr1	17266728	17266977	250	ENSBTAG00000000597	TMPRSS15	transmembrane serine protease 15
chr1	18189786	18190871	1086	ENSBTAG00000000597	TMPRSS15	transmembrane serine protease 15
chr1	18341838	18342330	493	ENSBTAG00000000597	TMPRSS15	transmembrane serine protease 15
chr1	18342438	18342966	529	ENSBTAG00000000597	TMPRSS15	transmembrane serine protease 15
chr1	19226764	19229164	2401	ENSBTAG00000001395	C1H21orf91	chromosome 1 C21orf91 homolog
chr1	19418179	19420461	2283	ENSBTAG00000018704	BTG3	BTG anti-proliferation factor 3
chr1	19421794	19423026	1233	ENSBTAG00000018704	BTG3	BTG anti-proliferation factor 3
chr1	19423206	19423437	232	ENSBTAG00000018704	BTG3	BTG anti-proliferation factor 3
chr1	19561482	19561952	471	ENSBTAG00000004869	CXADR	CXADR Ig-like cell adhesion molecule
chr1	19562147	19562702	556	ENSBTAG00000004869	CXADR	CXADR Ig-like cell adhesion molecule
chr1	19624769	19625055	287	ENSBTAG00000004869	CXADR	CXADR Ig-like cell adhesion molecule
chr1	19632324	19632447	124	ENSBTAG00000004869	CXADR	CXADR Ig-like cell adhesion molecule
chr1	19633173	19633629	457	ENSBTAG00000004869	CXADR	CXADR Ig-like cell adhesion molecule
chr1	19718306	19718526	221	ENSBTAG00000004869	CXADR	CXADR Ig-like cell adhesion molecule
chr1	19718717	19719362	646	ENSBTAG00000004869	CXADR	CXADR Ig-like cell adhesion molecule
chr1	19993851	19994082	232	ENSBTAG00000029827	MIR125B-2	microRNA mir-125b-2
chr1	19994183	19994634	452	ENSBTAG00000029827	MIR125B-2	microRNA mir-125b-2
chr1	19994824	19995799	976	ENSBTAG00000029827	MIR125B-2	microRNA mir-125b-2
chr1	20109715	20110057	343	ENSBTAG00000029827	MIR125B-2	microRNA mir-125b-2
chr1	20110384	20112860	2477	ENSBTAG00000029827	MIR125B-2	microRNA mir-125b-2
chr1	20387014	20389678	2665	ENSBTAG00000029827	MIR125B-2	microRNA mir-125b-2
chr1	20391534	20391821	288	ENSBTAG00000029827	MIR125B-2	microRNA mir-125b-2
chr1	20403804	20404610	807	ENSBTAG00000029827	MIR125B-2	microRNA mir-125b-2
chr1	20406394	20406432	39	ENSBTAG00000029827	MIR125B-2	microRNA mir-125b-2
chr1	20411808	20414766	2959	ENSBTAG00000029912	MIRLET7C	microRNA let-7c
chr1	20430114	20430345	232	ENSBTAG00000029912	MIRLET7C	microRNA let-7c
chr1	20430910	20431141	232	ENSBTAG00000029912	MIRLET7C	microRNA let-7c
chr1	20431283	20432348	1066	ENSBTAG00000029912	MIRLET7C	microRNA let-7c
chr1	20432563	20433460	898	ENSBTAG00000029912	MIRLET7C	microRNA let-7c
chr1	20433971	20435564	1594	ENSBTAG00000029912	MIRLET7C	microRNA let-7c
chr1	20435731	20436372	642	ENSBTAG00000029768	MIR99A	microRNA mir-99a
chr1	20436599	20437687	1089	ENSBTAG00000029768	MIR99A	microRNA mir-99a
chr1	20437947	20438203	257	ENSBTAG00000029768	MIR99A	microRNA mir-99a
chr1	20438347	20439406	1060	ENSBTAG00000029768	MIR99A	microRNA mir-99a
chr1	20439570	20440836	1267	ENSBTAG00000029768	MIR99A	microRNA mir-99a
chr1	20440944	20441175	232	ENSBTAG00000029768	MIR99A	microRNA mir-99a
chr1	20441277	20441696	420	ENSBTAG00000029768	MIR99A	microRNA mir-99a
chr1	20442723	20443124	402	ENSBTAG00000029768	MIR99A	microRNA mir-99a
chr1	20542433	20543112	680	ENSBTAG00000029768	MIR99A	microRNA mir-99a
chr1	20543838	20544306	469	ENSBTAG00000029768	MIR99A	microRNA mir-99a
chr1	20579393	20579912	520	ENSBTAG00000029768	MIR99A	microRNA mir-99a
chr1	20580464	20581024	561	ENSBTAG00000029768	MIR99A	microRNA mir-99a
chr1	20581868	20583940	2073	ENSBTAG00000029768	MIR99A	microRNA mir-99a
chr1	20584036	20584338	303	ENSBTAG00000029768	MIR99A	microRNA mir-99a
chr1	20823317	20823530	214	ENSBTAG00000029768	MIR99A	microRNA mir-99a
chr1	21172315	21173787	1473	ENSBTAG00000029768	MIR99A	microRNA mir-99a
chr1	21272379	21273710	1332	ENSBTAG00000029768	MIR99A	microRNA mir-99a
chr1	21326568	21327008	441	ENSBTAG00000029768	MIR99A	microRNA mir-99a
chr1	21327366	21328128	763	ENSBTAG00000029768	MIR99A	microRNA mir-99a
chr1	21400175	21400761	587	ENSBTAG00000029768	MIR99A	microRNA mir-99a
chr1	21400911	21401183	273	ENSBTAG00000029768	MIR99A	microRNA mir-99a
chr1	21401411	21401642	232	ENSBTAG00000029768	MIR99A	microRNA mir-99a
chr1	21454890	21455182	293	ENSBTAG00000029768	MIR99A	microRNA mir-99a
chr1	21455409	21457788	2380	ENSBTAG00000029768	MIR99A	microRNA mir-99a
chr1	21463216	21464109	894	ENSBTAG00000029768	MIR99A	microRNA mir-99a
chr1	21464597	21465035	439	ENSBTAG00000029768	MIR99A	microRNA mir-99a
chr1	21465146	21466579	1434	ENSBTAG00000029768	MIR99A	microRNA mir-99a
chr1	21867939	21868170	232	ENSBTAG00000002623	SAMSN1	SAM domain, SH3 domain and nuclear localization signals 1
chr1	21868439	21869832	1394	ENSBTAG00000002623	SAMSN1	SAM domain, SH3 domain and nuclear localization signals 1
chr1	21895301	21895687	387	ENSBTAG00000002623	SAMSN1	SAM domain, SH3 domain and nuclear localization signals 1
chr1	21895795	21898049	2255	ENSBTAG00000002623	SAMSN1	SAM domain, SH3 domain and nuclear localization signals 1
chr1	21898322	21900171	1850	ENSBTAG00000002623	SAMSN1	SAM domain, SH3 domain and nuclear localization signals 1
chr1	21908524	21908927	404	ENSBTAG00000002623	SAMSN1	SAM domain, SH3 domain and nuclear localization signals 1
chr1	21920350	21920939	590	ENSBTAG00000002623	SAMSN1	SAM domain, SH3 domain and nuclear localization signals 1
chr1	21942200	21944611	2412	ENSBTAG00000002623	SAMSN1	SAM domain, SH3 domain and nuclear localization signals 1
chr1	22022430	22022715	286	ENSBTAG00000002623	SAMSN1	SAM domain, SH3 domain and nuclear localization signals 1
chr1	22022803	22024255	1453	ENSBTAG00000002623	SAMSN1	SAM domain, SH3 domain and nuclear localization signals 1
chr1	22024569	22024590	22	ENSBTAG00000002623	SAMSN1	SAM domain, SH3 domain and nuclear localization signals 1
chr1	22092177	22095344	3168	ENSBTAG00000002623	SAMSN1	SAM domain, SH3 domain and nuclear localization signals 1
chr1	22095468	22096316	849	ENSBTAG00000002623	SAMSN1	SAM domain, SH3 domain and nuclear localization signals 1
chr1	22096741	22097110	370	ENSBTAG00000002623	SAMSN1	SAM domain, SH3 domain and nuclear localization signals 1
chr1	22125299	22125750	452	ENSBTAG00000002623	SAMSN1	SAM domain, SH3 domain and nuclear localization signals 1
chr1	22125833	22127380	1548	ENSBTAG00000002623	SAMSN1	SAM domain, SH3 domain and nuclear localization signals 1
chr1	22147571	22147917	347	ENSBTAG00000002623	SAMSN1	SAM domain, SH3 domain and nuclear localization signals 1
chr1	22170170	22170558	389	ENSBTAG00000002623	SAMSN1	SAM domain, SH3 domain and nuclear localization signals 1
chr1	22286540	22286829	290	ENSBTAG00000002623	SAMSN1	SAM domain, SH3 domain and nuclear localization signals 1
chr1	22286998	22287555	558	ENSBTAG00000002623	SAMSN1	SAM domain, SH3 domain and nuclear localization signals 1
chr1	22783943	22784311	369	ENSBTAG00000012908	HSPA13	heat shock protein family A (Hsp70) member 13
chr1	23339281	23339877	597	ENSBTAG00000034347	RBM11	RNA binding motif protein 11
chr1	24807308	24807772	465	ENSBTAG00000034347	RBM11	RNA binding motif protein 11
chr1	25309095	25309326	232	ENSBTAG00000009851	ROBO1	roundabout guidance receptor 1
chr1	25310979	25314081	3103	ENSBTAG00000009851	ROBO1	roundabout guidance receptor 1
chr1	26533059	26533290	232	ENSBTAG00000009851	ROBO1	roundabout guidance receptor 1
chr1	26533822	26534774	953	ENSBTAG00000009851	ROBO1	roundabout guidance receptor 1
chr1	26535287	26535732	446	ENSBTAG00000009851	ROBO1	roundabout guidance receptor 1
chr1	26536040	26537026	987	ENSBTAG00000009851	ROBO1	roundabout guidance receptor 1
chr1	27629412	27630061	650	ENSBTAG00000009851	ROBO1	roundabout guidance receptor 1
chr1	27630728	27631539	812	ENSBTAG00000009851	ROBO1	roundabout guidance receptor 1
chr1	27631650	27631964	315	ENSBTAG00000009851	ROBO1	roundabout guidance receptor 1
chr1	27632073	27632342	270	ENSBTAG00000009851	ROBO1	roundabout guidance receptor 1
chr1	29400488	29401138	651	ENSBTAG00000036262	GBE1	1,4-alpha-glucan branching enzyme 1
chr1	29401227	29403561	2335	ENSBTAG00000036262	GBE1	1,4-alpha-glucan branching enzyme 1
chr1	29403655	29404177	523	ENSBTAG00000036262	GBE1	1,4-alpha-glucan branching enzyme 1
chr1	29404326	29405916	1591	ENSBTAG00000036262	GBE1	1,4-alpha-glucan branching enzyme 1
chr1	29406111	29406383	273	ENSBTAG00000036262	GBE1	1,4-alpha-glucan branching enzyme 1
chr1	29406665	29406985	321	ENSBTAG00000036262	GBE1	1,4-alpha-glucan branching enzyme 1
chr1	29418141	29419077	937	ENSBTAG00000036262	GBE1	1,4-alpha-glucan branching enzyme 1
chr1	29516594	29516693	100	ENSBTAG00000036262	GBE1	1,4-alpha-glucan branching enzyme 1
chr1	29516776	29517030	255	ENSBTAG00000036262	GBE1	1,4-alpha-glucan branching enzyme 1
chr1	30805447	30805775	329	ENSBTAG00000036262	GBE1	1,4-alpha-glucan branching enzyme 1
chr1	30922473	30922705	233	ENSBTAG00000036262	GBE1	1,4-alpha-glucan branching enzyme 1
chr1	34905587	34905854	268	ENSBTAG00000026156	VGLL3	vestigial like family member 3
chr1	34911701	34911932	232	ENSBTAG00000026156	VGLL3	vestigial like family member 3
chr1	34912371	34924119	11749	ENSBTAG00000026156	VGLL3	vestigial like family member 3
chr1	34924225	34924941	717	ENSBTAG00000026156	VGLL3	vestigial like family member 3
chr1	34925099	34925243	145	ENSBTAG00000026156	VGLL3	vestigial like family member 3
chr1	34942397	34943156	760	ENSBTAG00000026156	VGLL3	vestigial like family member 3
chr1	34943529	34944702	1174	ENSBTAG00000026156	VGLL3	vestigial like family member 3
chr1	34956948	34957511	564	ENSBTAG00000026156	VGLL3	vestigial like family member 3
chr1	34957674	34961015	3342	ENSBTAG00000026156	VGLL3	vestigial like family member 3
chr1	34961101	34963943	2843	ENSBTAG00000026156	VGLL3	vestigial like family member 3
chr1	34967305	34967603	299	ENSBTAG00000026156	VGLL3	vestigial like family member 3
chr1	34967843	34968288	446	ENSBTAG00000026156	VGLL3	vestigial like family member 3
chr1	34968371	34969823	1453	ENSBTAG00000026156	VGLL3	vestigial like family member 3
chr1	34990834	34991156	323	ENSBTAG00000026156	VGLL3	vestigial like family member 3
chr1	34991728	34993801	2074	ENSBTAG00000026156	VGLL3	vestigial like family member 3
chr1	34994177	34996288	2112	ENSBTAG00000026156	VGLL3	vestigial like family member 3
chr1	35001208	35001450	243	ENSBTAG00000026156	VGLL3	vestigial like family member 3
chr1	35029449	35037889	8441	ENSBTAG00000026156	VGLL3	vestigial like family member 3
chr1	35038196	35038493	298	ENSBTAG00000026156	VGLL3	vestigial like family member 3
chr1	35038611	35038978	368	ENSBTAG00000026156	VGLL3	vestigial like family member 3
chr1	35039361	35039668	308	ENSBTAG00000026156	VGLL3	vestigial like family member 3
chr1	35059576	35060502	927	ENSBTAG00000026156	VGLL3	vestigial like family member 3
chr1	35060584	35060848	265	ENSBTAG00000026156	VGLL3	vestigial like family member 3
chr1	35061193	35067016	5824	ENSBTAG00000026156	VGLL3	vestigial like family member 3
chr1	35067778	35069235	1458	ENSBTAG00000026156	VGLL3	vestigial like family member 3
chr1	35069334	35072749	3416	ENSBTAG00000026156	VGLL3	vestigial like family member 3
chr1	35073331	35080385	7055	ENSBTAG00000026156	VGLL3	vestigial like family member 3
chr1	35080559	35088828	8270	ENSBTAG00000026156	VGLL3	vestigial like family member 3
chr1	35088949	35089602	654	ENSBTAG00000026156	VGLL3	vestigial like family member 3
chr1	35089943	35090250	308	ENSBTAG00000026156	VGLL3	vestigial like family member 3
chr1	35090486	35090766	281	ENSBTAG00000026156	VGLL3	vestigial like family member 3
chr1	35091368	35091688	321	ENSBTAG00000026156	VGLL3	vestigial like family member 3
chr1	35092030	35093027	998	ENSBTAG00000026156	VGLL3	vestigial like family member 3
chr1	35093764	35095497	1734	ENSBTAG00000026156	VGLL3	vestigial like family member 3
chr1	35095735	35097812	2078	ENSBTAG00000026156	VGLL3	vestigial like family member 3
chr1	35097903	35099160	1258	ENSBTAG00000026156	VGLL3	vestigial like family member 3
chr1	35099919	35100560	642	ENSBTAG00000026156	VGLL3	vestigial like family member 3
chr1	35100638	35101310	673	ENSBTAG00000026156	VGLL3	vestigial like family member 3
chr1	35101857	35102407	551	ENSBTAG00000026156	VGLL3	vestigial like family member 3
chr1	35102532	35103946	1415	ENSBTAG00000026156	VGLL3	vestigial like family member 3
chr1	35104118	35104597	480	ENSBTAG00000026156	VGLL3	vestigial like family member 3
chr1	35104854	35105407	554	ENSBTAG00000026156	VGLL3	vestigial like family member 3
chr1	35105767	35106170	404	ENSBTAG00000026156	VGLL3	vestigial like family member 3
chr1	35106331	35107771	1441	ENSBTAG00000026156	VGLL3	vestigial like family member 3
chr1	35107961	35113241	5281	ENSBTAG00000026156	VGLL3	vestigial like family member 3
chr1	35113660	35124229	10570	ENSBTAG00000026156	VGLL3	vestigial like family member 3
chr1	35235082	35235999	918	ENSBTAG00000026156	VGLL3	vestigial like family member 3
chr1	35236794	35237074	281	ENSBTAG00000026156	VGLL3	vestigial like family member 3
chr1	35327363	35328020	658	ENSBTAG00000007939	CHMP2B	charged multivesicular body protein 2B
chr1	35381296	35381591	296	ENSBTAG00000007939	CHMP2B	charged multivesicular body protein 2B
chr1	36062466	36065042	2577	ENSBTAG00000046959	CGGBP1	CGG triplet repeat binding protein 1
chr1	36131137	36131979	843	ENSBTAG00000007970	C1H3orf38	chromosome 1 C3orf38 homolog
chr1	36136298	36136622	325	ENSBTAG00000007970	C1H3orf38	chromosome 1 C3orf38 homolog
chr1	36137091	36138966	1876	ENSBTAG00000007970	C1H3orf38	chromosome 1 C3orf38 homolog
chr1	36155294	36157472	2179	ENSBTAG00000007970	C1H3orf38	chromosome 1 C3orf38 homolog
chr1	36158041	36158260	220	ENSBTAG00000007970	C1H3orf38	chromosome 1 C3orf38 homolog
chr1	37666324	37668589	2266	ENSBTAG00000006811	EPHA3	EPH receptor A3
chr1	37668837	37670274	1438	ENSBTAG00000006811	EPHA3	EPH receptor A3
chr1	37781458	37781778	321	ENSBTAG00000023652	PROS1	protein S
chr1	37782071	37782101	31	ENSBTAG00000023652	PROS1	protein S
chr1	37933004	37933272	269	ENSBTAG00000023652	PROS1	protein S
chr1	37946941	37947641	701	ENSBTAG00000023652	PROS1	protein S
chr1	37948236	37948544	309	ENSBTAG00000023652	PROS1	protein S
chr1	37949806	37950095	290	ENSBTAG00000023652	PROS1	protein S
chr1	37980635	37980866	232	ENSBTAG00000023652	PROS1	protein S
chr1	37982982	37983387	406	ENSBTAG00000023652	PROS1	protein S
chr1	37983660	37985820	2161	ENSBTAG00000023652	PROS1	protein S
chr1	38256383	38257453	1071	ENSBTAG00000023652	PROS1	protein S
chr1	38266435	38266681	247	ENSBTAG00000023652	PROS1	protein S
chr1	38266875	38267106	232	ENSBTAG00000023652	PROS1	protein S
chr1	38267423	38268298	876	ENSBTAG00000023652	PROS1	protein S
chr1	38269263	38269569	307	ENSBTAG00000023652	PROS1	protein S
chr1	38275733	38276362	630	ENSBTAG00000023652	PROS1	protein S
chr1	38299425	38299716	292	ENSBTAG00000005162	STX19	syntaxin 19
chr1	38299924	38300695	772	ENSBTAG00000005162	STX19	syntaxin 19
chr1	38300823	38301320	498	ENSBTAG00000005162	STX19	syntaxin 19
chr1	38360009	38361290	1282	ENSBTAG00000015728	NSUN3	NOP2/Sun RNA methyltransferase 3
chr1	42010297	42010502	206	ENSBTAG00000010091	ARL6	ADP ribosylation factor like GTPase 6
chr1	42070484	42071072	589	ENSBTAG00000010091	ARL6	ADP ribosylation factor like GTPase 6
chr1	42071767	42072331	565	ENSBTAG00000010091	ARL6	ADP ribosylation factor like GTPase 6
chr1	42157132	42157511	380	ENSBTAG00000015546	RIOX2	ribosomal oxygenase 2
chr1	42229927	42231564	1638	ENSBTAG00000015546	RIOX2	ribosomal oxygenase 2
chr1	42265358	42265601	244	ENSBTAG00000001416	GABRR3	gamma-aminobutyric acid type A receptor rho3 subunit
chr1	42265744	42265975	232	ENSBTAG00000001416	GABRR3	gamma-aminobutyric acid type A receptor rho3 subunit
chr1	42803176	42803412	237	ENSBTAG00000020996	CLDND1	claudin domain containing 1
chr1	42828869	42830117	1249	ENSBTAG00000020996	CLDND1	claudin domain containing 1
chr1	43000007	43001324	1318	ENSBTAG00000004471	ST3GAL6	ST3 beta-galactoside alpha-2,3-sialyltransferase 6
chr1	43101549	43102147	599	ENSBTAG00000004471	ST3GAL6	ST3 beta-galactoside alpha-2,3-sialyltransferase 6
chr1	43102380	43102624	245	ENSBTAG00000004471	ST3GAL6	ST3 beta-galactoside alpha-2,3-sialyltransferase 6
chr1	43102899	43103321	423	ENSBTAG00000004471	ST3GAL6	ST3 beta-galactoside alpha-2,3-sialyltransferase 6
chr1	43131922	43132079	158	ENSBTAG00000014889	DCBLD2	discoidin, CUB and LCCL domain containing 2
chr1	43133314	43133341	28	ENSBTAG00000014889	DCBLD2	discoidin, CUB and LCCL domain containing 2
chr1	43173619	43174022	404	ENSBTAG00000014889	DCBLD2	discoidin, CUB and LCCL domain containing 2
chr1	43174388	43176512	2125	ENSBTAG00000014889	DCBLD2	discoidin, CUB and LCCL domain containing 2
chr1	43176643	43179873	3231	ENSBTAG00000014889	DCBLD2	discoidin, CUB and LCCL domain containing 2
chr1	43185527	43185794	268	ENSBTAG00000014889	DCBLD2	discoidin, CUB and LCCL domain containing 2
chr1	43192378	43195231	2854	ENSBTAG00000014889	DCBLD2	discoidin, CUB and LCCL domain containing 2
chr1	43195681	43196185	505	ENSBTAG00000014889	DCBLD2	discoidin, CUB and LCCL domain containing 2
chr1	43199767	43200435	669	ENSBTAG00000014889	DCBLD2	discoidin, CUB and LCCL domain containing 2
chr1	43201171	43202231	1061	ENSBTAG00000014889	DCBLD2	discoidin, CUB and LCCL domain containing 2
chr1	43202322	43204511	2190	ENSBTAG00000014889	DCBLD2	discoidin, CUB and LCCL domain containing 2
chr1	43205332	43205578	247	ENSBTAG00000014889	DCBLD2	discoidin, CUB and LCCL domain containing 2
chr1	43205806	43206068	263	ENSBTAG00000014889	DCBLD2	discoidin, CUB and LCCL domain containing 2
chr1	43206623	43206625	3	ENSBTAG00000014889	DCBLD2	discoidin, CUB and LCCL domain containing 2
chr1	43213063	43213149	87	ENSBTAG00000014889	DCBLD2	discoidin, CUB and LCCL domain containing 2
chr1	43217773	43218007	235	ENSBTAG00000014889	DCBLD2	discoidin, CUB and LCCL domain containing 2
chr1	43218286	43219347	1062	ENSBTAG00000014889	DCBLD2	discoidin, CUB and LCCL domain containing 2
chr1	43219425	43219656	232	ENSBTAG00000014889	DCBLD2	discoidin, CUB and LCCL domain containing 2
chr1	43230096	43232063	1968	ENSBTAG00000014889	DCBLD2	discoidin, CUB and LCCL domain containing 2
chr1	43241949	43242012	64	ENSBTAG00000014889	DCBLD2	discoidin, CUB and LCCL domain containing 2
chr1	43251429	43252363	935	ENSBTAG00000014889	DCBLD2	discoidin, CUB and LCCL domain containing 2
chr1	43252444	43252863	420	ENSBTAG00000014889	DCBLD2	discoidin, CUB and LCCL domain containing 2
chr1	43258233	43258480	248	ENSBTAG00000014889	DCBLD2	discoidin, CUB and LCCL domain containing 2
chr1	43261147	43261378	232	ENSBTAG00000014889	DCBLD2	discoidin, CUB and LCCL domain containing 2
chr1	43261527	43263111	1585	ENSBTAG00000014889	DCBLD2	discoidin, CUB and LCCL domain containing 2
chr1	43263208	43263507	300	ENSBTAG00000014889	DCBLD2	discoidin, CUB and LCCL domain containing 2
chr1	43264395	43264626	232	ENSBTAG00000014889	DCBLD2	discoidin, CUB and LCCL domain containing 2
chr1	43264709	43266345	1637	ENSBTAG00000014889	DCBLD2	discoidin, CUB and LCCL domain containing 2
chr1	43266589	43269753	3165	ENSBTAG00000014889	DCBLD2	discoidin, CUB and LCCL domain containing 2
chr1	43270516	43273682	3167	ENSBTAG00000014889	DCBLD2	discoidin, CUB and LCCL domain containing 2
chr1	43274094	43274240	147	ENSBTAG00000014889	DCBLD2	discoidin, CUB and LCCL domain containing 2
chr1	43610563	43610802	240	ENSBTAG00000013662	COL8A1	collagen type VIII alpha 1 chain
chr1	43611010	43611241	232	ENSBTAG00000013662	COL8A1	collagen type VIII alpha 1 chain
chr1	43924577	43925050	474	ENSBTAG00000013662	COL8A1	collagen type VIII alpha 1 chain
chr1	43936174	43936512	339	ENSBTAG00000013662	COL8A1	collagen type VIII alpha 1 chain
chr1	43939092	43939362	271	ENSBTAG00000013662	COL8A1	collagen type VIII alpha 1 chain
chr1	43947858	43948207	350	ENSBTAG00000013662	COL8A1	collagen type VIII alpha 1 chain
chr1	43948593	43949035	443	ENSBTAG00000013662	COL8A1	collagen type VIII alpha 1 chain
chr1	43949464	43949688	225	ENSBTAG00000013662	COL8A1	collagen type VIII alpha 1 chain
chr1	44045472	44045560	89	ENSBTAG00000013663	CMSS1	cms1 ribosomal small subunit homolog
chr1	44085660	44085914	255	ENSBTAG00000013663	CMSS1	cms1 ribosomal small subunit homolog
chr1	44100812	44101482	671	ENSBTAG00000013663	CMSS1	cms1 ribosomal small subunit homolog
chr1	44101823	44102082	260	ENSBTAG00000013663	CMSS1	cms1 ribosomal small subunit homolog
chr1	44102167	44102398	232	ENSBTAG00000013663	CMSS1	cms1 ribosomal small subunit homolog
chr1	44111842	44111952	111	ENSBTAG00000013663	CMSS1	cms1 ribosomal small subunit homolog
chr1	44127583	44128248	666	ENSBTAG00000013663	CMSS1	cms1 ribosomal small subunit homolog
chr1	44130976	44134566	3591	ENSBTAG00000013663	CMSS1	cms1 ribosomal small subunit homolog
chr1	44134769	44141601	6833	ENSBTAG00000013663	CMSS1	cms1 ribosomal small subunit homolog
chr1	44141701	44144990	3290	ENSBTAG00000013663	CMSS1	cms1 ribosomal small subunit homolog
chr1	44145116	44146136	1021	ENSBTAG00000013663	CMSS1	cms1 ribosomal small subunit homolog
chr1	44146261	44146492	232	ENSBTAG00000013663	CMSS1	cms1 ribosomal small subunit homolog
chr1	44146617	44146927	311	ENSBTAG00000013663	CMSS1	cms1 ribosomal small subunit homolog
chr1	44147081	44147195	115	ENSBTAG00000013663	CMSS1	cms1 ribosomal small subunit homolog
chr1	44159484	44159723	240	ENSBTAG00000013663	CMSS1	cms1 ribosomal small subunit homolog
chr1	44159910	44161420	1511	ENSBTAG00000013663	CMSS1	cms1 ribosomal small subunit homolog
chr1	44165187	44165418	232	ENSBTAG00000013663	CMSS1	cms1 ribosomal small subunit homolog
chr1	44165859	44167313	1455	ENSBTAG00000013663	CMSS1	cms1 ribosomal small subunit homolog
chr1	44167479	44168137	659	ENSBTAG00000013663	CMSS1	cms1 ribosomal small subunit homolog
chr1	44168400	44168670	271	ENSBTAG00000013663	CMSS1	cms1 ribosomal small subunit homolog
chr1	44169594	44170215	622	ENSBTAG00000013663	CMSS1	cms1 ribosomal small subunit homolog
chr1	44170342	44170842	501	ENSBTAG00000013663	CMSS1	cms1 ribosomal small subunit homolog
chr1	44171420	44171531	112	ENSBTAG00000013663	CMSS1	cms1 ribosomal small subunit homolog
chr1	44175188	44175736	549	ENSBTAG00000013663	CMSS1	cms1 ribosomal small subunit homolog
chr1	44176225	44177006	782	ENSBTAG00000013663	CMSS1	cms1 ribosomal small subunit homolog
chr1	44177255	44177503	249	ENSBTAG00000013663	CMSS1	cms1 ribosomal small subunit homolog
chr1	44177777	44178056	280	ENSBTAG00000013663	CMSS1	cms1 ribosomal small subunit homolog
chr1	44211012	44211861	850	ENSBTAG00000013663	CMSS1	cms1 ribosomal small subunit homolog
chr1	44250012	44250598	587	ENSBTAG00000013663	CMSS1	cms1 ribosomal small subunit homolog
chr1	44250910	44251583	674	ENSBTAG00000013663	CMSS1	cms1 ribosomal small subunit homolog
chr1	44295230	44295463	234	ENSBTAG00000013667	TMEM30C	transmembrane protein 30C
chr1	44314200	44314887	688	ENSBTAG00000013667	TMEM30C	transmembrane protein 30C
chr1	44319762	44323264	3503	ENSBTAG00000013667	TMEM30C	transmembrane protein 30C
chr1	44329206	44332073	2868	ENSBTAG00000013667	TMEM30C	transmembrane protein 30C
chr1	44332319	44332712	394	ENSBTAG00000013667	TMEM30C	transmembrane protein 30C
chr1	44333090	44333421	332	ENSBTAG00000013667	TMEM30C	transmembrane protein 30C
chr1	44333827	44335165	1339	ENSBTAG00000013667	TMEM30C	transmembrane protein 30C
chr1	44335252	44336265	1014	ENSBTAG00000013667	TMEM30C	transmembrane protein 30C
chr1	44385086	44385389	304	ENSBTAG00000013667	TMEM30C	transmembrane protein 30C
chr1	44393943	44394707	765	ENSBTAG00000013667	TMEM30C	transmembrane protein 30C
chr1	44395745	44396337	593	ENSBTAG00000013667	TMEM30C	transmembrane protein 30C
chr1	44397095	44397501	407	ENSBTAG00000013667	TMEM30C	transmembrane protein 30C
chr1	44397684	44399407	1724	ENSBTAG00000013667	TMEM30C	transmembrane protein 30C
chr1	44456064	44456329	266	ENSBTAG00000013667	TMEM30C	transmembrane protein 30C
chr1	44456659	44460279	3621	ENSBTAG00000013667	TMEM30C	transmembrane protein 30C
chr1	44460601	44460942	342	ENSBTAG00000013667	TMEM30C	transmembrane protein 30C
chr1	44548585	44548852	268	ENSBTAG00000013667	TMEM30C	transmembrane protein 30C
chr1	44554571	44556177	1607	ENSBTAG00000004833	NIT2	nitrilase family member 2
chr1	44562920	44563768	849	ENSBTAG00000004833	NIT2	nitrilase family member 2
chr1	44563877	44564078	202	ENSBTAG00000004833	NIT2	nitrilase family member 2
chr1	44600416	44601693	1278	ENSBTAG00000004833	NIT2	nitrilase family member 2
chr1	44602233	44603083	851	ENSBTAG00000004833	NIT2	nitrilase family member 2
chr1	44603206	44603290	85	ENSBTAG00000004833	NIT2	nitrilase family member 2
chr1	44617255	44618535	1281	ENSBTAG00000004833	NIT2	nitrilase family member 2
chr1	44647220	44647500	281	ENSBTAG00000004833	NIT2	nitrilase family member 2
chr1	44685573	44689564	3992	ENSBTAG00000014302	TOMM70	translocase of outer mitochondrial membrane 70
chr1	44874830	44875529	700	ENSBTAG00000013321	LOC529036	transmembrane protein 45A-like
chr1	44875896	44876278	383	ENSBTAG00000004459	TMEM45A	transmembrane protein 45A
chr1	44977314	44977831	518	ENSBTAG00000004459	TMEM45A	transmembrane protein 45A
chr1	44977922	44978188	267	ENSBTAG00000004459	TMEM45A	transmembrane protein 45A
chr1	44979000	44979184	185	ENSBTAG00000004459	TMEM45A	transmembrane protein 45A
chr1	44985085	44985609	525	ENSBTAG00000004459	TMEM45A	transmembrane protein 45A
chr1	44985977	44986035	59	ENSBTAG00000004459	TMEM45A	transmembrane protein 45A
chr1	45040779	45042890	2112	ENSBTAG00000012140	ADGRG7	adhesion G protein-coupled receptor G7
chr1	45155198	45157423	2226	ENSBTAG00000016363	TFG	trafficking from ER to golgi regulator
chr1	45157699	45158232	534	ENSBTAG00000016363	TFG	trafficking from ER to golgi regulator
chr1	45331137	45331631	495	ENSBTAG00000016363	TFG	trafficking from ER to golgi regulator
chr1	45332218	45333722	1505	ENSBTAG00000016363	TFG	trafficking from ER to golgi regulator
chr1	45333901	45334132	232	ENSBTAG00000016363	TFG	trafficking from ER to golgi regulator
chr1	45349052	45349485	434	ENSBTAG00000016363	TFG	trafficking from ER to golgi regulator
chr1	45350502	45350793	292	ENSBTAG00000016363	TFG	trafficking from ER to golgi regulator
chr1	45351130	45351201	72	ENSBTAG00000016363	TFG	trafficking from ER to golgi regulator
chr1	45372136	45373264	1129	ENSBTAG00000016363	TFG	trafficking from ER to golgi regulator
chr1	45373972	45374214	243	ENSBTAG00000016363	TFG	trafficking from ER to golgi regulator
chr1	45382049	45383315	1267	ENSBTAG00000016363	TFG	trafficking from ER to golgi regulator
chr1	45386229	45386931	703	ENSBTAG00000016363	TFG	trafficking from ER to golgi regulator
chr1	45461341	45461558	218	ENSBTAG00000016363	TFG	trafficking from ER to golgi regulator
chr1	45465378	45465674	297	ENSBTAG00000016363	TFG	trafficking from ER to golgi regulator
chr1	45476803	45477031	229	ENSBTAG00000016363	TFG	trafficking from ER to golgi regulator
chr1	45717735	45718342	608	ENSBTAG00000016932	SENP7	SUMO specific peptidase 7
chr1	45727354	45727585	232	ENSBTAG00000016932	SENP7	SUMO specific peptidase 7
chr1	45727821	45728834	1014	ENSBTAG00000016932	SENP7	SUMO specific peptidase 7
chr1	45755073	45755414	342	ENSBTAG00000016932	SENP7	SUMO specific peptidase 7
chr1	45755504	45757918	2415	ENSBTAG00000016932	SENP7	SUMO specific peptidase 7
chr1	45758313	45758921	609	ENSBTAG00000016932	SENP7	SUMO specific peptidase 7
chr1	45769194	45769405	212	ENSBTAG00000016932	SENP7	SUMO specific peptidase 7
chr1	45961920	45962230	311	ENSBTAG00000016932	SENP7	SUMO specific peptidase 7
chr1	45962427	45964034	1608	ENSBTAG00000016932	SENP7	SUMO specific peptidase 7
chr1	45986847	45987089	243	ENSBTAG00000024027	TRMT10C	tRNA methyltransferase 10C, mitochondrial RNase P subunit
chr1	45987383	45989072	1690	ENSBTAG00000024027	TRMT10C	tRNA methyltransferase 10C, mitochondrial RNase P subunit
chr1	45989282	45989516	235	ENSBTAG00000024027	TRMT10C	tRNA methyltransferase 10C, mitochondrial RNase P subunit
chr1	45989729	45989915	187	ENSBTAG00000024027	TRMT10C	tRNA methyltransferase 10C, mitochondrial RNase P subunit
chr1	46001025	46003992	2968	ENSBTAG00000015069	PCNP	PEST proteolytic signal containing nuclear protein
chr1	46056887	46057118	232	ENSBTAG00000013460	ZBTB11	zinc finger and BTB domain containing 11
chr1	46057366	46059190	1825	ENSBTAG00000013460	ZBTB11	zinc finger and BTB domain containing 11
chr1	46065173	46067346	2174	ENSBTAG00000013461	RPL24	ribosomal protein L24
chr1	46077896	46078312	417	ENSBTAG00000013464	CEP97	centrosomal protein 97
chr1	46110566	46111366	801	ENSBTAG00000013465	NXPE3	neurexophilin and PC-esterase domain family member 3
chr1	46151851	46156184	4334	ENSBTAG00000010987	NFKBIZ	NFKB inhibitor zeta
chr1	46156402	46156502	101	ENSBTAG00000010987	NFKBIZ	NFKB inhibitor zeta
chr1	46158950	46159242	293	ENSBTAG00000010987	NFKBIZ	NFKB inhibitor zeta
chr1	46159767	46159768	2	ENSBTAG00000010987	NFKBIZ	NFKB inhibitor zeta
chr1	46159910	46162350	2441	ENSBTAG00000010987	NFKBIZ	NFKB inhibitor zeta
chr1	46162501	46163239	739	ENSBTAG00000010987	NFKBIZ	NFKB inhibitor zeta
chr1	46163390	46163705	316	ENSBTAG00000010987	NFKBIZ	NFKB inhibitor zeta
chr1	46168039	46169572	1534	ENSBTAG00000010987	NFKBIZ	NFKB inhibitor zeta
chr1	46169771	46170714	944	ENSBTAG00000010987	NFKBIZ	NFKB inhibitor zeta
chr1	46188241	46188644	404	ENSBTAG00000010987	NFKBIZ	NFKB inhibitor zeta
chr1	46188827	46193121	4295	ENSBTAG00000010987	NFKBIZ	NFKB inhibitor zeta
chr1	46263295	46264835	1541	ENSBTAG00000010987	NFKBIZ	NFKB inhibitor zeta
chr1	46264919	46265366	448	ENSBTAG00000010987	NFKBIZ	NFKB inhibitor zeta
chr1	46410869	46411745	877	ENSBTAG00000010987	NFKBIZ	NFKB inhibitor zeta
chr1	46411854	46412557	704	ENSBTAG00000010987	NFKBIZ	NFKB inhibitor zeta
chr1	46507582	46509121	1540	ENSBTAG00000051892	MIR2285DK	microRNA mir-2285dk
chr1	46509241	46510203	963	ENSBTAG00000051892	MIR2285DK	microRNA mir-2285dk
chr1	46520764	46520938	175	ENSBTAG00000051892	MIR2285DK	microRNA mir-2285dk
chr1	46521309	46522910	1602	ENSBTAG00000051892	MIR2285DK	microRNA mir-2285dk
chr1	46523722	46524454	733	ENSBTAG00000051892	MIR2285DK	microRNA mir-2285dk
chr1	46524552	46525251	700	ENSBTAG00000051892	MIR2285DK	microRNA mir-2285dk
chr1	46525983	46526427	445	ENSBTAG00000051892	MIR2285DK	microRNA mir-2285dk
chr1	46531033	46531264	232	ENSBTAG00000051892	MIR2285DK	microRNA mir-2285dk
chr1	46531535	46531899	365	ENSBTAG00000051892	MIR2285DK	microRNA mir-2285dk
chr1	46532157	46532844	688	ENSBTAG00000051892	MIR2285DK	microRNA mir-2285dk
chr1	46533008	46534726	1719	ENSBTAG00000051892	MIR2285DK	microRNA mir-2285dk
chr1	46551679	46552275	597	ENSBTAG00000051892	MIR2285DK	microRNA mir-2285dk
chr1	46552437	46553076	640	ENSBTAG00000051892	MIR2285DK	microRNA mir-2285dk
chr1	46553236	46553761	526	ENSBTAG00000051892	MIR2285DK	microRNA mir-2285dk
chr1	46578453	46578489	37	ENSBTAG00000051892	MIR2285DK	microRNA mir-2285dk
chr1	46626567	46626827	261	ENSBTAG00000051892	MIR2285DK	microRNA mir-2285dk
chr1	46659495	46660012	518	ENSBTAG00000051892	MIR2285DK	microRNA mir-2285dk
chr1	46660327	46660737	411	ENSBTAG00000051892	MIR2285DK	microRNA mir-2285dk
chr1	46665328	46666101	774	ENSBTAG00000051892	MIR2285DK	microRNA mir-2285dk
chr1	46772353	46772584	232	ENSBTAG00000051892	MIR2285DK	microRNA mir-2285dk
chr1	46772740	46772989	250	ENSBTAG00000051892	MIR2285DK	microRNA mir-2285dk
chr1	46859274	46859478	205	ENSBTAG00000051892	MIR2285DK	microRNA mir-2285dk
chr1	46931974	46932628	655	ENSBTAG00000051892	MIR2285DK	microRNA mir-2285dk
chr1	46933013	46936315	3303	ENSBTAG00000051892	MIR2285DK	microRNA mir-2285dk
chr1	48911674	48912082	409	ENSBTAG00000000088	ALCAM	activated leukocyte cell adhesion molecule
chr1	48950102	48950393	292	ENSBTAG00000000088	ALCAM	activated leukocyte cell adhesion molecule
chr1	49259034	49259227	194	ENSBTAG00000000088	ALCAM	activated leukocyte cell adhesion molecule
chr1	49687734	49690826	3093	ENSBTAG00000000088	ALCAM	activated leukocyte cell adhesion molecule
chr1	49696124	49696266	143	ENSBTAG00000000088	ALCAM	activated leukocyte cell adhesion molecule
chr1	49696743	49697073	331	ENSBTAG00000000088	ALCAM	activated leukocyte cell adhesion molecule
chr1	49748447	49749516	1070	ENSBTAG00000000088	ALCAM	activated leukocyte cell adhesion molecule
chr1	49749781	49750184	404	ENSBTAG00000000088	ALCAM	activated leukocyte cell adhesion molecule
chr1	49931004	49931628	625	ENSBTAG00000000088	ALCAM	activated leukocyte cell adhesion molecule
chr1	49931838	49932624	787	ENSBTAG00000000088	ALCAM	activated leukocyte cell adhesion molecule
chr1	49932747	49933029	283	ENSBTAG00000000088	ALCAM	activated leukocyte cell adhesion molecule
chr1	50285014	50285285	272	ENSBTAG00000013057	CBLB	Cbl proto-oncogene B
chr1	50287360	50287817	458	ENSBTAG00000013057	CBLB	Cbl proto-oncogene B
chr1	50288217	50288531	315	ENSBTAG00000013057	CBLB	Cbl proto-oncogene B
chr1	50289887	50290485	599	ENSBTAG00000013057	CBLB	Cbl proto-oncogene B
chr1	50290569	50291232	664	ENSBTAG00000013057	CBLB	Cbl proto-oncogene B
chr1	50291606	50292461	856	ENSBTAG00000013057	CBLB	Cbl proto-oncogene B
chr1	50328238	50329188	951	ENSBTAG00000013057	CBLB	Cbl proto-oncogene B
chr1	50329483	50330449	967	ENSBTAG00000013057	CBLB	Cbl proto-oncogene B
chr1	50331191	50332377	1187	ENSBTAG00000013057	CBLB	Cbl proto-oncogene B
chr1	50332855	50334595	1741	ENSBTAG00000013057	CBLB	Cbl proto-oncogene B
chr1	50334900	50335297	398	ENSBTAG00000013057	CBLB	Cbl proto-oncogene B
chr1	50354782	50355140	359	ENSBTAG00000013057	CBLB	Cbl proto-oncogene B
chr1	50355455	50355634	180	ENSBTAG00000013057	CBLB	Cbl proto-oncogene B
chr1	50358414	50358645	232	ENSBTAG00000013057	CBLB	Cbl proto-oncogene B
chr1	50400575	50403917	3343	ENSBTAG00000013057	CBLB	Cbl proto-oncogene B
chr1	50422334	50422646	313	ENSBTAG00000013057	CBLB	Cbl proto-oncogene B
chr1	50423396	50424606	1211	ENSBTAG00000013057	CBLB	Cbl proto-oncogene B
chr1	50426289	50426818	530	ENSBTAG00000013057	CBLB	Cbl proto-oncogene B
chr1	50429368	50429987	620	ENSBTAG00000013057	CBLB	Cbl proto-oncogene B
chr1	50430724	50432432	1709	ENSBTAG00000013057	CBLB	Cbl proto-oncogene B
chr1	50433180	50435101	1922	ENSBTAG00000013057	CBLB	Cbl proto-oncogene B
chr1	50435181	50439569	4389	ENSBTAG00000013057	CBLB	Cbl proto-oncogene B
chr1	50439977	50440472	496	ENSBTAG00000013057	CBLB	Cbl proto-oncogene B
chr1	50442425	50442769	345	ENSBTAG00000013057	CBLB	Cbl proto-oncogene B
chr1	50450195	50450697	503	ENSBTAG00000013057	CBLB	Cbl proto-oncogene B
chr1	50450895	50451185	291	ENSBTAG00000013057	CBLB	Cbl proto-oncogene B
chr1	50451657	50454357	2701	ENSBTAG00000013057	CBLB	Cbl proto-oncogene B
chr1	50454466	50456083	1618	ENSBTAG00000013057	CBLB	Cbl proto-oncogene B
chr1	50456288	50457854	1567	ENSBTAG00000013057	CBLB	Cbl proto-oncogene B
chr1	50461723	50462137	415	ENSBTAG00000013057	CBLB	Cbl proto-oncogene B
chr1	50470537	50471022	486	ENSBTAG00000013057	CBLB	Cbl proto-oncogene B
chr1	50474500	50474812	313	ENSBTAG00000013057	CBLB	Cbl proto-oncogene B
chr1	50476091	50476768	678	ENSBTAG00000013057	CBLB	Cbl proto-oncogene B
chr1	50477201	50482864	5664	ENSBTAG00000013057	CBLB	Cbl proto-oncogene B
chr1	50506323	50506887	565	ENSBTAG00000013057	CBLB	Cbl proto-oncogene B
chr1	50515854	50516586	733	ENSBTAG00000013057	CBLB	Cbl proto-oncogene B
chr1	50520863	50521142	280	ENSBTAG00000013057	CBLB	Cbl proto-oncogene B
chr1	50521342	50524477	3136	ENSBTAG00000013057	CBLB	Cbl proto-oncogene B
chr1	50531168	50531439	272	ENSBTAG00000013057	CBLB	Cbl proto-oncogene B
chr1	50577052	50577755	704	ENSBTAG00000013057	CBLB	Cbl proto-oncogene B
chr1	50578030	50579454	1425	ENSBTAG00000013057	CBLB	Cbl proto-oncogene B
chr1	50579718	50579949	232	ENSBTAG00000013057	CBLB	Cbl proto-oncogene B
chr1	50595632	50599454	3823	ENSBTAG00000013057	CBLB	Cbl proto-oncogene B
chr1	50599610	50600011	402	ENSBTAG00000013057	CBLB	Cbl proto-oncogene B
chr1	50601008	50601656	649	ENSBTAG00000013057	CBLB	Cbl proto-oncogene B
chr1	50626173	50626440	268	ENSBTAG00000013057	CBLB	Cbl proto-oncogene B
chr1	50626680	50630101	3422	ENSBTAG00000013057	CBLB	Cbl proto-oncogene B
chr1	50636725	50637633	909	ENSBTAG00000013057	CBLB	Cbl proto-oncogene B
chr1	50729852	50730234	383	ENSBTAG00000013057	CBLB	Cbl proto-oncogene B
chr1	50730857	50732141	1285	ENSBTAG00000013057	CBLB	Cbl proto-oncogene B
chr1	50732485	50732716	232	ENSBTAG00000013057	CBLB	Cbl proto-oncogene B
chr1	50885132	50885425	294	ENSBTAG00000013057	CBLB	Cbl proto-oncogene B
chr1	50912122	50912645	524	ENSBTAG00000013057	CBLB	Cbl proto-oncogene B
chr1	50912872	50921994	9123	ENSBTAG00000013057	CBLB	Cbl proto-oncogene B
chr1	50923055	50923478	424	ENSBTAG00000013057	CBLB	Cbl proto-oncogene B
chr1	50924541	50927036	2496	ENSBTAG00000013057	CBLB	Cbl proto-oncogene B
chr1	50927459	50927690	232	ENSBTAG00000013057	CBLB	Cbl proto-oncogene B
chr1	50927923	50928125	203	ENSBTAG00000013057	CBLB	Cbl proto-oncogene B
chr1	50978728	50978970	243	ENSBTAG00000013057	CBLB	Cbl proto-oncogene B
chr1	51003630	51004082	453	ENSBTAG00000013057	CBLB	Cbl proto-oncogene B
chr1	51004566	51007786	3221	ENSBTAG00000013057	CBLB	Cbl proto-oncogene B
chr1	51008190	51008421	232	ENSBTAG00000013057	CBLB	Cbl proto-oncogene B
chr1	51044151	51045148	998	ENSBTAG00000013057	CBLB	Cbl proto-oncogene B
chr1	51045304	51047019	1716	ENSBTAG00000013057	CBLB	Cbl proto-oncogene B
chr1	51070248	51070523	276	ENSBTAG00000013057	CBLB	Cbl proto-oncogene B
chr1	51182881	51183275	395	ENSBTAG00000045335	MIR2286	microRNA mir-2286
chr1	51183354	51184073	720	ENSBTAG00000045335	MIR2286	microRNA mir-2286
chr1	51291796	51292000	205	ENSBTAG00000045335	MIR2286	microRNA mir-2286
chr1	51438145	51438368	224	ENSBTAG00000045335	MIR2286	microRNA mir-2286
chr1	51440192	51440722	531	ENSBTAG00000045335	MIR2286	microRNA mir-2286
chr1	51441484	51442136	653	ENSBTAG00000045335	MIR2286	microRNA mir-2286
chr1	51442236	51442696	461	ENSBTAG00000045335	MIR2286	microRNA mir-2286
chr1	51445785	51446353	569	ENSBTAG00000045335	MIR2286	microRNA mir-2286
chr1	51447130	51448246	1117	ENSBTAG00000045335	MIR2286	microRNA mir-2286
chr1	51643535	51645377	1843	ENSBTAG00000045335	MIR2286	microRNA mir-2286
chr1	51645477	51646293	817	ENSBTAG00000045335	MIR2286	microRNA mir-2286
chr1	51698632	51699252	621	ENSBTAG00000045335	MIR2286	microRNA mir-2286
chr1	51699384	51700298	915	ENSBTAG00000045335	MIR2286	microRNA mir-2286
chr1	51725562	51727052	1491	ENSBTAG00000045335	MIR2286	microRNA mir-2286
chr1	51741048	51747281	6234	ENSBTAG00000045335	MIR2286	microRNA mir-2286
chr1	51747669	51752462	4794	ENSBTAG00000045335	MIR2286	microRNA mir-2286
chr1	51753325	51753615	291	ENSBTAG00000045335	MIR2286	microRNA mir-2286
chr1	51753880	51757331	3452	ENSBTAG00000045335	MIR2286	microRNA mir-2286
chr1	51787389	51791936	4548	ENSBTAG00000045335	MIR2286	microRNA mir-2286
chr1	51792107	51792381	275	ENSBTAG00000045335	MIR2286	microRNA mir-2286
chr1	51792603	51792855	253	ENSBTAG00000045335	MIR2286	microRNA mir-2286
chr1	51811397	51813114	1718	ENSBTAG00000045335	MIR2286	microRNA mir-2286
chr1	52023986	52024589	604	ENSBTAG00000046313	CCDC54	coiled-coil domain containing 54
chr1	52024935	52025350	416	ENSBTAG00000046313	CCDC54	coiled-coil domain containing 54
chr1	52132938	52134800	1863	ENSBTAG00000006893	BBX	BBX high mobility group box domain containing
chr1	52135209	52135728	520	ENSBTAG00000006893	BBX	BBX high mobility group box domain containing
chr1	52135842	52135925	84	ENSBTAG00000006893	BBX	BBX high mobility group box domain containing
chr1	52214006	52214511	506	ENSBTAG00000006893	BBX	BBX high mobility group box domain containing
chr1	52214797	52215105	309	ENSBTAG00000006893	BBX	BBX high mobility group box domain containing
chr1	52282889	52283416	528	ENSBTAG00000006893	BBX	BBX high mobility group box domain containing
chr1	52288975	52291355	2381	ENSBTAG00000006893	BBX	BBX high mobility group box domain containing
chr1	52291453	52293947	2495	ENSBTAG00000006893	BBX	BBX high mobility group box domain containing
chr1	52453515	52453783	269	ENSBTAG00000006893	BBX	BBX high mobility group box domain containing
chr1	52640581	52640961	381	ENSBTAG00000003585	CD47	CD47 molecule
chr1	52641122	52641710	589	ENSBTAG00000003585	CD47	CD47 molecule
chr1	52641818	52642052	235	ENSBTAG00000003585	CD47	CD47 molecule
chr1	52650421	52651242	822	ENSBTAG00000003585	CD47	CD47 molecule
chr1	52716043	52716310	268	ENSBTAG00000003585	CD47	CD47 molecule
chr1	52716788	52717429	642	ENSBTAG00000003585	CD47	CD47 molecule
chr1	52717546	52721009	3464	ENSBTAG00000003585	CD47	CD47 molecule
chr1	52721272	52722699	1428	ENSBTAG00000003585	CD47	CD47 molecule
chr1	52773880	52774011	132	ENSBTAG00000003585	CD47	CD47 molecule
chr1	52774919	52775289	371	ENSBTAG00000003585	CD47	CD47 molecule
chr1	52775466	52778581	3116	ENSBTAG00000003585	CD47	CD47 molecule
chr1	52778676	52779074	399	ENSBTAG00000003585	CD47	CD47 molecule
chr1	52791841	52792188	348	ENSBTAG00000003585	CD47	CD47 molecule
chr1	52792801	52792999	199	ENSBTAG00000003585	CD47	CD47 molecule
chr1	52949258	52949451	194	ENSBTAG00000005787	IFT57	intraflagellar transport 57
chr1	53082504	53083213	710	ENSBTAG00000005787	IFT57	intraflagellar transport 57
chr1	53083331	53084205	875	ENSBTAG00000005787	IFT57	intraflagellar transport 57
chr1	53212174	53212951	778	ENSBTAG00000017140	CIP2A	cell proliferation regulating inhibitor of protein phosphatase 2A
chr1	53213176	53213341	166	ENSBTAG00000017140	CIP2A	cell proliferation regulating inhibitor of protein phosphatase 2A
chr1	53215153	53215182	30	ENSBTAG00000017140	CIP2A	cell proliferation regulating inhibitor of protein phosphatase 2A
chr1	53216153	53216525	373	ENSBTAG00000017140	CIP2A	cell proliferation regulating inhibitor of protein phosphatase 2A
chr1	53217540	53218326	787	ENSBTAG00000017140	CIP2A	cell proliferation regulating inhibitor of protein phosphatase 2A
chr1	53219688	53220365	678	ENSBTAG00000017140	CIP2A	cell proliferation regulating inhibitor of protein phosphatase 2A
chr1	53221969	53223362	1394	ENSBTAG00000017140	CIP2A	cell proliferation regulating inhibitor of protein phosphatase 2A
chr1	53337865	53338139	275	ENSBTAG00000017140	CIP2A	cell proliferation regulating inhibitor of protein phosphatase 2A
chr1	53338232	53339526	1295	ENSBTAG00000017140	CIP2A	cell proliferation regulating inhibitor of protein phosphatase 2A
chr1	53515282	53515478	197	ENSBTAG00000049108	TRAT1	T cell receptor associated transmembrane adaptor 1
chr1	53598492	53599393	902	ENSBTAG00000049108	TRAT1	T cell receptor associated transmembrane adaptor 1
chr1	53759363	53759594	232	ENSBTAG00000049108	TRAT1	T cell receptor associated transmembrane adaptor 1
chr1	53965286	53965927	642	ENSBTAG00000020460	DPPA2	developmental pluripotency associated 2
chr1	54072656	54073285	630	ENSBTAG00000020460	DPPA2	developmental pluripotency associated 2
chr1	54117775	54118006	232	ENSBTAG00000038103	DPPA4	developmental pluripotency associated 4
chr1	54118112	54124434	6323	ENSBTAG00000038103	DPPA4	developmental pluripotency associated 4
chr1	54124561	54125212	652	ENSBTAG00000038103	DPPA4	developmental pluripotency associated 4
chr1	54125611	54125983	373	ENSBTAG00000038103	DPPA4	developmental pluripotency associated 4
chr1	54126610	54127393	784	ENSBTAG00000038103	DPPA4	developmental pluripotency associated 4
chr1	54131338	54131760	423	ENSBTAG00000038103	DPPA4	developmental pluripotency associated 4
chr1	54132375	54133376	1002	ENSBTAG00000038103	DPPA4	developmental pluripotency associated 4
chr1	54133990	54134380	391	ENSBTAG00000038103	DPPA4	developmental pluripotency associated 4
chr1	54135212	54135615	404	ENSBTAG00000038103	DPPA4	developmental pluripotency associated 4
chr1	54389374	54389385	12	ENSBTAG00000038103	DPPA4	developmental pluripotency associated 4
chr1	54389810	54390332	523	ENSBTAG00000038103	DPPA4	developmental pluripotency associated 4
chr1	54434919	54435238	320	ENSBTAG00000038103	DPPA4	developmental pluripotency associated 4
chr1	54436674	54437038	365	ENSBTAG00000038103	DPPA4	developmental pluripotency associated 4
chr1	54437206	54438329	1124	ENSBTAG00000038103	DPPA4	developmental pluripotency associated 4
chr1	54789042	54789273	232	ENSBTAG00000038738	PXMP4	peroxisomal membrane protein 4
chr1	54789362	54789677	316	ENSBTAG00000038738	PXMP4	peroxisomal membrane protein 4
chr1	54790069	54790979	911	ENSBTAG00000038738	PXMP4	peroxisomal membrane protein 4
chr1	55041751	55041947	197	ENSBTAG00000038738	PXMP4	peroxisomal membrane protein 4
chr1	55042471	55043382	912	ENSBTAG00000038738	PXMP4	peroxisomal membrane protein 4
chr1	55043463	55043950	488	ENSBTAG00000038738	PXMP4	peroxisomal membrane protein 4
chr1	55064862	55065159	298	ENSBTAG00000038738	PXMP4	peroxisomal membrane protein 4
chr1	55279084	55279571	488	ENSBTAG00000038738	PXMP4	peroxisomal membrane protein 4
chr1	55707849	55708317	469	ENSBTAG00000038738	PXMP4	peroxisomal membrane protein 4
chr1	55764095	55764152	58	ENSBTAG00000038738	PXMP4	peroxisomal membrane protein 4
chr1	55764529	55766060	1532	ENSBTAG00000038738	PXMP4	peroxisomal membrane protein 4
chr1	55766148	55766489	342	ENSBTAG00000038738	PXMP4	peroxisomal membrane protein 4
chr1	55891392	55894786	3395	ENSBTAG00000014441	CD96	CD96 molecule
chr1	55894994	55895229	236	ENSBTAG00000014441	CD96	CD96 molecule
chr1	56050134	56050633	500	ENSBTAG00000014441	CD96	CD96 molecule
chr1	56051100	56051145	46	ENSBTAG00000014441	CD96	CD96 molecule
chr1	56125339	56125745	407	ENSBTAG00000014441	CD96	CD96 molecule
chr1	56126476	56126510	35	ENSBTAG00000014441	CD96	CD96 molecule
chr1	56167145	56168116	972	ENSBTAG00000014441	CD96	CD96 molecule
chr1	56173696	56174336	641	ENSBTAG00000014441	CD96	CD96 molecule
chr1	56247961	56248121	161	ENSBTAG00000014441	CD96	CD96 molecule
chr1	56419585	56421925	2341	ENSBTAG00000014441	CD96	CD96 molecule
chr1	56423643	56425084	1442	ENSBTAG00000014441	CD96	CD96 molecule
chr1	56425288	56428197	2910	ENSBTAG00000014441	CD96	CD96 molecule
chr1	56435056	56435326	271	ENSBTAG00000014441	CD96	CD96 molecule
chr1	56435756	56436430	675	ENSBTAG00000014441	CD96	CD96 molecule
chr1	56483876	56484112	237	ENSBTAG00000001209	PHLDB2	pleckstrin homology like domain family B member 2
chr1	56503845	56503903	59	ENSBTAG00000001209	PHLDB2	pleckstrin homology like domain family B member 2
chr1	56504058	56505077	1020	ENSBTAG00000001209	PHLDB2	pleckstrin homology like domain family B member 2
chr1	56505798	56506309	512	ENSBTAG00000001209	PHLDB2	pleckstrin homology like domain family B member 2
chr1	56507421	56507655	235	ENSBTAG00000001209	PHLDB2	pleckstrin homology like domain family B member 2
chr1	56508081	56508516	436	ENSBTAG00000001209	PHLDB2	pleckstrin homology like domain family B member 2
chr1	56508732	56514134	5403	ENSBTAG00000001209	PHLDB2	pleckstrin homology like domain family B member 2
chr1	56514279	56514656	378	ENSBTAG00000001209	PHLDB2	pleckstrin homology like domain family B member 2
chr1	56516610	56520153	3544	ENSBTAG00000001209	PHLDB2	pleckstrin homology like domain family B member 2
chr1	56520432	56520894	463	ENSBTAG00000001209	PHLDB2	pleckstrin homology like domain family B member 2
chr1	56557252	56564655	7404	ENSBTAG00000001209	PHLDB2	pleckstrin homology like domain family B member 2
chr1	56606820	56609524	2705	ENSBTAG00000001209	PHLDB2	pleckstrin homology like domain family B member 2
chr1	56609606	56610361	756	ENSBTAG00000001209	PHLDB2	pleckstrin homology like domain family B member 2
chr1	56610473	56611253	781	ENSBTAG00000001209	PHLDB2	pleckstrin homology like domain family B member 2
chr1	56615788	56620370	4583	ENSBTAG00000001209	PHLDB2	pleckstrin homology like domain family B member 2
chr1	56621242	56621429	188	ENSBTAG00000001209	PHLDB2	pleckstrin homology like domain family B member 2
chr1	56622071	56622440	370	ENSBTAG00000001209	PHLDB2	pleckstrin homology like domain family B member 2
chr1	56622611	56622881	271	ENSBTAG00000001209	PHLDB2	pleckstrin homology like domain family B member 2
chr1	56623072	56623333	262	ENSBTAG00000001209	PHLDB2	pleckstrin homology like domain family B member 2
chr1	56673331	56674936	1606	ENSBTAG00000001209	PHLDB2	pleckstrin homology like domain family B member 2
chr1	56682530	56682800	271	ENSBTAG00000001209	PHLDB2	pleckstrin homology like domain family B member 2
chr1	56694597	56694828	232	ENSBTAG00000004601	ABHD10	abhydrolase domain containing 10
chr1	56725328	56725512	185	ENSBTAG00000004601	ABHD10	abhydrolase domain containing 10
chr1	56737218	56738371	1154	ENSBTAG00000004601	ABHD10	abhydrolase domain containing 10
chr1	56757151	56758360	1210	ENSBTAG00000004599	TAGLN3	transgelin 3
chr1	56758521	56762147	3627	ENSBTAG00000004599	TAGLN3	transgelin 3
chr1	56762300	56763158	859	ENSBTAG00000004599	TAGLN3	transgelin 3
chr1	56780822	56781551	730	ENSBTAG00000004599	TAGLN3	transgelin 3
chr1	56782089	56782502	414	ENSBTAG00000004599	TAGLN3	transgelin 3
chr1	56825096	56825162	67	ENSBTAG00000015065	TMPRSS7	transmembrane serine protease 7
chr1	57074823	57075041	219	ENSBTAG00000033319	CD200	CD200 molecule
chr1	57075124	57075642	519	ENSBTAG00000033319	CD200	CD200 molecule
chr1	57075774	57076738	965	ENSBTAG00000033319	CD200	CD200 molecule
chr1	57217336	57218492	1157	ENSBTAG00000033319	CD200	CD200 molecule
chr1	57218595	57219957	1363	ENSBTAG00000033319	CD200	CD200 molecule
chr1	57220323	57221043	721	ENSBTAG00000033319	CD200	CD200 molecule
chr1	57221996	57222413	418	ENSBTAG00000033319	CD200	CD200 molecule
chr1	57222878	57223301	424	ENSBTAG00000033319	CD200	CD200 molecule
chr1	57223563	57225212	1650	ENSBTAG00000033319	CD200	CD200 molecule
chr1	57225606	57226818	1213	ENSBTAG00000033319	CD200	CD200 molecule
chr1	57341332	57341404	73	ENSBTAG00000009084	ATG3	autophagy related 3
chr1	57342637	57345437	2801	ENSBTAG00000009084	ATG3	autophagy related 3
chr1	57377426	57377594	169	ENSBTAG00000009085	SLC35A5	solute carrier family 35 member A5
chr1	57378412	57383974	5563	ENSBTAG00000010793	CCDC80	coiled-coil domain containing 80
chr1	57385771	57386671	901	ENSBTAG00000010793	CCDC80	coiled-coil domain containing 80
chr1	57386914	57391481	4568	ENSBTAG00000010793	CCDC80	coiled-coil domain containing 80
chr1	57391838	57392150	313	ENSBTAG00000010793	CCDC80	coiled-coil domain containing 80
chr1	57392304	57393928	1625	ENSBTAG00000010793	CCDC80	coiled-coil domain containing 80
chr1	57394196	57394448	253	ENSBTAG00000010793	CCDC80	coiled-coil domain containing 80
chr1	57399135	57399291	157	ENSBTAG00000010793	CCDC80	coiled-coil domain containing 80
chr1	57402118	57403063	946	ENSBTAG00000010793	CCDC80	coiled-coil domain containing 80
chr1	57405013	57405802	790	ENSBTAG00000010793	CCDC80	coiled-coil domain containing 80
chr1	57406135	57414356	8222	ENSBTAG00000010793	CCDC80	coiled-coil domain containing 80
chr1	57416097	57417233	1137	ENSBTAG00000010793	CCDC80	coiled-coil domain containing 80
chr1	57417520	57418031	512	ENSBTAG00000010793	CCDC80	coiled-coil domain containing 80
chr1	57418395	57418683	289	ENSBTAG00000010793	CCDC80	coiled-coil domain containing 80
chr1	57419134	57419443	310	ENSBTAG00000010793	CCDC80	coiled-coil domain containing 80
chr1	57420045	57420741	697	ENSBTAG00000010793	CCDC80	coiled-coil domain containing 80
chr1	57426174	57430935	4762	ENSBTAG00000010793	CCDC80	coiled-coil domain containing 80
chr1	57431038	57431277	240	ENSBTAG00000010793	CCDC80	coiled-coil domain containing 80
chr1	57465000	57467301	2302	ENSBTAG00000010793	CCDC80	coiled-coil domain containing 80
chr1	57472668	57473388	721	ENSBTAG00000010793	CCDC80	coiled-coil domain containing 80
chr1	57491623	57491932	310	ENSBTAG00000010793	CCDC80	coiled-coil domain containing 80
chr1	57493530	57493833	304	ENSBTAG00000010793	CCDC80	coiled-coil domain containing 80
chr1	57520533	57523740	3208	ENSBTAG00000010793	CCDC80	coiled-coil domain containing 80
chr1	57563176	57564465	1290	ENSBTAG00000001235	CD200R1L	CD200 receptor 1-like
chr1	57564793	57568251	3459	ENSBTAG00000001235	CD200R1L	CD200 receptor 1-like
chr1	57568934	57569586	653	ENSBTAG00000001235	CD200R1L	CD200 receptor 1-like
chr1	57704140	57704486	347	ENSBTAG00000006534	GTPBP8	GTP binding protein 8 (putative)
chr1	57704662	57704975	314	ENSBTAG00000006534	GTPBP8	GTP binding protein 8 (putative)
chr1	57707925	57709341	1417	ENSBTAG00000006534	GTPBP8	GTP binding protein 8 (putative)
chr1	57709598	57710175	578	ENSBTAG00000006534	GTPBP8	GTP binding protein 8 (putative)
chr1	57711424	57711621	198	ENSBTAG00000006534	GTPBP8	GTP binding protein 8 (putative)
chr1	57713254	57713825	572	ENSBTAG00000006534	GTPBP8	GTP binding protein 8 (putative)
chr1	57740094	57741709	1616	ENSBTAG00000006534	GTPBP8	GTP binding protein 8 (putative)
chr1	57758837	57759229	393	ENSBTAG00000006534	GTPBP8	GTP binding protein 8 (putative)
chr1	57845224	57845970	747	ENSBTAG00000006534	GTPBP8	GTP binding protein 8 (putative)
chr1	57846135	57848276	2142	ENSBTAG00000013909	BOC	BOC cell adhesion associated, oncogene regulated
chr1	57883497	57884523	1027	ENSBTAG00000013909	BOC	BOC cell adhesion associated, oncogene regulated
chr1	57884620	57884892	273	ENSBTAG00000013909	BOC	BOC cell adhesion associated, oncogene regulated
chr1	57885293	57885532	240	ENSBTAG00000013909	BOC	BOC cell adhesion associated, oncogene regulated
chr1	58023669	58023812	144	ENSBTAG00000013909	BOC	BOC cell adhesion associated, oncogene regulated
chr1	58024288	58024905	618	ENSBTAG00000013909	BOC	BOC cell adhesion associated, oncogene regulated
chr1	58328565	58328777	213	ENSBTAG00000007784	NAA50	N(alpha)-acetyltransferase 50, NatE catalytic subunit
chr1	58331262	58331280	19	ENSBTAG00000007784	NAA50	N(alpha)-acetyltransferase 50, NatE catalytic subunit
chr1	58331375	58331763	389	ENSBTAG00000007784	NAA50	N(alpha)-acetyltransferase 50, NatE catalytic subunit
chr1	58348943	58350126	1184	ENSBTAG00000007784	NAA50	N(alpha)-acetyltransferase 50, NatE catalytic subunit
chr1	58350217	58351833	1617	ENSBTAG00000007784	NAA50	N(alpha)-acetyltransferase 50, NatE catalytic subunit
chr1	58352016	58352886	871	ENSBTAG00000007784	NAA50	N(alpha)-acetyltransferase 50, NatE catalytic subunit
chr1	58353066	58354190	1125	ENSBTAG00000007784	NAA50	N(alpha)-acetyltransferase 50, NatE catalytic subunit
chr1	58375454	58376644	1191	ENSBTAG00000007784	NAA50	N(alpha)-acetyltransferase 50, NatE catalytic subunit
chr1	58376989	58377263	275	ENSBTAG00000007784	NAA50	N(alpha)-acetyltransferase 50, NatE catalytic subunit
chr1	58377395	58377660	266	ENSBTAG00000007784	NAA50	N(alpha)-acetyltransferase 50, NatE catalytic subunit
chr1	58391251	58392070	820	ENSBTAG00000007784	NAA50	N(alpha)-acetyltransferase 50, NatE catalytic subunit
chr1	58392337	58392606	270	ENSBTAG00000007784	NAA50	N(alpha)-acetyltransferase 50, NatE catalytic subunit
chr1	58425258	58425264	7	ENSBTAG00000007784	NAA50	N(alpha)-acetyltransferase 50, NatE catalytic subunit
chr1	58425694	58426041	348	ENSBTAG00000007784	NAA50	N(alpha)-acetyltransferase 50, NatE catalytic subunit
chr1	58426165	58427496	1332	ENSBTAG00000007784	NAA50	N(alpha)-acetyltransferase 50, NatE catalytic subunit
chr1	58427648	58428554	907	ENSBTAG00000007784	NAA50	N(alpha)-acetyltransferase 50, NatE catalytic subunit
chr1	58431421	58435514	4094	ENSBTAG00000007784	NAA50	N(alpha)-acetyltransferase 50, NatE catalytic subunit
chr1	58469921	58470152	232	ENSBTAG00000002703	ATP6V1A	ATPase H+ transporting V1 subunit A
chr1	58598699	58598880	182	ENSBTAG00000004974	ZDHHC23	zinc finger DHHC-type containing 23
chr1	58599793	58600334	542	ENSBTAG00000004974	ZDHHC23	zinc finger DHHC-type containing 23
chr1	58600722	58601123	402	ENSBTAG00000004974	ZDHHC23	zinc finger DHHC-type containing 23
chr1	58735388	58735718	331	ENSBTAG00000004977	QTRT2	queuine tRNA-ribosyltransferase accessory subunit 2
chr1	58760779	58761018	240	ENSBTAG00000004977	QTRT2	queuine tRNA-ribosyltransferase accessory subunit 2
chr1	58833517	58833997	481	ENSBTAG00000002132	DRD3	dopamine receptor D3
chr1	58834263	58835443	1181	ENSBTAG00000002132	DRD3	dopamine receptor D3
chr1	58872611	58872955	345	ENSBTAG00000002132	DRD3	dopamine receptor D3
chr1	58954977	58957919	2943	NA	MIR568	microRNA mir-568
chr1	58958027	58958495	469	NA	MIR568	microRNA mir-568
chr1	58958574	58959318	745	NA	MIR568	microRNA mir-568
chr1	58977058	58977156	99	NA	MIR568	microRNA mir-568
chr1	58977899	58978172	274	NA	MIR568	microRNA mir-568
chr1	58978396	58979451	1056	NA	MIR568	microRNA mir-568
chr1	58983150	58984356	1207	NA	MIR568	microRNA mir-568
chr1	59000409	59005637	5229	NA	MIR568	microRNA mir-568
chr1	59006285	59006613	329	NA	MIR568	microRNA mir-568
chr1	59006841	59007078	238	NA	MIR568	microRNA mir-568
chr1	59008102	59011144	3043	NA	MIR568	microRNA mir-568
chr1	59011356	59014773	3418	NA	MIR568	microRNA mir-568
chr1	59017763	59026177	8415	NA	MIR568	microRNA mir-568
chr1	59026502	59026812	311	NA	MIR568	microRNA mir-568
chr1	59045313	59046062	750	NA	MIR568	microRNA mir-568
chr1	59046280	59047342	1063	NA	MIR568	microRNA mir-568
chr1	59047436	59048320	885	NA	MIR568	microRNA mir-568
chr1	59053960	59054416	457	NA	MIR568	microRNA mir-568
chr1	59054526	59055534	1009	NA	MIR568	microRNA mir-568
chr1	59056089	59056833	745	NA	MIR568	microRNA mir-568
chr1	59062409	59062640	232	NA	MIR568	microRNA mir-568
chr1	59062777	59063012	236	NA	MIR568	microRNA mir-568
chr1	59063106	59063480	375	NA	MIR568	microRNA mir-568
chr1	59063675	59063976	302	NA	MIR568	microRNA mir-568
chr1	59080242	59080598	357	NA	MIR568	microRNA mir-568
chr1	59080698	59083103	2406	NA	MIR568	microRNA mir-568
chr1	59083237	59083629	393	NA	MIR568	microRNA mir-568
chr1	59083725	59085246	1522	NA	MIR568	microRNA mir-568
chr1	59085330	59085561	232	NA	MIR568	microRNA mir-568
chr1	59088196	59088537	342	NA	MIR568	microRNA mir-568
chr1	59089438	59100988	11551	NA	MIR568	microRNA mir-568
chr1	59101272	59109082	7811	NA	MIR568	microRNA mir-568
chr1	59113939	59114071	133	NA	MIR568	microRNA mir-568
chr1	59146204	59146664	461	NA	MIR568	microRNA mir-568
chr1	59146753	59153389	6637	NA	MIR568	microRNA mir-568
chr1	59153525	59153920	396	NA	MIR568	microRNA mir-568
chr1	59162479	59164558	2080	NA	MIR568	microRNA mir-568
chr1	59165627	59165951	325	NA	MIR568	microRNA mir-568
chr1	59182102	59183412	1311	NA	MIR568	microRNA mir-568
chr1	59183505	59185784	2280	NA	MIR568	microRNA mir-568
chr1	59187245	59187874	630	NA	MIR568	microRNA mir-568
chr1	59187997	59194079	6083	NA	MIR568	microRNA mir-568
chr1	59194394	59194769	376	NA	MIR568	microRNA mir-568
chr1	59195408	59195724	317	NA	MIR568	microRNA mir-568
chr1	59199344	59200268	925	NA	MIR568	microRNA mir-568
chr1	59200385	59201025	641	NA	MIR568	microRNA mir-568
chr1	59209161	59209576	416	NA	MIR568	microRNA mir-568
chr1	59223120	59223658	539	NA	MIR568	microRNA mir-568
chr1	59229549	59230761	1213	NA	MIR568	microRNA mir-568
chr1	59230939	59231347	409	NA	MIR568	microRNA mir-568
chr1	59231485	59233576	2092	NA	MIR568	microRNA mir-568
chr1	59233816	59241199	7384	NA	MIR568	microRNA mir-568
chr1	59254601	59254693	93	NA	MIR568	microRNA mir-568
chr1	59255508	59257476	1969	NA	MIR568	microRNA mir-568
chr1	59257707	59258282	576	NA	MIR568	microRNA mir-568
chr1	59271122	59271903	782	NA	MIR568	microRNA mir-568
chr1	59277296	59284651	7356	NA	MIR568	microRNA mir-568
chr1	59319991	59320610	620	NA	MIR568	microRNA mir-568
chr1	59408753	59409056	304	NA	MIR568	microRNA mir-568
chr1	59423608	59424178	571	NA	MIR568	microRNA mir-568
chr1	59424622	59426727	2106	NA	MIR568	microRNA mir-568
chr1	59427279	59427615	337	NA	MIR568	microRNA mir-568
chr1	59512286	59512692	407	NA	MIR568	microRNA mir-568
chr1	59582037	59582277	241	NA	MIR568	microRNA mir-568
chr1	59582731	59583063	333	NA	MIR568	microRNA mir-568
chr1	59583324	59583508	185	NA	MIR568	microRNA mir-568
chr1	59587152	59587740	589	NA	MIR568	microRNA mir-568
chr1	59750031	59750262	232	ENSBTAG00000006451	GAP43	growth associated protein 43
chr1	59814181	59814692	512	ENSBTAG00000006451	GAP43	growth associated protein 43
chr1	59815430	59816452	1023	ENSBTAG00000006451	GAP43	growth associated protein 43
chr1	61369623	61369995	373	ENSBTAG00000049383	LSAMP	limbic system associated membrane protein
chr1	61370724	61371194	471	ENSBTAG00000049383	LSAMP	limbic system associated membrane protein
chr1	61371674	61371795	122	ENSBTAG00000049383	LSAMP	limbic system associated membrane protein
chr1	63385589	63387042	1454	ENSBTAG00000045704	IGSF11	immunoglobulin superfamily member 11
chr1	63387744	63388133	390	ENSBTAG00000045704	IGSF11	immunoglobulin superfamily member 11
chr1	64020205	64020423	219	ENSBTAG00000001390	B4GALT4	beta-1,4-galactosyltransferase 4
chr1	64023130	64023501	372	ENSBTAG00000001390	B4GALT4	beta-1,4-galactosyltransferase 4
chr1	64035278	64036010	733	ENSBTAG00000001390	B4GALT4	beta-1,4-galactosyltransferase 4
chr1	64048518	64048854	337	ENSBTAG00000001390	B4GALT4	beta-1,4-galactosyltransferase 4
chr1	64049220	64050037	818	ENSBTAG00000001390	B4GALT4	beta-1,4-galactosyltransferase 4
chr1	64081341	64085234	3894	ENSBTAG00000000210	ARHGAP31	Rho GTPase activating protein 31
chr1	64085583	64086459	877	ENSBTAG00000000210	ARHGAP31	Rho GTPase activating protein 31
chr1	64086584	64086941	358	ENSBTAG00000000210	ARHGAP31	Rho GTPase activating protein 31
chr1	64087689	64087971	283	ENSBTAG00000000210	ARHGAP31	Rho GTPase activating protein 31
chr1	64089282	64089574	293	ENSBTAG00000000210	ARHGAP31	Rho GTPase activating protein 31
chr1	64089678	64089917	240	ENSBTAG00000000210	ARHGAP31	Rho GTPase activating protein 31
chr1	64104160	64105286	1127	ENSBTAG00000000210	ARHGAP31	Rho GTPase activating protein 31
chr1	64105547	64107639	2093	ENSBTAG00000000210	ARHGAP31	Rho GTPase activating protein 31
chr1	64107945	64108176	232	ENSBTAG00000000210	ARHGAP31	Rho GTPase activating protein 31
chr1	64118650	64118948	299	ENSBTAG00000000210	ARHGAP31	Rho GTPase activating protein 31
chr1	64119148	64122525	3378	ENSBTAG00000000210	ARHGAP31	Rho GTPase activating protein 31
chr1	64135104	64135463	360	ENSBTAG00000000210	ARHGAP31	Rho GTPase activating protein 31
chr1	64136094	64137265	1172	ENSBTAG00000000210	ARHGAP31	Rho GTPase activating protein 31
chr1	64153918	64155250	1333	ENSBTAG00000000210	ARHGAP31	Rho GTPase activating protein 31
chr1	64155779	64156172	394	ENSBTAG00000000210	ARHGAP31	Rho GTPase activating protein 31
chr1	64203785	64203807	23	ENSBTAG00000000213	TMEM39A	transmembrane protein 39A
chr1	64204437	64205335	899	ENSBTAG00000000213	TMEM39A	transmembrane protein 39A
chr1	64209773	64209906	134	ENSBTAG00000000213	TMEM39A	transmembrane protein 39A
chr1	64205691	64209350	3660	ENSBTAG00000000213	TMEM39A	transmembrane protein 39A
chr1	64238674	64240980	2307	ENSBTAG00000000213	TMEM39A	transmembrane protein 39A
chr1	64246655	64246997	343	ENSBTAG00000008562	POGLUT1	protein O-glucosyltransferase 1
chr1	64274659	64274743	85	ENSBTAG00000012581	TIMMDC1	translocase of inner mitochondrial membrane domain containing 1
chr1	64275147	64278046	2900	ENSBTAG00000012581	TIMMDC1	translocase of inner mitochondrial membrane domain containing 1
chr1	64333648	64335042	1395	ENSBTAG00000009391	ADPRH	ADP-ribosylarginine hydrolase
chr1	64335277	64335546	270	ENSBTAG00000009391	ADPRH	ADP-ribosylarginine hydrolase
chr1	64378864	64378992	129	ENSBTAG00000009391	PLA1A	phospholipase A1 member A
chr1	64384161	64384420	260	ENSBTAG00000005604	POPDC2	popeye domain containing 2
chr1	64384861	64385498	638	ENSBTAG00000005604	POPDC2	popeye domain containing 2
chr1	64385647	64387504	1858	ENSBTAG00000005604	POPDC2	popeye domain containing 2
chr1	64387700	64388032	333	ENSBTAG00000005604	POPDC2	popeye domain containing 2
chr1	64407385	64407884	500	ENSBTAG00000005604	POPDC2	popeye domain containing 2
chr1	64408105	64408248	144	ENSBTAG00000005604	POPDC2	popeye domain containing 2
chr1	64415502	64415818	317	ENSBTAG00000005604	POPDC2	popeye domain containing 2
chr1	64416189	64417235	1047	ENSBTAG00000005604	POPDC2	popeye domain containing 2
chr1	64417876	64417946	71	ENSBTAG00000005604	POPDC2	popeye domain containing 2
chr1	64425505	64425872	368	ENSBTAG00000002182	COX17	cytochrome c oxidase copper chaperone COX17
chr1	64431298	64434062	2765	ENSBTAG00000002182	COX17	cytochrome c oxidase copper chaperone COX17
chr1	64603754	64603956	203	ENSBTAG00000019557	NR1I2	nuclear receptor subfamily 1 group I member 2
chr1	64604339	64604492	154	ENSBTAG00000019557	NR1I2	nuclear receptor subfamily 1 group I member 2
chr1	64671736	64674428	2693	ENSBTAG00000019557	NR1I2	nuclear receptor subfamily 1 group I member 2
chr1	64713660	64714414	755	ENSBTAG00000019557	NR1I2	nuclear receptor subfamily 1 group I member 2
chr1	64714889	64715155	267	ENSBTAG00000019557	NR1I2	nuclear receptor subfamily 1 group I member 2
chr1	64720096	64720457	362	ENSBTAG00000019557	NR1I2	nuclear receptor subfamily 1 group I member 2
chr1	64824029	64824648	620	NA	MIR6529B	microRNA mir-6529b
chr1	64824806	64825350	545	NA	MIR6529B	microRNA mir-6529b
chr1	64837641	64838160	520	NA	MIR6529B	microRNA mir-6529b
chr1	64838408	64839903	1496	NA	MIR6529B	microRNA mir-6529b
chr1	64840198	64840474	277	NA	MIR6529B	microRNA mir-6529b
chr1	64857868	64864503	6636	ENSBTAG00000048057	GSK3B	glycogen synthase kinase 3 beta
chr1	64893771	64894145	375	ENSBTAG00000048057	GSK3B	glycogen synthase kinase 3 beta
chr1	64894266	64894684	419	ENSBTAG00000048057	GSK3B	glycogen synthase kinase 3 beta
chr1	64951835	64952354	520	ENSBTAG00000001464	GPR156	G protein-coupled receptor 156
chr1	65056554	65056646	93	ENSBTAG00000001464	GPR156	G protein-coupled receptor 156
chr1	65057391	65057622	232	ENSBTAG00000001464	GPR156	G protein-coupled receptor 156
chr1	65082487	65082862	376	ENSBTAG00000033170	LRRC58	leucine rich repeat containing 58
chr1	65083165	65083751	587	ENSBTAG00000033170	LRRC58	leucine rich repeat containing 58
chr1	65084121	65084544	424	ENSBTAG00000033170	LRRC58	leucine rich repeat containing 58
chr1	65084850	65085237	388	ENSBTAG00000033170	LRRC58	leucine rich repeat containing 58
chr1	65092958	65093189	232	ENSBTAG00000033170	LRRC58	leucine rich repeat containing 58
chr1	65094723	65100080	5358	ENSBTAG00000033170	LRRC58	leucine rich repeat containing 58
chr1	65156278	65157416	1139	ENSBTAG00000022155	FSTL1	follistatin like 1
chr1	65164291	65164723	433	ENSBTAG00000022155	FSTL1	follistatin like 1
chr1	65164928	65165793	866	ENSBTAG00000022155	FSTL1	follistatin like 1
chr1	65166216	65168925	2710	ENSBTAG00000022155	FSTL1	follistatin like 1
chr1	65169395	65170261	867	ENSBTAG00000022155	FSTL1	follistatin like 1
chr1	65175294	65175515	222	ENSBTAG00000022155	FSTL1	follistatin like 1
chr1	65180018	65182439	2422	ENSBTAG00000022155	FSTL1	follistatin like 1
chr1	65183320	65183978	659	ENSBTAG00000022155	FSTL1	follistatin like 1
chr1	65186994	65187527	534	ENSBTAG00000022155	FSTL1	follistatin like 1
chr1	65187714	65187976	263	ENSBTAG00000022155	FSTL1	follistatin like 1
chr1	65194554	65195311	758	ENSBTAG00000022155	FSTL1	follistatin like 1
chr1	65195497	65198849	3353	ENSBTAG00000022155	FSTL1	follistatin like 1
chr1	65204113	65204344	232	ENSBTAG00000022155	FSTL1	follistatin like 1
chr1	65237797	65238430	634	ENSBTAG00000022155	FSTL1	follistatin like 1
chr1	65238555	65240804	2250	ENSBTAG00000022155	FSTL1	follistatin like 1
chr1	65242844	65243191	348	ENSBTAG00000022155	FSTL1	follistatin like 1
chr1	65245702	65246466	765	ENSBTAG00000022155	FSTL1	follistatin like 1
chr1	65318083	65319183	1101	ENSBTAG00000015892	NDUFB4	NADH:ubiquinone oxidoreductase subunit B4
chr1	65376661	65378154	1494	ENSBTAG00000015895	HGD	homogentisate 1,2-dioxygenase
chr1	65433227	65434816	1590	ENSBTAG00000015898	RABL3	RAB, member of RAS oncogene family like 3
chr1	65435528	65435866	339	ENSBTAG00000016848	GTF2E1	general transcription factor IIE subunit 1
chr1	65451394	65452348	955	ENSBTAG00000016848	GTF2E1	general transcription factor IIE subunit 1
chr1	65482676	65483066	391	ENSBTAG00000016848	GTF2E1	general transcription factor IIE subunit 1
chr1	65483522	65484013	492	ENSBTAG00000016848	GTF2E1	general transcription factor IIE subunit 1
chr1	66224732	66230034	5303	ENSBTAG00000013069	IQCB1	IQ motif containing B1
chr1	66232739	66233085	347	ENSBTAG00000013069	IQCB1	IQ motif containing B1
chr1	66233471	66234408	938	ENSBTAG00000013069	IQCB1	IQ motif containing B1
chr1	66234900	66235147	248	ENSBTAG00000013069	IQCB1	IQ motif containing B1
chr1	66235339	66235748	410	ENSBTAG00000013069	IQCB1	IQ motif containing B1
chr1	66236176	66236362	187	ENSBTAG00000013069	IQCB1	IQ motif containing B1
chr1	66293031	66293440	410	ENSBTAG00000013069	IQCB1	IQ motif containing B1
chr1	66293684	66293800	117	ENSBTAG00000013069	IQCB1	IQ motif containing B1
chr1	66598503	66599974	1472	ENSBTAG00000013118	CD86	CD86 molecule
chr1	66693975	66694365	391	ENSBTAG00000003865	CASR	calcium sensing receptor
chr1	66695009	66695073	65	ENSBTAG00000003865	CASR	calcium sensing receptor
chr1	66778104	66778388	285	ENSBTAG00000010688	CSTA	cystatin A
chr1	66818102	66818465	364	ENSBTAG00000054520	CCDC58	coiled-coil domain containing 58
chr1	66818554	66820447	1894	ENSBTAG00000054520	CCDC58	coiled-coil domain containing 58
chr1	66865228	66867331	2104	ENSBTAG00000011140	FAM162A	family with sequence similarity 162 member A
chr1	66942584	66943329	746	ENSBTAG00000011143	KPNA1	karyopherin subunit alpha 1
chr1	66943476	66944431	956	ENSBTAG00000011143	KPNA1	karyopherin subunit alpha 1
chr1	67017018	67017759	742	ENSBTAG00000016656	PARP14	poly(ADP-ribose) polymerase family member 14
chr1	67017980	67018456	477	ENSBTAG00000016656	PARP14	poly(ADP-ribose) polymerase family member 14
chr1	67120323	67120968	646	ENSBTAG00000005066	HSPBAP1	HSPB1 associated protein 1
chr1	67121092	67122210	1119	ENSBTAG00000005071	SLC49A4	solute carrier family 49 member 4
chr1	67276095	67276343	249	ENSBTAG00000018877	PDIA5	protein disulfide isomerase family A member 5
chr1	67276427	67276733	307	ENSBTAG00000018877	PDIA5	protein disulfide isomerase family A member 5
chr1	67286402	67286627	226	ENSBTAG00000018877	PDIA5	protein disulfide isomerase family A member 5
chr1	67455087	67455760	674	ENSBTAG00000018877	PDIA5	protein disulfide isomerase family A member 5
chr1	67455844	67456275	432	ENSBTAG00000018877	PDIA5	protein disulfide isomerase family A member 5
chr1	67931276	67931828	553	ENSBTAG00000023607	HACD2	3-hydroxyacyl-CoA dehydratase 2
chr1	67951346	67953182	1837	ENSBTAG00000023607	HACD2	3-hydroxyacyl-CoA dehydratase 2
chr1	67983482	67986376	2895	ENSBTAG00000023607	HACD2	3-hydroxyacyl-CoA dehydratase 2
chr1	67986922	67986961	40	ENSBTAG00000023607	HACD2	3-hydroxyacyl-CoA dehydratase 2
chr1	67987307	67987489	183	ENSBTAG00000023607	HACD2	3-hydroxyacyl-CoA dehydratase 2
chr1	67988257	67988943	687	ENSBTAG00000023607	HACD2	3-hydroxyacyl-CoA dehydratase 2
chr1	67989237	67990031	795	ENSBTAG00000023607	HACD2	3-hydroxyacyl-CoA dehydratase 2
chr1	68028587	68029003	417	ENSBTAG00000014567	MYLK	myosin light chain kinase
chr1	68088633	68090079	1447	ENSBTAG00000014567	MYLK	myosin light chain kinase
chr1	68122131	68125029	2899	ENSBTAG00000014567	MYLK	myosin light chain kinase
chr1	68545540	68548482	2943	ENSBTAG00000002640	KALRN	kalirin RhoGEF kinase
chr1	68660165	68662122	1958	ENSBTAG00000002640	KALRN	kalirin RhoGEF kinase
chr1	68662257	68662682	426	ENSBTAG00000002640	KALRN	kalirin RhoGEF kinase
chr1	68682253	68683055	803	ENSBTAG00000002640	KALRN	kalirin RhoGEF kinase
chr1	68683897	68687174	3278	ENSBTAG00000002640	KALRN	kalirin RhoGEF kinase
chr1	68690096	68690288	193	ENSBTAG00000002640	KALRN	kalirin RhoGEF kinase
chr1	68690739	68691123	385	ENSBTAG00000002640	KALRN	kalirin RhoGEF kinase
chr1	68691415	68692082	668	ENSBTAG00000002640	KALRN	kalirin RhoGEF kinase
chr1	68692678	68693097	420	ENSBTAG00000002640	KALRN	kalirin RhoGEF kinase
chr1	68997296	68998906	1611	ENSBTAG00000013727	UMPS	uridine monophosphate synthetase
chr1	69126858	69127884	1027	ENSBTAG00000013727	UMPS	uridine monophosphate synthetase
chr1	69127997	69128742	746	ENSBTAG00000013727	UMPS	uridine monophosphate synthetase
chr1	69128885	69129714	830	ENSBTAG00000013727	UMPS	uridine monophosphate synthetase
chr1	69197508	69197745	238	ENSBTAG00000013727	UMPS	uridine monophosphate synthetase
chr1	69198676	69200021	1346	ENSBTAG00000013727	UMPS	uridine monophosphate synthetase
chr1	69201740	69202320	581	ENSBTAG00000013727	UMPS	uridine monophosphate synthetase
chr1	69202463	69205268	2806	ENSBTAG00000013727	UMPS	uridine monophosphate synthetase
chr1	69212977	69214001	1025	ENSBTAG00000013727	UMPS	uridine monophosphate synthetase
chr1	69214454	69214546	93	ENSBTAG00000013727	UMPS	uridine monophosphate synthetase
chr1	69215688	69215839	152	ENSBTAG00000013727	UMPS	uridine monophosphate synthetase
chr1	69216589	69216594	6	ENSBTAG00000013727	UMPS	uridine monophosphate synthetase
chr1	69216697	69217083	387	ENSBTAG00000013727	UMPS	uridine monophosphate synthetase
chr1	69217406	69217846	441	ENSBTAG00000013727	UMPS	uridine monophosphate synthetase
chr1	69221972	69222350	379	ENSBTAG00000013755	ITGB5	integrin subunit beta 5
chr1	69222884	69224339	1456	ENSBTAG00000013755	ITGB5	integrin subunit beta 5
chr1	69224459	69225380	922	ENSBTAG00000013755	ITGB5	integrin subunit beta 5
chr1	69225592	69226219	628	ENSBTAG00000013755	ITGB5	integrin subunit beta 5
chr1	69263000	69264627	1628	ENSBTAG00000013755	ITGB5	integrin subunit beta 5
chr1	69265134	69265195	62	ENSBTAG00000013755	ITGB5	integrin subunit beta 5
chr1	69265588	69265644	57	ENSBTAG00000013755	ITGB5	integrin subunit beta 5
chr1	69266553	69266842	290	ENSBTAG00000013755	ITGB5	integrin subunit beta 5
chr1	69267491	69269017	1527	ENSBTAG00000013755	ITGB5	integrin subunit beta 5
chr1	69269819	69270559	741	ENSBTAG00000013755	ITGB5	integrin subunit beta 5
chr1	69270800	69271094	295	ENSBTAG00000013755	ITGB5	integrin subunit beta 5
chr1	69271399	69271435	37	ENSBTAG00000013755	ITGB5	integrin subunit beta 5
chr1	69271524	69271960	437	ENSBTAG00000013755	ITGB5	integrin subunit beta 5
chr1	69272205	69272666	462	ENSBTAG00000013755	ITGB5	integrin subunit beta 5
chr1	69274591	69274880	290	ENSBTAG00000013755	ITGB5	integrin subunit beta 5
chr1	69275089	69275320	232	ENSBTAG00000013755	ITGB5	integrin subunit beta 5
chr1	69275673	69275929	257	ENSBTAG00000013755	ITGB5	integrin subunit beta 5
chr1	69279474	69279646	173	ENSBTAG00000013755	ITGB5	integrin subunit beta 5
chr1	69283966	69284301	336	ENSBTAG00000013755	ITGB5	integrin subunit beta 5
chr1	69284546	69286296	1751	ENSBTAG00000013755	ITGB5	integrin subunit beta 5
chr1	69286579	69286884	306	ENSBTAG00000013755	ITGB5	integrin subunit beta 5
chr1	69287629	69287631	3	ENSBTAG00000013755	ITGB5	integrin subunit beta 5
chr1	69304755	69304885	131	ENSBTAG00000013755	ITGB5	integrin subunit beta 5
chr1	69306564	69306636	73	ENSBTAG00000013755	ITGB5	integrin subunit beta 5
chr1	69310459	69310942	484	ENSBTAG00000013755	ITGB5	integrin subunit beta 5
chr1	69311020	69311498	479	ENSBTAG00000013755	ITGB5	integrin subunit beta 5
chr1	69311761	69312082	322	ENSBTAG00000013755	ITGB5	integrin subunit beta 5
chr1	69493100	69493354	255	ENSBTAG00000013755	ITGB5	integrin subunit beta 5
chr1	69497356	69497613	258	ENSBTAG00000013755	ITGB5	integrin subunit beta 5
chr1	69497979	69501475	3497	ENSBTAG00000013755	ITGB5	integrin subunit beta 5
chr1	69502665	69503061	397	ENSBTAG00000013755	ITGB5	integrin subunit beta 5
chr1	69503997	69504795	799	ENSBTAG00000013755	ITGB5	integrin subunit beta 5
chr1	69542037	69542959	923	ENSBTAG00000013755	ITGB5	integrin subunit beta 5
chr1	69559075	69561398	2324	ENSBTAG00000050482	ZNF148	zinc finger protein 148
chr1	69568899	69570090	1192	ENSBTAG00000050482	ZNF148	zinc finger protein 148
chr1	69573801	69576460	2660	ENSBTAG00000050482	ZNF148	zinc finger protein 148
chr1	69581602	69583342	1741	ENSBTAG00000050482	ZNF148	zinc finger protein 148
chr1	69584375	69584817	443	ENSBTAG00000050482	ZNF148	zinc finger protein 148
chr1	69738648	69738816	169	ENSBTAG00000050482	ZNF148	zinc finger protein 148
chr1	69739066	69739206	141	ENSBTAG00000050482	ZNF148	zinc finger protein 148
chr1	69811162	69813227	2066	ENSBTAG00000050482	ZNF148	zinc finger protein 148
chr1	69826009	69828271	2263	ENSBTAG00000050482	ZNF148	zinc finger protein 148
chr1	69828545	69828776	232	ENSBTAG00000050482	ZNF148	zinc finger protein 148
chr1	69858974	69859563	590	ENSBTAG00000050482	ZNF148	zinc finger protein 148
chr1	69859967	69860458	492	ENSBTAG00000050482	ZNF148	zinc finger protein 148
chr1	69907843	69908068	226	ENSBTAG00000011383	SNX4	sorting nexin 4
chr1	69908626	69910843	2218	ENSBTAG00000011383	SNX4	sorting nexin 4
chr1	69932030	69932261	232	ENSBTAG00000011383	SNX4	sorting nexin 4
chr1	69932344	69933095	752	ENSBTAG00000011383	SNX4	sorting nexin 4
chr1	69933455	69933644	190	ENSBTAG00000011383	SNX4	sorting nexin 4
chr1	69945262	69946956	1695	ENSBTAG00000011383	SNX4	sorting nexin 4
chr1	69947049	69947341	293	ENSBTAG00000011383	SNX4	sorting nexin 4
chr1	69962699	69965775	3077	ENSBTAG00000011383	SNX4	sorting nexin 4
chr1	70005083	70005480	398	ENSBTAG00000006471	OSBPL11	oxysterol binding protein like 11
chr1	70045899	70046130	232	ENSBTAG00000006471	OSBPL11	oxysterol binding protein like 11
chr1	70047138	70050251	3114	ENSBTAG00000006471	OSBPL11	oxysterol binding protein like 11
chr1	70050733	70050992	260	ENSBTAG00000006471	OSBPL11	oxysterol binding protein like 11
chr1	70051461	70053562	2102	ENSBTAG00000006471	OSBPL11	oxysterol binding protein like 11
chr1	70176343	70176622	280	ENSBTAG00000014208	RPL35A	ribosomal protein L35a
chr1	70177013	70180718	3706	ENSBTAG00000014208	RPL35A	ribosomal protein L35a
chr1	70230811	70231288	478	ENSBTAG00000018025	IQCG	IQ motif containing G
chr1	70231380	70234675	3296	ENSBTAG00000018025	IQCG	IQ motif containing G
chr1	70234929	70236420	1492	ENSBTAG00000018025	IQCG	IQ motif containing G
chr1	70236551	70237007	457	ENSBTAG00000018025	IQCG	IQ motif containing G
chr1	70237347	70237806	460	ENSBTAG00000018025	IQCG	IQ motif containing G
chr1	70238001	70242305	4305	ENSBTAG00000018025	IQCG	IQ motif containing G
chr1	70247172	70247454	283	ENSBTAG00000018025	IQCG	IQ motif containing G
chr1	70247691	70249345	1655	ENSBTAG00000018025	IQCG	IQ motif containing G
chr1	70249781	70250533	753	ENSBTAG00000018025	IQCG	IQ motif containing G
chr1	70257407	70259309	1903	ENSBTAG00000018025	IQCG	IQ motif containing G
chr1	70260164	70260336	173	ENSBTAG00000018025	IQCG	IQ motif containing G
chr1	70332280	70332483	204	ENSBTAG00000014874	FYTTD1	forty-two-three domain containing 1
chr1	70333821	70336230	2410	ENSBTAG00000014874	FYTTD1	forty-two-three domain containing 1
chr1	70357008	70357317	310	ENSBTAG00000014874	FYTTD1	forty-two-three domain containing 1
chr1	70358057	70359578	1522	ENSBTAG00000014874	FYTTD1	forty-two-three domain containing 1
chr1	70360108	70360960	853	ENSBTAG00000014874	FYTTD1	forty-two-three domain containing 1
chr1	70361940	70362245	306	ENSBTAG00000014874	FYTTD1	forty-two-three domain containing 1
chr1	70362424	70362692	269	ENSBTAG00000014874	FYTTD1	forty-two-three domain containing 1
chr1	70364701	70365098	398	ENSBTAG00000014874	FYTTD1	forty-two-three domain containing 1
chr1	70365219	70365278	60	ENSBTAG00000014874	FYTTD1	forty-two-three domain containing 1
chr1	70366201	70366684	484	ENSBTAG00000014874	FYTTD1	forty-two-three domain containing 1
chr1	70367831	70368062	232	ENSBTAG00000014874	FYTTD1	forty-two-three domain containing 1
chr1	70370506	70372583	2078	ENSBTAG00000014874	FYTTD1	forty-two-three domain containing 1
chr1	70396990	70397315	326	ENSBTAG00000001890	RUBCN	rubicon autophagy regulator
chr1	70399559	70399853	295	ENSBTAG00000001890	RUBCN	rubicon autophagy regulator
chr1	70400300	70400904	605	ENSBTAG00000001890	RUBCN	rubicon autophagy regulator
chr1	70401329	70404363	3035	ENSBTAG00000001890	RUBCN	rubicon autophagy regulator
chr1	70615508	70616310	803	ENSBTAG00000021364	TNK2	tyrosine kinase non receptor 2
chr1	70616635	70622262	5628	ENSBTAG00000021364	TNK2	tyrosine kinase non receptor 2
chr1	70622435	70623081	647	ENSBTAG00000021364	TNK2	tyrosine kinase non receptor 2
chr1	70624056	70624171	116	ENSBTAG00000021364	TNK2	tyrosine kinase non receptor 2
chr1	70624482	70624583	102	ENSBTAG00000021364	TNK2	tyrosine kinase non receptor 2
chr1	70626181	70627121	941	ENSBTAG00000021364	TNK2	tyrosine kinase non receptor 2
chr1	70627535	70628511	977	ENSBTAG00000021364	TNK2	tyrosine kinase non receptor 2
chr1	70649257	70649576	320	ENSBTAG00000021364	TNK2	tyrosine kinase non receptor 2
chr1	70649708	70650676	969	ENSBTAG00000021364	TNK2	tyrosine kinase non receptor 2
chr1	70650765	70651037	273	ENSBTAG00000021364	TNK2	tyrosine kinase non receptor 2
chr1	70651138	70651696	559	ENSBTAG00000021364	TNK2	tyrosine kinase non receptor 2
chr1	70651957	70652280	324	ENSBTAG00000032719	TFRC	transferrin receptor
chr1	70652393	70652624	232	ENSBTAG00000032719	TFRC	transferrin receptor
chr1	70669260	70669491	232	ENSBTAG00000032719	TFRC	transferrin receptor
chr1	70677489	70677961	473	ENSBTAG00000032719	TFRC	transferrin receptor
chr1	70678214	70681276	3063	ENSBTAG00000032719	TFRC	transferrin receptor
chr1	70690105	70690450	346	ENSBTAG00000032719	TFRC	transferrin receptor
chr1	70690576	70692151	1576	ENSBTAG00000032719	TFRC	transferrin receptor
chr1	70780882	70783832	2951	ENSBTAG00000021515	ZDHHC19	zinc finger DHHC-type containing 19
chr1	70784055	70784286	232	ENSBTAG00000021515	ZDHHC19	zinc finger DHHC-type containing 19
chr1	70784565	70784646	82	ENSBTAG00000021515	ZDHHC19	zinc finger DHHC-type containing 19
chr1	70844237	70844692	456	ENSBTAG00000016979	PCYT1A	phosphate cytidylyltransferase 1, choline, alpha
chr1	70869379	70870080	702	ENSBTAG00000016979	PCYT1A	phosphate cytidylyltransferase 1, choline, alpha
chr1	70870396	70870849	454	ENSBTAG00000016979	PCYT1A	phosphate cytidylyltransferase 1, choline, alpha
chr1	70871347	70872652	1306	ENSBTAG00000016979	PCYT1A	phosphate cytidylyltransferase 1, choline, alpha
chr1	70876690	70877357	668	ENSBTAG00000016979	PCYT1A	phosphate cytidylyltransferase 1, choline, alpha
chr1	70908672	70910601	1930	ENSBTAG00000032684	TCTEX1D2	Tctex1 domain containing 2
chr1	70980746	70980977	232	ENSBTAG00000007577	UBXN7	UBX domain protein 7
chr1	70981372	70981632	261	ENSBTAG00000007577	UBXN7	UBX domain protein 7
chr1	70981900	70984005	2106	ENSBTAG00000007577	UBXN7	UBX domain protein 7
chr1	70984307	70984336	30	ENSBTAG00000007577	UBXN7	UBX domain protein 7
chr1	70985920	70987544	1625	ENSBTAG00000007577	UBXN7	UBX domain protein 7
chr1	71042979	71044340	1362	ENSBTAG00000013317	RNF168	ring finger protein 168
chr1	71047706	71047937	232	ENSBTAG00000013317	RNF168	ring finger protein 168
chr1	71048260	71048696	437	ENSBTAG00000013319	SMCO1	single-pass membrane protein with coiled-coil domains 1
chr1	71099967	71100093	127	ENSBTAG00000014660	WDR53	WD repeat domain 53
chr1	71101429	71101685	257	ENSBTAG00000006388	FBXO45	F-box protein 45
chr1	71257420	71259971	2552	ENSBTAG00000047856	PAK2	p21 (RAC1) activated kinase 2
chr1	71273644	71275111	1468	ENSBTAG00000047856	PAK2	p21 (RAC1) activated kinase 2
chr1	71289561	71290066	506	ENSBTAG00000047856	PAK2	p21 (RAC1) activated kinase 2
chr1	71312081	71312312	232	ENSBTAG00000047856	PAK2	p21 (RAC1) activated kinase 2
chr1	71354536	71356966	2431	ENSBTAG00000008873	NCBP2	nuclear cap binding protein subunit 2
chr1	71396713	71399791	3079	ENSBTAG00000008873	NCBP2	nuclear cap binding protein subunit 2
chr1	71409457	71410035	579	ENSBTAG00000008873	NCBP2	nuclear cap binding protein subunit 2
chr1	71410153	71411501	1349	ENSBTAG00000008873	NCBP2	nuclear cap binding protein subunit 2
chr1	71779929	71782222	2294	ENSBTAG00000000448	BDH1	3-hydroxybutyrate dehydrogenase 1
chr1	71843817	71847431	3615	ENSBTAG00000000448	BDH1	3-hydroxybutyrate dehydrogenase 1
chr1	71847528	71848476	949	ENSBTAG00000000448	BDH1	3-hydroxybutyrate dehydrogenase 1
chr1	71848857	71851954	3098	ENSBTAG00000000448	BDH1	3-hydroxybutyrate dehydrogenase 1
chr1	71852039	71852385	347	ENSBTAG00000000448	BDH1	3-hydroxybutyrate dehydrogenase 1
chr1	71852551	71853008	458	ENSBTAG00000000448	BDH1	3-hydroxybutyrate dehydrogenase 1
chr1	71853112	71853673	562	ENSBTAG00000000448	BDH1	3-hydroxybutyrate dehydrogenase 1
chr1	71854546	71855531	986	ENSBTAG00000000448	BDH1	3-hydroxybutyrate dehydrogenase 1
chr1	71855749	71856032	284	ENSBTAG00000000448	BDH1	3-hydroxybutyrate dehydrogenase 1
chr1	71856137	71856447	311	ENSBTAG00000000448	BDH1	3-hydroxybutyrate dehydrogenase 1
chr1	71909706	71910139	434	ENSBTAG00000000448	BDH1	3-hydroxybutyrate dehydrogenase 1
chr1	71910572	71910969	398	ENSBTAG00000000448	BDH1	3-hydroxybutyrate dehydrogenase 1
chr1	71911176	71915500	4325	ENSBTAG00000000448	BDH1	3-hydroxybutyrate dehydrogenase 1
chr1	71915992	71916416	425	ENSBTAG00000000448	BDH1	3-hydroxybutyrate dehydrogenase 1
chr1	71916643	71924062	7420	ENSBTAG00000000448	BDH1	3-hydroxybutyrate dehydrogenase 1
chr1	71929040	71929449	410	ENSBTAG00000000448	BDH1	3-hydroxybutyrate dehydrogenase 1
chr1	71932751	71933082	332	ENSBTAG00000000448	BDH1	3-hydroxybutyrate dehydrogenase 1
chr1	71942602	71942946	345	ENSBTAG00000000448	BDH1	3-hydroxybutyrate dehydrogenase 1
chr1	71943046	71946837	3792	ENSBTAG00000000448	BDH1	3-hydroxybutyrate dehydrogenase 1
chr1	71952080	71952384	305	ENSBTAG00000000448	BDH1	3-hydroxybutyrate dehydrogenase 1
chr1	71955199	71955418	220	ENSBTAG00000000448	BDH1	3-hydroxybutyrate dehydrogenase 1
chr1	71955512	71956397	886	ENSBTAG00000000448	BDH1	3-hydroxybutyrate dehydrogenase 1
chr1	71999730	72000260	531	ENSBTAG00000000448	BDH1	3-hydroxybutyrate dehydrogenase 1
chr1	72000353	72000644	292	ENSBTAG00000000448	BDH1	3-hydroxybutyrate dehydrogenase 1
chr1	72061222	72061581	360	ENSBTAG00000023600	APOD	apolipoprotein D
chr1	72061914	72062553	640	ENSBTAG00000023600	APOD	apolipoprotein D
chr1	72062816	72063705	890	ENSBTAG00000023600	APOD	apolipoprotein D
chr1	72099754	72102500	2747	ENSBTAG00000006724	PPP1R2	protein phosphatase 1 regulatory inhibitor subunit 2
chr1	72133434	72136843	3410	ENSBTAG00000003378	ACAP2	ArfGAP with coiled-coil, ankyrin repeat and PH domains 2
chr1	72148828	72152080	3253	ENSBTAG00000003378	ACAP2	ArfGAP with coiled-coil, ankyrin repeat and PH domains 2
chr1	72326467	72326837	371	ENSBTAG00000014564	XXYLT1	xyloside xylosyltransferase 1
chr1	72349484	72349941	458	ENSBTAG00000014564	XXYLT1	xyloside xylosyltransferase 1
chr1	72350266	72350326	61	ENSBTAG00000014564	XXYLT1	xyloside xylosyltransferase 1
chr1	72357201	72358825	1625	ENSBTAG00000014564	XXYLT1	xyloside xylosyltransferase 1
chr1	72359047	72359614	568	ENSBTAG00000014564	XXYLT1	xyloside xylosyltransferase 1
chr1	72419343	72420389	1047	ENSBTAG00000014564	XXYLT1	xyloside xylosyltransferase 1
chr1	72429109	72429657	549	ENSBTAG00000014564	XXYLT1	xyloside xylosyltransferase 1
chr1	72439435	72440339	905	ENSBTAG00000014564	XXYLT1	xyloside xylosyltransferase 1
chr1	72440916	72441666	751	ENSBTAG00000014564	XXYLT1	xyloside xylosyltransferase 1
chr1	72473861	72474480	620	ENSBTAG00000014564	XXYLT1	xyloside xylosyltransferase 1
chr1	72474992	72475405	414	ENSBTAG00000014564	XXYLT1	xyloside xylosyltransferase 1
chr1	72475822	72476545	724	ENSBTAG00000014564	XXYLT1	xyloside xylosyltransferase 1
chr1	72476750	72476765	16	ENSBTAG00000014564	XXYLT1	xyloside xylosyltransferase 1
chr1	72675968	72676102	135	ENSBTAG00000008461	LSG1	large 60S subunit nuclear export GTPase 1
chr1	72876844	72879326	2483	ENSBTAG00000008461	LSG1	large 60S subunit nuclear export GTPase 1
chr1	72909516	72909564	49	ENSBTAG00000002394	TMEM44	transmembrane protein 44
chr1	72947024	72953595	6572	ENSBTAG00000045117	MIR2287	microRNA mir-2287
chr1	72953855	72954529	675	ENSBTAG00000045117	MIR2287	microRNA mir-2287
chr1	72954629	72954961	333	ENSBTAG00000045117	MIR2287	microRNA mir-2287
chr1	72955162	72956207	1046	ENSBTAG00000045117	MIR2287	microRNA mir-2287
chr1	72962370	72962595	226	ENSBTAG00000045117	MIR2287	microRNA mir-2287
chr1	72962684	72965158	2475	ENSBTAG00000045117	MIR2287	microRNA mir-2287
chr1	72970953	72971718	766	ENSBTAG00000045117	MIR2287	microRNA mir-2287
chr1	72972244	72972475	232	ENSBTAG00000045117	MIR2287	microRNA mir-2287
chr1	72975581	72976081	501	ENSBTAG00000045117	MIR2287	microRNA mir-2287
chr1	72976185	72976728	544	ENSBTAG00000045117	MIR2287	microRNA mir-2287
chr1	72977140	72977975	836	ENSBTAG00000045117	MIR2287	microRNA mir-2287
chr1	72987963	72988201	239	ENSBTAG00000045117	MIR2287	microRNA mir-2287
chr1	73021525	73023609	2085	ENSBTAG00000013204	ATP13A3	ATPase 13A3
chr1	73047694	73051361	3668	ENSBTAG00000013204	ATP13A3	ATPase 13A3
chr1	73051513	73051783	271	ENSBTAG00000013204	ATP13A3	ATPase 13A3
chr1	73052174	73052864	691	ENSBTAG00000013204	ATP13A3	ATPase 13A3
chr1	73052977	73054252	1276	ENSBTAG00000013204	ATP13A3	ATPase 13A3
chr1	73054427	73055070	644	ENSBTAG00000013204	ATP13A3	ATPase 13A3
chr1	73055182	73056963	1782	ENSBTAG00000013204	ATP13A3	ATPase 13A3
chr1	73057076	73059144	2069	ENSBTAG00000013204	ATP13A3	ATPase 13A3
chr1	73059992	73060329	338	ENSBTAG00000013204	ATP13A3	ATPase 13A3
chr1	73060835	73061144	310	ENSBTAG00000013204	ATP13A3	ATPase 13A3
chr1	73068419	73068737	319	ENSBTAG00000013204	ATP13A3	ATPase 13A3
chr1	73069713	73070164	452	ENSBTAG00000013204	ATP13A3	ATPase 13A3
chr1	73070265	73070559	295	ENSBTAG00000013204	ATP13A3	ATPase 13A3
chr1	73070803	73071104	302	ENSBTAG00000013204	ATP13A3	ATPase 13A3
chr1	73085200	73085434	235	ENSBTAG00000013204	ATP13A3	ATPase 13A3
chr1	73085761	73086784	1024	ENSBTAG00000013204	ATP13A3	ATPase 13A3
chr1	73087200	73087455	256	ENSBTAG00000013204	ATP13A3	ATPase 13A3
chr1	73088035	73088931	897	ENSBTAG00000013204	ATP13A3	ATPase 13A3
chr1	73090252	73090669	418	ENSBTAG00000013204	ATP13A3	ATPase 13A3
chr1	73097805	73098307	503	ENSBTAG00000013204	ATP13A3	ATPase 13A3
chr1	73098627	73101741	3115	ENSBTAG00000013204	ATP13A3	ATPase 13A3
chr1	73118707	73119433	727	ENSBTAG00000013204	ATP13A3	ATPase 13A3
chr1	73360200	73361023	824	ENSBTAG00000000569	HES1	hes family bHLH transcription factor 1
chr1	73361136	73361648	513	ENSBTAG00000000569	HES1	hes family bHLH transcription factor 1
chr1	73363537	73363984	448	ENSBTAG00000000569	HES1	hes family bHLH transcription factor 1
chr1	73364140	73365335	1196	ENSBTAG00000000569	HES1	hes family bHLH transcription factor 1
chr1	73366024	73366378	355	ENSBTAG00000000569	HES1	hes family bHLH transcription factor 1
chr1	73403080	73403456	377	ENSBTAG00000000569	HES1	hes family bHLH transcription factor 1
chr1	73404842	73404973	132	ENSBTAG00000000569	HES1	hes family bHLH transcription factor 1
chr1	73405838	73406067	230	ENSBTAG00000000569	HES1	hes family bHLH transcription factor 1
chr1	73406307	73406538	232	ENSBTAG00000000569	HES1	hes family bHLH transcription factor 1
chr1	73429841	73430234	394	ENSBTAG00000000569	HES1	hes family bHLH transcription factor 1
chr1	73493261	73494114	854	ENSBTAG00000000569	HES1	hes family bHLH transcription factor 1
chr1	73494197	73494482	286	ENSBTAG00000000569	HES1	hes family bHLH transcription factor 1
chr1	73587339	73587782	444	ENSBTAG00000000569	HES1	hes family bHLH transcription factor 1
chr1	73701585	73701874	290	ENSBTAG00000019514	OPA1	OPA1 mitochondrial dynamin like GTPase
chr1	73702195	73702426	232	ENSBTAG00000019514	OPA1	OPA1 mitochondrial dynamin like GTPase
chr1	73752960	73754980	2021	ENSBTAG00000019514	OPA1	OPA1 mitochondrial dynamin like GTPase
chr1	73755240	73755759	520	ENSBTAG00000019514	OPA1	OPA1 mitochondrial dynamin like GTPase
chr1	73823346	73825002	1657	ENSBTAG00000019514	OPA1	OPA1 mitochondrial dynamin like GTPase
chr1	74488177	74491149	2973	ENSBTAG00000005430	MB21D2	Mab-21 domain containing 2
chr1	74499950	74505991	6042	ENSBTAG00000005430	MB21D2	Mab-21 domain containing 2
chr1	74507992	74508178	187	ENSBTAG00000005430	MB21D2	Mab-21 domain containing 2
chr1	74509527	74509758	232	ENSBTAG00000005430	MB21D2	Mab-21 domain containing 2
chr1	74510001	74510551	551	ENSBTAG00000005430	MB21D2	Mab-21 domain containing 2
chr1	74510631	74512729	2099	ENSBTAG00000005430	MB21D2	Mab-21 domain containing 2
chr1	74513010	74513487	478	ENSBTAG00000005430	MB21D2	Mab-21 domain containing 2
chr1	74513587	74517069	3483	ENSBTAG00000005430	MB21D2	Mab-21 domain containing 2
chr1	74536491	74537367	877	ENSBTAG00000005430	MB21D2	Mab-21 domain containing 2
chr1	74549546	74550960	1415	ENSBTAG00000005430	MB21D2	Mab-21 domain containing 2
chr1	74551376	74552495	1120	ENSBTAG00000005430	MB21D2	Mab-21 domain containing 2
chr1	74552717	74553489	773	ENSBTAG00000005430	MB21D2	Mab-21 domain containing 2
chr1	74553644	74554820	1177	ENSBTAG00000005430	MB21D2	Mab-21 domain containing 2
chr1	74561581	74561818	238	ENSBTAG00000005430	MB21D2	Mab-21 domain containing 2
chr1	74562691	74563131	441	ENSBTAG00000005430	MB21D2	Mab-21 domain containing 2
chr1	75348176	75348194	19	ENSBTAG00000055130	MIR10182	microRNA mir-10182
chr1	75708681	75709097	417	ENSBTAG00000006945	CCDC50	coiled-coil domain containing 50
chr1	75709393	75709999	607	ENSBTAG00000006945	CCDC50	coiled-coil domain containing 50
chr1	75776629	75776708	80	ENSBTAG00000006945	CCDC50	coiled-coil domain containing 50
chr1	75934333	75934365	33	ENSBTAG00000006945	CCDC50	coiled-coil domain containing 50
chr1	75948732	75948963	232	ENSBTAG00000006945	CCDC50	coiled-coil domain containing 50
chr1	75977677	75977946	270	ENSBTAG00000006945	CCDC50	coiled-coil domain containing 50
chr1	75978053	75979897	1845	ENSBTAG00000006945	CCDC50	coiled-coil domain containing 50
chr1	75980206	75980462	257	ENSBTAG00000006945	CCDC50	coiled-coil domain containing 50
chr1	75980838	75981159	322	ENSBTAG00000006945	CCDC50	coiled-coil domain containing 50
chr1	75983719	75984148	430	ENSBTAG00000006945	CCDC50	coiled-coil domain containing 50
chr1	75991828	75992059	232	ENSBTAG00000006945	CCDC50	coiled-coil domain containing 50
chr1	75992201	75992919	719	ENSBTAG00000006945	CCDC50	coiled-coil domain containing 50
chr1	75993062	75994410	1349	ENSBTAG00000006945	CCDC50	coiled-coil domain containing 50
chr1	75994739	75995457	719	ENSBTAG00000006945	CCDC50	coiled-coil domain containing 50
chr1	76003880	76006850	2971	ENSBTAG00000006945	CCDC50	coiled-coil domain containing 50
chr1	76281863	76282078	216	ENSBTAG00000018703	OSTN	osteocrin
chr1	76282158	76282569	412	ENSBTAG00000018703	OSTN	osteocrin
chr1	77174270	77177088	2819	ENSBTAG00000021025	P3H2	prolyl 3-hydroxylase 2
chr1	77177515	77177833	319	ENSBTAG00000021025	P3H2	prolyl 3-hydroxylase 2
chr1	77212091	77212322	232	ENSBTAG00000021025	P3H2	prolyl 3-hydroxylase 2
chr1	77212595	77213145	551	ENSBTAG00000021025	P3H2	prolyl 3-hydroxylase 2
chr1	77213537	77213768	232	ENSBTAG00000021025	P3H2	prolyl 3-hydroxylase 2
chr1	77282497	77282728	232	ENSBTAG00000021025	P3H2	prolyl 3-hydroxylase 2
chr1	77283304	77285680	2377	ENSBTAG00000021025	P3H2	prolyl 3-hydroxylase 2
chr1	77286112	77286999	888	ENSBTAG00000021025	P3H2	prolyl 3-hydroxylase 2
chr1	77287206	77288623	1418	ENSBTAG00000021025	P3H2	prolyl 3-hydroxylase 2
chr1	77331432	77332654	1223	ENSBTAG00000021025	P3H2	prolyl 3-hydroxylase 2
chr1	77332748	77333294	547	ENSBTAG00000021025	P3H2	prolyl 3-hydroxylase 2
chr1	77343124	77343509	386	ENSBTAG00000021025	P3H2	prolyl 3-hydroxylase 2
chr1	77343609	77343863	255	ENSBTAG00000021025	P3H2	prolyl 3-hydroxylase 2
chr1	77908902	77909354	453	ENSBTAG00000015460	TP63	tumor protein p63
chr1	77958946	77959027	82	ENSBTAG00000032538	TPRG1	tumor protein p63 regulated 1
chr1	77963562	77964276	715	ENSBTAG00000032538	TPRG1	tumor protein p63 regulated 1
chr1	77964873	77967025	2153	ENSBTAG00000032538	TPRG1	tumor protein p63 regulated 1
chr1	77982446	77985290	2845	ENSBTAG00000032538	TPRG1	tumor protein p63 regulated 1
chr1	78043122	78043406	285	ENSBTAG00000032538	TPRG1	tumor protein p63 regulated 1
chr1	78043553	78043827	275	ENSBTAG00000032538	TPRG1	tumor protein p63 regulated 1
chr1	78043913	78044657	745	ENSBTAG00000032538	TPRG1	tumor protein p63 regulated 1
chr1	78069763	78070675	913	ENSBTAG00000032538	TPRG1	tumor protein p63 regulated 1
chr1	78073286	78073643	358	ENSBTAG00000032538	TPRG1	tumor protein p63 regulated 1
chr1	78074254	78075575	1322	ENSBTAG00000032538	TPRG1	tumor protein p63 regulated 1
chr1	78075656	78076777	1122	ENSBTAG00000032538	TPRG1	tumor protein p63 regulated 1
chr1	78218597	78220202	1606	ENSBTAG00000032538	TPRG1	tumor protein p63 regulated 1
chr1	78253159	78253620	462	ENSBTAG00000032538	TPRG1	tumor protein p63 regulated 1
chr1	78373373	78373907	535	ENSBTAG00000032538	TPRG1	tumor protein p63 regulated 1
chr1	78374472	78374857	386	ENSBTAG00000032538	TPRG1	tumor protein p63 regulated 1
chr1	78375039	78380046	5008	ENSBTAG00000032538	TPRG1	tumor protein p63 regulated 1
chr1	78428082	78428729	648	ENSBTAG00000036372	MIR28	microRNA mir-28
chr1	78475921	78475954	34	ENSBTAG00000036372	MIR28	microRNA mir-28
chr1	78487204	78487435	232	ENSBTAG00000036372	MIR28	microRNA mir-28
chr1	78487804	78488497	694	ENSBTAG00000036372	MIR28	microRNA mir-28
chr1	78488668	78489226	559	ENSBTAG00000036372	MIR28	microRNA mir-28
chr1	78536399	78536728	330	ENSBTAG00000036372	MIR28	microRNA mir-28
chr1	78536840	78539725	2886	ENSBTAG00000036372	MIR28	microRNA mir-28
chr1	78539829	78540875	1047	ENSBTAG00000036372	MIR28	microRNA mir-28
chr1	78540995	78541588	594	ENSBTAG00000036372	MIR28	microRNA mir-28
chr1	78543113	78543347	235	ENSBTAG00000036372	MIR28	microRNA mir-28
chr1	78563540	78564038	499	ENSBTAG00000036372	MIR28	microRNA mir-28
chr1	78605754	78607977	2224	ENSBTAG00000036372	MIR28	microRNA mir-28
chr1	78608290	78609675	1386	ENSBTAG00000036372	MIR28	microRNA mir-28
chr1	78617783	78618444	662	ENSBTAG00000036372	MIR28	microRNA mir-28
chr1	78654250	78654492	243	ENSBTAG00000036372	MIR28	microRNA mir-28
chr1	78660245	78660481	237	ENSBTAG00000036372	MIR28	microRNA mir-28
chr1	78660560	78660975	416	ENSBTAG00000036372	MIR28	microRNA mir-28
chr1	78662259	78662332	74	ENSBTAG00000036372	MIR28	microRNA mir-28
chr1	78665981	78666645	665	ENSBTAG00000036372	MIR28	microRNA mir-28
chr1	78669495	78674015	4521	ENSBTAG00000036372	MIR28	microRNA mir-28
chr1	78674305	78674666	362	ENSBTAG00000036372	MIR28	microRNA mir-28
chr1	78675871	78677355	1485	ENSBTAG00000036372	MIR28	microRNA mir-28
chr1	78678204	78678525	322	ENSBTAG00000036372	MIR28	microRNA mir-28
chr1	78696033	78696241	209	ENSBTAG00000036372	MIR28	microRNA mir-28
chr1	78740895	78741927	1033	ENSBTAG00000036372	MIR28	microRNA mir-28
chr1	78753948	78754129	182	ENSBTAG00000036372	MIR28	microRNA mir-28
chr1	78757278	78760751	3474	ENSBTAG00000036372	MIR28	microRNA mir-28
chr1	78760856	78762425	1570	ENSBTAG00000036372	MIR28	microRNA mir-28
chr1	78762708	78763867	1160	ENSBTAG00000036372	MIR28	microRNA mir-28
chr1	78765872	78766352	481	ENSBTAG00000036372	MIR28	microRNA mir-28
chr1	78778760	78779310	551	ENSBTAG00000036372	MIR28	microRNA mir-28
chr1	78779832	78780217	386	ENSBTAG00000036372	MIR28	microRNA mir-28
chr1	78780398	78781090	693	ENSBTAG00000036372	MIR28	microRNA mir-28
chr1	78781168	78781399	232	ENSBTAG00000036372	MIR28	microRNA mir-28
chr1	78781862	78782012	151	ENSBTAG00000036372	MIR28	microRNA mir-28
chr1	78801942	78802918	977	ENSBTAG00000036372	MIR28	microRNA mir-28
chr1	78803143	78803823	681	ENSBTAG00000036372	MIR28	microRNA mir-28
chr1	78805034	78806088	1055	ENSBTAG00000036372	MIR28	microRNA mir-28
chr1	78807050	78807342	293	ENSBTAG00000036372	MIR28	microRNA mir-28
chr1	78807906	78807976	71	ENSBTAG00000036372	MIR28	microRNA mir-28
chr1	78809570	78809959	390	ENSBTAG00000036372	MIR28	microRNA mir-28
chr1	78812190	78813033	844	ENSBTAG00000036372	MIR28	microRNA mir-28
chr1	78813230	78813510	281	ENSBTAG00000036372	MIR28	microRNA mir-28
chr1	78814241	78814495	255	ENSBTAG00000036372	MIR28	microRNA mir-28
chr1	78826238	78826550	313	ENSBTAG00000036372	MIR28	microRNA mir-28
chr1	78832233	78832512	280	ENSBTAG00000036372	MIR28	microRNA mir-28
chr1	78832757	78833030	274	ENSBTAG00000036372	MIR28	microRNA mir-28
chr1	78833696	78833927	232	ENSBTAG00000036372	MIR28	microRNA mir-28
chr1	78860933	78861990	1058	ENSBTAG00000036372	MIR28	microRNA mir-28
chr1	78866803	78867103	301	ENSBTAG00000036372	MIR28	microRNA mir-28
chr1	78873751	78874441	691	ENSBTAG00000036372	MIR28	microRNA mir-28
chr1	78874567	78874711	145	ENSBTAG00000036372	MIR28	microRNA mir-28
chr1	78893201	78893432	232	ENSBTAG00000036372	MIR28	microRNA mir-28
chr1	78908928	78909480	553	ENSBTAG00000044001	LPP	LIM domain containing preferred translocation partner in lipoma
chr1	78909614	78910575	962	ENSBTAG00000044001	LPP	LIM domain containing preferred translocation partner in lipoma
chr1	78911632	78912151	520	ENSBTAG00000044001	LPP	LIM domain containing preferred translocation partner in lipoma
chr1	78912725	78913518	794	ENSBTAG00000044001	LPP	LIM domain containing preferred translocation partner in lipoma
chr1	78922838	78923250	413	ENSBTAG00000044001	LPP	LIM domain containing preferred translocation partner in lipoma
chr1	78923578	78923642	65	ENSBTAG00000044001	LPP	LIM domain containing preferred translocation partner in lipoma
chr1	78924248	78924450	203	ENSBTAG00000044001	LPP	LIM domain containing preferred translocation partner in lipoma
chr1	78931637	78931965	329	ENSBTAG00000044001	LPP	LIM domain containing preferred translocation partner in lipoma
chr1	78933219	78933625	407	ENSBTAG00000044001	LPP	LIM domain containing preferred translocation partner in lipoma
chr1	78936261	78936782	522	ENSBTAG00000044001	LPP	LIM domain containing preferred translocation partner in lipoma
chr1	78936878	78938678	1801	ENSBTAG00000044001	LPP	LIM domain containing preferred translocation partner in lipoma
chr1	78943332	78943921	590	ENSBTAG00000044001	LPP	LIM domain containing preferred translocation partner in lipoma
chr1	78962801	78963615	815	ENSBTAG00000044001	LPP	LIM domain containing preferred translocation partner in lipoma
chr1	78964240	78964687	448	ENSBTAG00000044001	LPP	LIM domain containing preferred translocation partner in lipoma
chr1	78964954	78965378	425	ENSBTAG00000044001	LPP	LIM domain containing preferred translocation partner in lipoma
chr1	78965660	78970489	4830	ENSBTAG00000044001	LPP	LIM domain containing preferred translocation partner in lipoma
chr1	78970593	78971511	919	ENSBTAG00000044001	LPP	LIM domain containing preferred translocation partner in lipoma
chr1	78994838	78995797	960	ENSBTAG00000044001	LPP	LIM domain containing preferred translocation partner in lipoma
chr1	78995973	78996997	1025	ENSBTAG00000044001	LPP	LIM domain containing preferred translocation partner in lipoma
chr1	78997295	78998126	832	ENSBTAG00000044001	LPP	LIM domain containing preferred translocation partner in lipoma
chr1	78998361	78999025	665	ENSBTAG00000044001	LPP	LIM domain containing preferred translocation partner in lipoma
chr1	78999682	79000130	449	ENSBTAG00000044001	LPP	LIM domain containing preferred translocation partner in lipoma
chr1	79000357	79007088	6732	ENSBTAG00000044001	LPP	LIM domain containing preferred translocation partner in lipoma
chr1	79007167	79008519	1353	ENSBTAG00000044001	LPP	LIM domain containing preferred translocation partner in lipoma
chr1	79008727	79010030	1304	ENSBTAG00000044001	LPP	LIM domain containing preferred translocation partner in lipoma
chr1	79010281	79012233	1953	ENSBTAG00000044001	LPP	LIM domain containing preferred translocation partner in lipoma
chr1	79012646	79013095	450	ENSBTAG00000044001	LPP	LIM domain containing preferred translocation partner in lipoma
chr1	79014375	79015686	1312	ENSBTAG00000044001	LPP	LIM domain containing preferred translocation partner in lipoma
chr1	79016048	79017300	1253	ENSBTAG00000044001	LPP	LIM domain containing preferred translocation partner in lipoma
chr1	79017406	79017869	464	ENSBTAG00000044001	LPP	LIM domain containing preferred translocation partner in lipoma
chr1	79018208	79018436	229	ENSBTAG00000044001	LPP	LIM domain containing preferred translocation partner in lipoma
chr1	79019369	79019600	232	ENSBTAG00000044001	LPP	LIM domain containing preferred translocation partner in lipoma
chr1	79024903	79025145	243	ENSBTAG00000044001	LPP	LIM domain containing preferred translocation partner in lipoma
chr1	79025480	79025711	232	ENSBTAG00000044001	LPP	LIM domain containing preferred translocation partner in lipoma
chr1	79025884	79027028	1145	ENSBTAG00000044001	LPP	LIM domain containing preferred translocation partner in lipoma
chr1	79027241	79027519	279	ENSBTAG00000044001	LPP	LIM domain containing preferred translocation partner in lipoma
chr1	79046303	79046534	232	ENSBTAG00000044001	LPP	LIM domain containing preferred translocation partner in lipoma
chr1	79058367	79058749	383	ENSBTAG00000044001	LPP	LIM domain containing preferred translocation partner in lipoma
chr1	79059225	79065727	6503	ENSBTAG00000044001	LPP	LIM domain containing preferred translocation partner in lipoma
chr1	79065831	79070660	4830	ENSBTAG00000044001	LPP	LIM domain containing preferred translocation partner in lipoma
chr1	79070989	79071863	875	ENSBTAG00000044001	LPP	LIM domain containing preferred translocation partner in lipoma
chr1	79073110	79074667	1558	ENSBTAG00000044001	LPP	LIM domain containing preferred translocation partner in lipoma
chr1	79076193	79076473	281	ENSBTAG00000044001	LPP	LIM domain containing preferred translocation partner in lipoma
chr1	79077304	79077726	423	ENSBTAG00000044001	LPP	LIM domain containing preferred translocation partner in lipoma
chr1	79079097	79079646	550	ENSBTAG00000044001	LPP	LIM domain containing preferred translocation partner in lipoma
chr1	79079886	79089973	10088	ENSBTAG00000044001	LPP	LIM domain containing preferred translocation partner in lipoma
chr1	79090167	79090487	321	ENSBTAG00000044001	LPP	LIM domain containing preferred translocation partner in lipoma
chr1	79090672	79091432	761	ENSBTAG00000044001	LPP	LIM domain containing preferred translocation partner in lipoma
chr1	79091780	79093301	1522	ENSBTAG00000044001	LPP	LIM domain containing preferred translocation partner in lipoma
chr1	79095256	79095346	91	ENSBTAG00000044001	LPP	LIM domain containing preferred translocation partner in lipoma
chr1	79102665	79103115	451	ENSBTAG00000044001	LPP	LIM domain containing preferred translocation partner in lipoma
chr1	79108483	79108737	255	ENSBTAG00000044001	LPP	LIM domain containing preferred translocation partner in lipoma
chr1	79109617	79109743	127	ENSBTAG00000044001	LPP	LIM domain containing preferred translocation partner in lipoma
chr1	79109991	79113305	3315	ENSBTAG00000044001	LPP	LIM domain containing preferred translocation partner in lipoma
chr1	79113793	79114068	276	ENSBTAG00000044001	LPP	LIM domain containing preferred translocation partner in lipoma
chr1	79116359	79116608	250	ENSBTAG00000044001	LPP	LIM domain containing preferred translocation partner in lipoma
chr1	79117303	79117692	390	ENSBTAG00000044001	LPP	LIM domain containing preferred translocation partner in lipoma
chr1	79120058	79120233	176	ENSBTAG00000044001	LPP	LIM domain containing preferred translocation partner in lipoma
chr1	79126134	79126541	408	ENSBTAG00000044001	LPP	LIM domain containing preferred translocation partner in lipoma
chr1	79126786	79127393	608	ENSBTAG00000044001	LPP	LIM domain containing preferred translocation partner in lipoma
chr1	79127650	79142732	15083	ENSBTAG00000044001	LPP	LIM domain containing preferred translocation partner in lipoma
chr1	79142970	79145238	2269	ENSBTAG00000044001	LPP	LIM domain containing preferred translocation partner in lipoma
chr1	79145364	79145668	305	ENSBTAG00000044001	LPP	LIM domain containing preferred translocation partner in lipoma
chr1	79146197	79146320	124	ENSBTAG00000044001	LPP	LIM domain containing preferred translocation partner in lipoma
chr1	79146780	79147042	263	ENSBTAG00000044001	LPP	LIM domain containing preferred translocation partner in lipoma
chr1	79147234	79148208	975	ENSBTAG00000044001	LPP	LIM domain containing preferred translocation partner in lipoma
chr1	79149343	79154227	4885	ENSBTAG00000044001	LPP	LIM domain containing preferred translocation partner in lipoma
chr1	79154371	79159017	4647	ENSBTAG00000044001	LPP	LIM domain containing preferred translocation partner in lipoma
chr1	79159200	79160401	1202	ENSBTAG00000044001	LPP	LIM domain containing preferred translocation partner in lipoma
chr1	79160546	79161952	1407	ENSBTAG00000044001	LPP	LIM domain containing preferred translocation partner in lipoma
chr1	79162631	79163195	565	ENSBTAG00000044001	LPP	LIM domain containing preferred translocation partner in lipoma
chr1	79184039	79184434	396	ENSBTAG00000044001	LPP	LIM domain containing preferred translocation partner in lipoma
chr1	79185138	79185322	185	ENSBTAG00000044001	LPP	LIM domain containing preferred translocation partner in lipoma
chr1	79186048	79190842	4795	ENSBTAG00000044001	LPP	LIM domain containing preferred translocation partner in lipoma
chr1	79190976	79196508	5533	ENSBTAG00000044001	LPP	LIM domain containing preferred translocation partner in lipoma
chr1	79214759	79215137	379	ENSBTAG00000044001	LPP	LIM domain containing preferred translocation partner in lipoma
chr1	79274975	79275438	464	ENSBTAG00000044001	LPP	LIM domain containing preferred translocation partner in lipoma
chr1	79289441	79290161	721	ENSBTAG00000044001	LPP	LIM domain containing preferred translocation partner in lipoma
chr1	79290292	79292626	2335	ENSBTAG00000044001	LPP	LIM domain containing preferred translocation partner in lipoma
chr1	79330364	79330622	259	ENSBTAG00000044001	LPP	LIM domain containing preferred translocation partner in lipoma
chr1	79330711	79330970	260	ENSBTAG00000044001	LPP	LIM domain containing preferred translocation partner in lipoma
chr1	79331167	79335988	4822	ENSBTAG00000044001	LPP	LIM domain containing preferred translocation partner in lipoma
chr1	79336158	79336716	559	ENSBTAG00000044001	LPP	LIM domain containing preferred translocation partner in lipoma
chr1	79336824	79337055	232	ENSBTAG00000044001	LPP	LIM domain containing preferred translocation partner in lipoma
chr1	79348323	79348526	204	ENSBTAG00000044001	LPP	LIM domain containing preferred translocation partner in lipoma
chr1	79419053	79420061	1009	ENSBTAG00000001511	BCL6	BCL6 transcription repressor
chr1	79485600	79486961	1362	ENSBTAG00000001511	BCL6	BCL6 transcription repressor
chr1	79487430	79488286	857	ENSBTAG00000001511	BCL6	BCL6 transcription repressor
chr1	79488372	79493808	5437	ENSBTAG00000001511	BCL6	BCL6 transcription repressor
chr1	79494015	79495140	1126	ENSBTAG00000001511	BCL6	BCL6 transcription repressor
chr1	79581008	79581211	204	ENSBTAG00000001511	BCL6	BCL6 transcription repressor
chr1	79581349	79597555	16207	ENSBTAG00000001511	BCL6	BCL6 transcription repressor
chr1	79598149	79598626	478	ENSBTAG00000001511	BCL6	BCL6 transcription repressor
chr1	79743453	79743832	380	ENSBTAG00000017312	SST	somatostatin
chr1	79744479	79745128	650	ENSBTAG00000017312	SST	somatostatin
chr1	79778803	79780304	1502	ENSBTAG00000017312	SST	somatostatin
chr1	79780446	79780733	288	ENSBTAG00000017312	SST	somatostatin
chr1	79780940	79781660	721	ENSBTAG00000017312	SST	somatostatin
chr1	79823675	79823908	234	ENSBTAG00000032265	RTP4	receptor transporter protein 4
chr1	79824123	79827391	3269	ENSBTAG00000032265	RTP4	receptor transporter protein 4
chr1	79865507	79865513	7	ENSBTAG00000032265	RTP4	receptor transporter protein 4
chr1	79875220	79876807	1588	ENSBTAG00000032265	RTP4	receptor transporter protein 4
chr1	79953186	79954074	889	ENSBTAG00000032265	RTP4	receptor transporter protein 4
chr1	79954896	79955136	241	ENSBTAG00000032265	RTP4	receptor transporter protein 4
chr1	79955442	79955746	305	ENSBTAG00000032265	RTP4	receptor transporter protein 4
chr1	79956371	79957210	840	ENSBTAG00000032265	RTP4	receptor transporter protein 4
chr1	79957431	79958373	943	ENSBTAG00000032265	RTP4	receptor transporter protein 4
chr1	79958713	79959020	308	ENSBTAG00000032265	RTP4	receptor transporter protein 4
chr1	79959635	79959930	296	ENSBTAG00000032265	RTP4	receptor transporter protein 4
chr1	80177565	80177800	236	ENSBTAG00000010357	ST6GAL1	ST6 beta-galactoside alpha-2,6-sialyltransferase 1
chr1	80185442	80186330	889	ENSBTAG00000010357	ST6GAL1	ST6 beta-galactoside alpha-2,6-sialyltransferase 1
chr1	80186410	80186684	275	ENSBTAG00000010357	ST6GAL1	ST6 beta-galactoside alpha-2,6-sialyltransferase 1
chr1	80187669	80187925	257	ENSBTAG00000010357	ST6GAL1	ST6 beta-galactoside alpha-2,6-sialyltransferase 1
chr1	80210563	80210814	252	ENSBTAG00000010357	ST6GAL1	ST6 beta-galactoside alpha-2,6-sialyltransferase 1
chr1	80211221	80212965	1745	ENSBTAG00000010357	ST6GAL1	ST6 beta-galactoside alpha-2,6-sialyltransferase 1
chr1	80213652	80214713	1062	ENSBTAG00000010357	ST6GAL1	ST6 beta-galactoside alpha-2,6-sialyltransferase 1
chr1	80215642	80216968	1327	ENSBTAG00000010357	ST6GAL1	ST6 beta-galactoside alpha-2,6-sialyltransferase 1
chr1	80217137	80220130	2994	ENSBTAG00000010357	ST6GAL1	ST6 beta-galactoside alpha-2,6-sialyltransferase 1
chr1	80345443	80345793	351	ENSBTAG00000045003	MIR2285K-3	microRNA mir-2285k-3
chr1	80389936	80390109	174	ENSBTAG00000014727	RFC4	replication factor C subunit 4
chr1	80390589	80391383	795	ENSBTAG00000014727	RFC4	replication factor C subunit 4
chr1	80391926	80392313	388	ENSBTAG00000014727	RFC4	replication factor C subunit 4
chr1	80399831	80402512	2682	ENSBTAG00000014727	RFC4	replication factor C subunit 4
chr1	80402779	80403010	232	ENSBTAG00000014727	RFC4	replication factor C subunit 4
chr1	80452175	80452874	700	ENSBTAG00000014727	RFC4	replication factor C subunit 4
chr1	80466447	80466634	188	ENSBTAG00000053567	MIR1248-2	microRNA mir-1248-2
chr1	80468619	80468678	60	ENSBTAG00000053567	MIR1248-2	microRNA mir-1248-2
chr1	80470768	80471024	257	ENSBTAG00000050812	MIR1248-1	microRNA mir-1248-1
chr1	80471205	80475259	4055	ENSBTAG00000014724	EIF4A2	eukaryotic translation initiation factor 4A2
chr1	80570534	80573221	2688	ENSBTAG00000017531	FETUB	fetuin B
chr1	80661669	80661907	239	ENSBTAG00000003151	DNAJB11	DnaJ heat shock protein family (Hsp40) member B11
chr1	80662173	80662689	517	ENSBTAG00000003151	DNAJB11	DnaJ heat shock protein family (Hsp40) member B11
chr1	80662791	80663379	589	ENSBTAG00000003151	DNAJB11	DnaJ heat shock protein family (Hsp40) member B11
chr1	80663612	80663910	299	ENSBTAG00000003151	DNAJB11	DnaJ heat shock protein family (Hsp40) member B11
chr1	80664009	80666524	2516	ENSBTAG00000003143	TBCCD1	TBCC domain containing 1
chr1	80693661	80693976	316	ENSBTAG00000003140	CRYGS	crystallin gamma S
chr1	80694281	80694596	316	ENSBTAG00000003140	CRYGS	crystallin gamma S
chr1	80696638	80697104	467	ENSBTAG00000003140	CRYGS	crystallin gamma S
chr1	80697245	80698063	819	ENSBTAG00000003140	CRYGS	crystallin gamma S
chr1	80703036	80703354	319	ENSBTAG00000003140	CRYGS	crystallin gamma S
chr1	80703593	80703904	312	ENSBTAG00000003140	CRYGS	crystallin gamma S
chr1	81026721	81027187	467	ENSBTAG00000014915	ETV5	ETS variant 5
chr1	81027860	81028314	455	ENSBTAG00000014915	ETV5	ETS variant 5
chr1	81028575	81029166	592	ENSBTAG00000014915	ETV5	ETS variant 5
chr1	81029484	81029718	235	ENSBTAG00000014915	ETV5	ETS variant 5
chr1	81051387	81051633	247	ENSBTAG00000014915	ETV5	ETS variant 5
chr1	81134002	81135023	1022	ENSBTAG00000014915	ETV5	ETS variant 5
chr1	81139691	81139966	276	ENSBTAG00000014915	ETV5	ETS variant 5
chr1	81144542	81146139	1598	ENSBTAG00000014915	ETV5	ETS variant 5
chr1	81155245	81155476	232	ENSBTAG00000014915	ETV5	ETS variant 5
chr1	81155736	81156465	730	ENSBTAG00000014915	ETV5	ETS variant 5
chr1	81184726	81186677	1952	ENSBTAG00000014915	ETV5	ETS variant 5
chr1	81287610	81287841	232	ENSBTAG00000001697	TRA2B	transformer 2 beta homolog
chr1	81287930	81290709	2780	ENSBTAG00000001697	TRA2B	transformer 2 beta homolog
chr1	81291009	81291255	247	ENSBTAG00000001697	TRA2B	transformer 2 beta homolog
chr1	81291528	81292028	501	ENSBTAG00000001697	TRA2B	transformer 2 beta homolog
chr1	81442958	81443461	504	ENSBTAG00000007666	IGF2BP2	insulin like growth factor 2 mRNA binding protein 2
chr1	81507905	81508174	270	ENSBTAG00000007666	IGF2BP2	insulin like growth factor 2 mRNA binding protein 2
chr1	81508553	81509111	559	ENSBTAG00000007666	IGF2BP2	insulin like growth factor 2 mRNA binding protein 2
chr1	81620275	81620491	217	ENSBTAG00000001749	SENP2	SUMO specific peptidase 2
chr1	81621086	81621164	79	ENSBTAG00000001749	SENP2	SUMO specific peptidase 2
chr1	81708574	81708807	234	ENSBTAG00000017115	TMEM41A	transmembrane protein 41A
chr1	81716526	81716907	382	ENSBTAG00000017115	TMEM41A	transmembrane protein 41A
chr1	81717455	81717792	338	ENSBTAG00000017115	TMEM41A	transmembrane protein 41A
chr1	81966112	81966357	246	ENSBTAG00000005212	C1H3orf70	chromosome 1 C3orf70 homolog
chr1	81966460	81966695	236	ENSBTAG00000005212	C1H3orf70	chromosome 1 C3orf70 homolog
chr1	81966805	81967163	359	ENSBTAG00000005212	C1H3orf70	chromosome 1 C3orf70 homolog
chr1	81967447	81967954	508	ENSBTAG00000005212	C1H3orf70	chromosome 1 C3orf70 homolog
chr1	81984206	81984993	788	ENSBTAG00000005212	C1H3orf70	chromosome 1 C3orf70 homolog
chr1	81986411	81986680	270	ENSBTAG00000005212	C1H3orf70	chromosome 1 C3orf70 homolog
chr1	81987571	81987802	232	ENSBTAG00000005212	C1H3orf70	chromosome 1 C3orf70 homolog
chr1	82103803	82104631	829	ENSBTAG00000005212	C1H3orf70	chromosome 1 C3orf70 homolog
chr1	82104920	82106801	1882	ENSBTAG00000005212	C1H3orf70	chromosome 1 C3orf70 homolog
chr1	82340051	82340498	448	ENSBTAG00000019014	MAGEF1	MAGE family member F1
chr1	82439783	82439884	102	ENSBTAG00000019014	MAGEF1	MAGE family member F1
chr1	82440317	82440887	571	ENSBTAG00000019014	MAGEF1	MAGE family member F1
chr1	82443231	82445177	1947	ENSBTAG00000019014	MAGEF1	MAGE family member F1
chr1	82445299	82446145	847	ENSBTAG00000019014	MAGEF1	MAGE family member F1
chr1	82464717	82465948	1232	ENSBTAG00000019014	MAGEF1	MAGE family member F1
chr1	82471110	82474897	3788	ENSBTAG00000019014	MAGEF1	MAGE family member F1
chr1	82475009	82476568	1560	ENSBTAG00000019014	MAGEF1	MAGE family member F1
chr1	82476647	82477121	475	ENSBTAG00000019014	MAGEF1	MAGE family member F1
chr1	82493708	82493983	276	ENSBTAG00000019014	MAGEF1	MAGE family member F1
chr1	82494161	82494423	263	ENSBTAG00000019014	MAGEF1	MAGE family member F1
chr1	82498916	82499542	627	ENSBTAG00000019014	MAGEF1	MAGE family member F1
chr1	82499649	82500868	1220	ENSBTAG00000019014	MAGEF1	MAGE family member F1
chr1	82501067	82501522	456	ENSBTAG00000019014	MAGEF1	MAGE family member F1
chr1	82507184	82511935	4752	ENSBTAG00000048858	MIR2284Y-3	microRNA mir-2284y-3
chr1	82512086	82514664	2579	ENSBTAG00000048858	MIR2284Y-3	microRNA mir-2284y-3
chr1	82514837	82515900	1064	ENSBTAG00000048858	MIR2284Y-3	microRNA mir-2284y-3
chr1	82516883	82517471	589	ENSBTAG00000048858	MIR2284Y-3	microRNA mir-2284y-3
chr1	82517592	82517847	256	ENSBTAG00000048858	MIR2284Y-3	microRNA mir-2284y-3
chr1	82536971	82537165	195	ENSBTAG00000048858	MIR2284Y-3	microRNA mir-2284y-3
chr1	82537484	82537913	430	ENSBTAG00000048858	MIR2284Y-3	microRNA mir-2284y-3
chr1	82537997	82544963	6967	ENSBTAG00000048858	MIR2284Y-3	microRNA mir-2284y-3
chr1	82588403	82592389	3987	ENSBTAG00000005313	EPHB3	EPH receptor B3
chr1	82599809	82600117	309	ENSBTAG00000005313	EPHB3	EPH receptor B3
chr1	82601047	82601470	424	ENSBTAG00000005313	EPHB3	EPH receptor B3
chr1	82606063	82610864	4802	ENSBTAG00000005313	EPHB3	EPH receptor B3
chr1	82611350	82611691	342	ENSBTAG00000005313	EPHB3	EPH receptor B3
chr1	82622064	82623048	985	ENSBTAG00000005313	EPHB3	EPH receptor B3
chr1	82623344	82626601	3258	ENSBTAG00000005313	EPHB3	EPH receptor B3
chr1	82626698	82632107	5410	ENSBTAG00000005313	EPHB3	EPH receptor B3
chr1	82746345	82746464	120	ENSBTAG00000008343	LOC524771	uncharacterized LOC524771
chr1	82746625	82747458	834	ENSBTAG00000008343	LOC524771	uncharacterized LOC524771
chr1	82757760	82759158	1399	ENSBTAG00000008343	LOC524771	uncharacterized LOC524771
chr1	82789406	82789954	549	ENSBTAG00000000476	THPO	thrombopoietin
chr1	82790135	82790369	235	ENSBTAG00000000476	THPO	thrombopoietin
chr1	82794693	82795637	945	ENSBTAG00000000476	THPO	thrombopoietin
chr1	82812161	82812697	537	ENSBTAG00000000476	THPO	thrombopoietin
chr1	82813660	82814096	437	ENSBTAG00000000476	THPO	thrombopoietin
chr1	82814745	82814976	232	ENSBTAG00000000476	THPO	thrombopoietin
chr1	82819160	82822112	2953	ENSBTAG00000000476	THPO	thrombopoietin
chr1	82826486	82826677	192	ENSBTAG00000040199	POLR2H	RNA polymerase II subunit H
chr1	82827094	82830368	3275	ENSBTAG00000040199	POLR2H	RNA polymerase II subunit H
chr1	82851453	82855539	4087	ENSBTAG00000012273	FAM131A	family with sequence similarity 131 member A
chr1	82866514	82869045	2532	ENSBTAG00000012273	FAM131A	family with sequence similarity 131 member A
chr1	82869158	82869820	663	ENSBTAG00000012273	FAM131A	family with sequence similarity 131 member A
chr1	82869907	82870262	356	ENSBTAG00000005660	PSMD2	proteasome 26S subunit, non-ATPase 2
chr1	82870403	82873185	2783	ENSBTAG00000005660	PSMD2	proteasome 26S subunit, non-ATPase 2
chr1	82887028	82889138	2111	ENSBTAG00000005660	PSMD2	proteasome 26S subunit, non-ATPase 2
chr1	82926327	82928721	2395	ENSBTAG00000005658	ECE2	endothelin converting enzyme 2
chr1	82967573	82968409	837	ENSBTAG00000006920	ABCF3	ATP binding cassette subfamily F member 3
chr1	82968637	82969380	744	ENSBTAG00000006920	ABCF3	ATP binding cassette subfamily F member 3
chr1	82974997	82975369	373	ENSBTAG00000020106	AP2M1	adaptor related protein complex 2 subunit mu 1
chr1	82975458	82979461	4004	ENSBTAG00000020106	AP2M1	adaptor related protein complex 2 subunit mu 1
chr1	82979791	82980146	356	ENSBTAG00000020106	AP2M1	adaptor related protein complex 2 subunit mu 1
chr1	82991876	82997800	5925	ENSBTAG00000020106	AP2M1	adaptor related protein complex 2 subunit mu 1
chr1	83011141	83013550	2410	ENSBTAG00000020106	AP2M1	adaptor related protein complex 2 subunit mu 1
chr1	83122494	83123247	754	ENSBTAG00000017666	ABCC5	ATP binding cassette subfamily C member 5
chr1	83193424	83193696	273	ENSBTAG00000014460	PARL	presenilin associated rhomboid like
chr1	83193908	83194322	415	ENSBTAG00000014460	PARL	presenilin associated rhomboid like
chr1	83194615	83195022	408	ENSBTAG00000014460	PARL	presenilin associated rhomboid like
chr1	83213227	83213951	725	ENSBTAG00000014460	PARL	presenilin associated rhomboid like
chr1	83281936	83282683	748	ENSBTAG00000014459	MAP6D1	MAP6 domain containing 1
chr1	83283854	83284895	1042	ENSBTAG00000014459	MAP6D1	MAP6 domain containing 1
chr1	83297181	83300030	2850	ENSBTAG00000014459	MAP6D1	MAP6 domain containing 1
chr1	83311674	83311975	302	ENSBTAG00000014459	MAP6D1	MAP6 domain containing 1
chr1	83312236	83312473	238	ENSBTAG00000014459	MAP6D1	MAP6 domain containing 1
chr1	83327180	83327501	322	ENSBTAG00000014459	MAP6D1	MAP6 domain containing 1
chr1	83329942	83330196	255	ENSBTAG00000014459	MAP6D1	MAP6 domain containing 1
chr1	83343127	83343856	730	ENSBTAG00000014459	MAP6D1	MAP6 domain containing 1
chr1	83343951	83344391	441	ENSBTAG00000014459	MAP6D1	MAP6 domain containing 1
chr1	83416196	83416501	306	ENSBTAG00000014451	YEATS2	YEATS domain containing 2
chr1	83479639	83482718	3080	ENSBTAG00000017450	KLHL24	kelch like family member 24
chr1	83525154	83525558	405	ENSBTAG00000017450	KLHL24	kelch like family member 24
chr1	83525814	83528144	2331	ENSBTAG00000017450	KLHL24	kelch like family member 24
chr1	83532780	83533011	232	ENSBTAG00000017450	KLHL24	kelch like family member 24
chr1	83636467	83636698	232	ENSBTAG00000017450	KLHL24	kelch like family member 24
chr1	83636964	83637700	737	ENSBTAG00000017450	KLHL24	kelch like family member 24
chr1	83637936	83641289	3354	ENSBTAG00000017450	KLHL24	kelch like family member 24
chr1	83641709	83642033	325	ENSBTAG00000017450	KLHL24	kelch like family member 24
chr1	83655490	83655960	471	ENSBTAG00000010397	B3GNT5	UDP-GlcNAc:betaGal beta-1,3-N-acetylglucosaminyltransferase 5
chr1	83761809	83762224	416	ENSBTAG00000010397	B3GNT5	UDP-GlcNAc:betaGal beta-1,3-N-acetylglucosaminyltransferase 5
chr1	83762724	83764097	1374	ENSBTAG00000010397	B3GNT5	UDP-GlcNAc:betaGal beta-1,3-N-acetylglucosaminyltransferase 5
chr1	83771237	83775670	4434	ENSBTAG00000010397	B3GNT5	UDP-GlcNAc:betaGal beta-1,3-N-acetylglucosaminyltransferase 5
chr1	83795015	83796750	1736	ENSBTAG00000010397	B3GNT5	UDP-GlcNAc:betaGal beta-1,3-N-acetylglucosaminyltransferase 5
chr1	83797359	83797557	199	ENSBTAG00000010397	B3GNT5	UDP-GlcNAc:betaGal beta-1,3-N-acetylglucosaminyltransferase 5
chr1	83816648	83816885	238	ENSBTAG00000010397	B3GNT5	UDP-GlcNAc:betaGal beta-1,3-N-acetylglucosaminyltransferase 5
chr1	83817260	83817602	343	ENSBTAG00000010397	B3GNT5	UDP-GlcNAc:betaGal beta-1,3-N-acetylglucosaminyltransferase 5
chr1	83825672	83827793	2122	ENSBTAG00000010397	B3GNT5	UDP-GlcNAc:betaGal beta-1,3-N-acetylglucosaminyltransferase 5
chr1	83960886	83961556	671	ENSBTAG00000006548	MCCC1	methylcrotonoyl-CoA carboxylase 1
chr1	83961680	83961920	241	ENSBTAG00000006548	MCCC1	methylcrotonoyl-CoA carboxylase 1
chr1	84022397	84022628	232	ENSBTAG00000012797	DCUN1D1	defective in cullin neddylation 1 domain containing 1
chr1	84047211	84049283	2073	ENSBTAG00000012797	DCUN1D1	defective in cullin neddylation 1 domain containing 1
chr1	84080041	84080310	270	ENSBTAG00000012797	DCUN1D1	defective in cullin neddylation 1 domain containing 1
chr1	84080804	84081176	373	ENSBTAG00000012797	DCUN1D1	defective in cullin neddylation 1 domain containing 1
chr1	84081837	84082959	1123	ENSBTAG00000012797	DCUN1D1	defective in cullin neddylation 1 domain containing 1
chr1	84114182	84115127	946	ENSBTAG00000012797	DCUN1D1	defective in cullin neddylation 1 domain containing 1
chr1	84115400	84116419	1020	ENSBTAG00000012797	DCUN1D1	defective in cullin neddylation 1 domain containing 1
chr1	84167713	84168020	308	ENSBTAG00000012797	DCUN1D1	defective in cullin neddylation 1 domain containing 1
chr1	84168223	84168598	376	ENSBTAG00000012797	DCUN1D1	defective in cullin neddylation 1 domain containing 1
chr1	84169411	84169640	230	ENSBTAG00000012797	DCUN1D1	defective in cullin neddylation 1 domain containing 1
chr1	84224192	84224672	481	ENSBTAG00000012797	DCUN1D1	defective in cullin neddylation 1 domain containing 1
chr1	84224865	84226583	1719	ENSBTAG00000012797	DCUN1D1	defective in cullin neddylation 1 domain containing 1
chr1	85068485	85068964	480	NA	SOX2	SRY-box transcription factor 2
chr1	85137893	85138031	139	NA	SOX2	SRY-box transcription factor 2
chr1	85138473	85139193	721	NA	SOX2	SRY-box transcription factor 2
chr1	85140118	85141211	1094	NA	SOX2	SRY-box transcription factor 2
chr1	85276188	85277670	1483	NA	SOX2	SRY-box transcription factor 2
chr1	85280022	85280137	116	NA	SOX2	SRY-box transcription factor 2
chr1	85304170	85304448	279	NA	SOX2	SRY-box transcription factor 2
chr1	86035461	86036017	557	ENSBTAG00000023513	DNAJC19	DnaJ heat shock protein family (Hsp40) member C19
chr1	86117933	86118184	252	ENSBTAG00000016457	FXR1	FMR1 autosomal homolog 1
chr1	86118324	86121970	3647	ENSBTAG00000016457	FXR1	FMR1 autosomal homolog 1
chr1	86189139	86190971	1833	ENSBTAG00000016457	FXR1	FMR1 autosomal homolog 1
chr1	86212919	86215201	2283	ENSBTAG00000016457	FXR1	FMR1 autosomal homolog 1
chr1	86317705	86318312	608	ENSBTAG00000001969	CCDC39	coiled-coil domain containing 39
chr1	86318406	86319140	735	ENSBTAG00000001969	CCDC39	coiled-coil domain containing 39
chr1	86381615	86383458	1844	ENSBTAG00000001968	TTC14	tetratricopeptide repeat domain 14
chr1	86759299	86759709	411	ENSBTAG00000013219	PEX5L	peroxisomal biogenesis factor 5 like
chr1	87350529	87350763	235	ENSBTAG00000005946	USP13	ubiquitin specific peptidase 13
chr1	87352225	87352456	232	ENSBTAG00000005946	USP13	ubiquitin specific peptidase 13
chr1	87423821	87424094	274	ENSBTAG00000005946	USP13	ubiquitin specific peptidase 13
chr1	87424778	87427986	3209	ENSBTAG00000005946	USP13	ubiquitin specific peptidase 13
chr1	87428287	87428714	428	ENSBTAG00000005946	USP13	ubiquitin specific peptidase 13
chr1	87474116	87475594	1479	ENSBTAG00000005946	USP13	ubiquitin specific peptidase 13
chr1	87479673	87482776	3104	ENSBTAG00000005946	USP13	ubiquitin specific peptidase 13
chr1	87517766	87519790	2025	ENSBTAG00000002463	NDUFB5	NADH:ubiquinone oxidoreductase subunit B5
chr1	87519874	87520105	232	ENSBTAG00000002462	MRPL47	mitochondrial ribosomal protein L47
chr1	87566854	87568181	1328	ENSBTAG00000002460	ACTL6A	actin like 6A
chr1	87647692	87648385	694	ENSBTAG00000002767	GNB4	G protein subunit beta 4
chr1	87666127	87666476	350	ENSBTAG00000002767	GNB4	G protein subunit beta 4
chr1	87754200	87754696	497	ENSBTAG00000010485	MFN1	mitofusin 1
chr1	87755512	87755947	436	ENSBTAG00000010485	MFN1	mitofusin 1
chr1	87763709	87765222	1514	ENSBTAG00000010485	MFN1	mitofusin 1
chr1	87791367	87795265	3899	ENSBTAG00000037393	ZNF639	zinc finger protein 639
chr1	87892221	87892757	537	ENSBTAG00000009232	PIK3CA	phosphatidylinositol-4,5-bisphosphate 3-kinase catalytic subunit alpha
chr1	87893833	87894064	232	ENSBTAG00000009232	PIK3CA	phosphatidylinositol-4,5-bisphosphate 3-kinase catalytic subunit alpha
chr1	87910076	87910575	500	ENSBTAG00000009232	PIK3CA	phosphatidylinositol-4,5-bisphosphate 3-kinase catalytic subunit alpha
chr1	87960642	87961066	425	ENSBTAG00000012463	ZMAT3	zinc finger matrin-type 3
chr1	87962241	87966668	4428	ENSBTAG00000012463	ZMAT3	zinc finger matrin-type 3
chr1	88005290	88008016	2727	ENSBTAG00000012463	ZMAT3	zinc finger matrin-type 3
chr1	88008431	88008846	416	ENSBTAG00000012463	ZMAT3	zinc finger matrin-type 3
chr1	88009037	88009292	256	ENSBTAG00000012463	ZMAT3	zinc finger matrin-type 3
chr1	88034934	88035245	312	ENSBTAG00000012463	ZMAT3	zinc finger matrin-type 3
chr1	88058613	88058852	240	ENSBTAG00000012463	ZMAT3	zinc finger matrin-type 3
chr1	88271422	88271788	367	ENSBTAG00000035144	PLCXD1	phosphatidylinositol-specific phospholipase C, X domain containing 1
chr1	88271888	88272434	547	ENSBTAG00000035144	PLCXD1	phosphatidylinositol-specific phospholipase C, X domain containing 1
chr1	88360858	88363217	2360	ENSBTAG00000035144	PLCXD1	phosphatidylinositol-specific phospholipase C, X domain containing 1
chr1	88394225	88396630	2406	ENSBTAG00000035144	PLCXD1	phosphatidylinositol-specific phospholipase C, X domain containing 1
chr1	88396749	88398330	1582	ENSBTAG00000035144	PLCXD1	phosphatidylinositol-specific phospholipase C, X domain containing 1
chr1	88398805	88399220	416	ENSBTAG00000035144	PLCXD1	phosphatidylinositol-specific phospholipase C, X domain containing 1
chr1	88407055	88411366	4312	ENSBTAG00000035144	PLCXD1	phosphatidylinositol-specific phospholipase C, X domain containing 1
chr1	88411493	88411728	236	ENSBTAG00000035144	PLCXD1	phosphatidylinositol-specific phospholipase C, X domain containing 1
chr1	88411813	88412232	420	ENSBTAG00000035144	PLCXD1	phosphatidylinositol-specific phospholipase C, X domain containing 1
chr1	88414404	88414753	350	ENSBTAG00000035144	PLCXD1	phosphatidylinositol-specific phospholipase C, X domain containing 1
chr1	88414866	88415710	845	ENSBTAG00000035144	PLCXD1	phosphatidylinositol-specific phospholipase C, X domain containing 1
chr1	88415794	88419002	3209	ENSBTAG00000035144	PLCXD1	phosphatidylinositol-specific phospholipase C, X domain containing 1
chr1	88419939	88419965	27	ENSBTAG00000035144	PLCXD1	phosphatidylinositol-specific phospholipase C, X domain containing 1
chr1	88422737	88429440	6704	ENSBTAG00000035144	PLCXD1	phosphatidylinositol-specific phospholipase C, X domain containing 1
chr1	88430466	88431273	808	ENSBTAG00000035144	PLCXD1	phosphatidylinositol-specific phospholipase C, X domain containing 1
chr1	88974916	88975159	244	ENSBTAG00000011377	KCNMB2	potassium calcium-activated channel subfamily M regulatory beta subunit 2
chr1	88975262	88975726	465	ENSBTAG00000011377	KCNMB2	potassium calcium-activated channel subfamily M regulatory beta subunit 2
chr1	88975854	88976374	521	ENSBTAG00000011377	KCNMB2	potassium calcium-activated channel subfamily M regulatory beta subunit 2
chr1	88986323	88987198	876	ENSBTAG00000011377	KCNMB2	potassium calcium-activated channel subfamily M regulatory beta subunit 2
chr1	88987878	88988027	150	ENSBTAG00000011377	KCNMB2	potassium calcium-activated channel subfamily M regulatory beta subunit 2
chr1	88999824	89000559	736	ENSBTAG00000011377	KCNMB2	potassium calcium-activated channel subfamily M regulatory beta subunit 2
chr1	89331934	89332392	459	ENSBTAG00000011377	KCNMB2	potassium calcium-activated channel subfamily M regulatory beta subunit 2
chr1	89332488	89334536	2049	ENSBTAG00000011377	KCNMB2	potassium calcium-activated channel subfamily M regulatory beta subunit 2
chr1	89508469	89508770	302	ENSBTAG00000021910	TBL1XR1	transducin beta like 1 X-linked receptor 1
chr1	89513406	89514434	1029	ENSBTAG00000021910	TBL1XR1	transducin beta like 1 X-linked receptor 1
chr1	89515408	89515583	176	ENSBTAG00000021910	TBL1XR1	transducin beta like 1 X-linked receptor 1
chr1	89530389	89531263	875	ENSBTAG00000021910	TBL1XR1	transducin beta like 1 X-linked receptor 1
chr1	89601582	89601979	398	ENSBTAG00000021910	TBL1XR1	transducin beta like 1 X-linked receptor 1
chr1	89602679	89602910	232	ENSBTAG00000021910	TBL1XR1	transducin beta like 1 X-linked receptor 1
chr1	89612551	89613888	1338	ENSBTAG00000021910	TBL1XR1	transducin beta like 1 X-linked receptor 1
chr1	89617165	89617641	477	ENSBTAG00000021910	TBL1XR1	transducin beta like 1 X-linked receptor 1
chr1	89617762	89618028	267	ENSBTAG00000021910	TBL1XR1	transducin beta like 1 X-linked receptor 1
chr1	89619011	89619245	235	ENSBTAG00000021910	TBL1XR1	transducin beta like 1 X-linked receptor 1
chr1	89652221	89652627	407	ENSBTAG00000021910	TBL1XR1	transducin beta like 1 X-linked receptor 1
chr1	89755758	89755817	60	ENSBTAG00000021910	TBL1XR1	transducin beta like 1 X-linked receptor 1
chr1	89763821	89764457	637	ENSBTAG00000021910	TBL1XR1	transducin beta like 1 X-linked receptor 1
chr1	89791013	89792572	1560	ENSBTAG00000021910	TBL1XR1	transducin beta like 1 X-linked receptor 1
chr1	89799422	89802509	3088	ENSBTAG00000021910	TBL1XR1	transducin beta like 1 X-linked receptor 1
chr1	89803246	89807667	4422	ENSBTAG00000021910	TBL1XR1	transducin beta like 1 X-linked receptor 1
chr1	89807775	89808327	553	ENSBTAG00000021910	TBL1XR1	transducin beta like 1 X-linked receptor 1
chr1	89813122	89813357	236	ENSBTAG00000021910	TBL1XR1	transducin beta like 1 X-linked receptor 1
chr1	89813916	89814197	282	ENSBTAG00000021910	TBL1XR1	transducin beta like 1 X-linked receptor 1
chr1	89835696	89835983	288	ENSBTAG00000021910	TBL1XR1	transducin beta like 1 X-linked receptor 1
chr1	89910040	89911751	1712	ENSBTAG00000021910	TBL1XR1	transducin beta like 1 X-linked receptor 1
chr1	89912021	89912518	498	ENSBTAG00000021910	TBL1XR1	transducin beta like 1 X-linked receptor 1
chr1	89922735	89923720	986	ENSBTAG00000021910	TBL1XR1	transducin beta like 1 X-linked receptor 1
chr1	89927902	89928181	280	ENSBTAG00000021910	TBL1XR1	transducin beta like 1 X-linked receptor 1
chr1	89928381	89928747	367	ENSBTAG00000021910	TBL1XR1	transducin beta like 1 X-linked receptor 1
chr1	89928854	89930266	1413	ENSBTAG00000021910	TBL1XR1	transducin beta like 1 X-linked receptor 1
chr1	89930434	89931134	701	ENSBTAG00000021910	TBL1XR1	transducin beta like 1 X-linked receptor 1
chr1	89931223	89931668	446	ENSBTAG00000021910	TBL1XR1	transducin beta like 1 X-linked receptor 1
chr1	90028725	90029468	744	ENSBTAG00000021910	TBL1XR1	transducin beta like 1 X-linked receptor 1
chr1	90029799	90032357	2559	ENSBTAG00000021910	TBL1XR1	transducin beta like 1 X-linked receptor 1
chr1	90033099	90033436	338	ENSBTAG00000021910	TBL1XR1	transducin beta like 1 X-linked receptor 1
chr1	90040421	90040720	300	ENSBTAG00000021910	TBL1XR1	transducin beta like 1 X-linked receptor 1
chr1	90043854	90044242	389	ENSBTAG00000021910	TBL1XR1	transducin beta like 1 X-linked receptor 1
chr1	90063328	90064058	731	ENSBTAG00000021910	TBL1XR1	transducin beta like 1 X-linked receptor 1
chr1	90074420	90074903	484	ENSBTAG00000021910	TBL1XR1	transducin beta like 1 X-linked receptor 1
chr1	90075343	90075657	315	ENSBTAG00000021910	TBL1XR1	transducin beta like 1 X-linked receptor 1
chr1	90076180	90076411	232	ENSBTAG00000021910	TBL1XR1	transducin beta like 1 X-linked receptor 1
chr1	90081034	90081309	276	ENSBTAG00000021910	TBL1XR1	transducin beta like 1 X-linked receptor 1
chr1	90081803	90083766	1964	ENSBTAG00000021910	TBL1XR1	transducin beta like 1 X-linked receptor 1
chr1	90083904	90084564	661	ENSBTAG00000021910	TBL1XR1	transducin beta like 1 X-linked receptor 1
chr1	90106008	90106279	272	ENSBTAG00000021910	TBL1XR1	transducin beta like 1 X-linked receptor 1
chr1	90134637	90134868	232	ENSBTAG00000021910	TBL1XR1	transducin beta like 1 X-linked receptor 1
chr1	90135466	90135837	372	ENSBTAG00000021910	TBL1XR1	transducin beta like 1 X-linked receptor 1
chr1	90142639	90144700	2062	ENSBTAG00000021910	TBL1XR1	transducin beta like 1 X-linked receptor 1
chr1	90168741	90169186	446	ENSBTAG00000021910	TBL1XR1	transducin beta like 1 X-linked receptor 1
chr1	90169388	90169794	407	ENSBTAG00000021910	TBL1XR1	transducin beta like 1 X-linked receptor 1
chr1	90252044	90252275	232	ENSBTAG00000021910	TBL1XR1	transducin beta like 1 X-linked receptor 1
chr1	90259102	90259253	152	ENSBTAG00000021910	TBL1XR1	transducin beta like 1 X-linked receptor 1
chr1	92012665	92012943	279	ENSBTAG00000021910	TBL1XR1	transducin beta like 1 X-linked receptor 1
chr1	92990885	92991132	248	ENSBTAG00000031891	NLGN1	neuroligin 1
chr1	92991534	92992340	807	ENSBTAG00000031891	NLGN1	neuroligin 1
chr1	92992588	92993145	558	ENSBTAG00000031891	NLGN1	neuroligin 1
chr1	93534436	93534702	267	ENSBTAG00000031891	NLGN1	neuroligin 1
chr1	94748056	94748304	249	ENSBTAG00000023814	ECT2	epithelial cell transforming 2
chr1	94749129	94749572	444	ENSBTAG00000023814	ECT2	epithelial cell transforming 2
chr1	94750036	94750321	286	ENSBTAG00000023814	ECT2	epithelial cell transforming 2
chr1	94767878	94768109	232	ENSBTAG00000023814	ECT2	epithelial cell transforming 2
chr1	94768392	94769366	975	ENSBTAG00000023814	ECT2	epithelial cell transforming 2
chr1	95191796	95193758	1963	ENSBTAG00000010874	GHSR	growth hormone secretagogue receptor
chr1	95193858	95195420	1563	ENSBTAG00000010874	GHSR	growth hormone secretagogue receptor
chr1	95195519	95195900	382	ENSBTAG00000010874	GHSR	growth hormone secretagogue receptor
chr1	95196072	95201881	5810	ENSBTAG00000010874	GHSR	growth hormone secretagogue receptor
chr1	95202236	95202515	280	ENSBTAG00000010874	GHSR	growth hormone secretagogue receptor
chr1	95204615	95205064	450	ENSBTAG00000010874	GHSR	growth hormone secretagogue receptor
chr1	95205433	95210072	4640	ENSBTAG00000010874	GHSR	growth hormone secretagogue receptor
chr1	95210806	95211132	327	ENSBTAG00000010874	GHSR	growth hormone secretagogue receptor
chr1	95224893	95225000	108	ENSBTAG00000019376	FNDC3B	fibronectin type III domain containing 3B
chr1	95226065	95226502	438	ENSBTAG00000019376	FNDC3B	fibronectin type III domain containing 3B
chr1	95233439	95233712	274	ENSBTAG00000019376	FNDC3B	fibronectin type III domain containing 3B
chr1	95247719	95247960	242	ENSBTAG00000019376	FNDC3B	fibronectin type III domain containing 3B
chr1	95258670	95258924	255	ENSBTAG00000019376	FNDC3B	fibronectin type III domain containing 3B
chr1	95300262	95300514	253	ENSBTAG00000019376	FNDC3B	fibronectin type III domain containing 3B
chr1	95304016	95304450	435	ENSBTAG00000019376	FNDC3B	fibronectin type III domain containing 3B
chr1	95304563	95307802	3240	ENSBTAG00000019376	FNDC3B	fibronectin type III domain containing 3B
chr1	95307887	95308400	514	ENSBTAG00000019376	FNDC3B	fibronectin type III domain containing 3B
chr1	95309114	95309385	272	ENSBTAG00000019376	FNDC3B	fibronectin type III domain containing 3B
chr1	95319789	95320167	379	ENSBTAG00000019376	FNDC3B	fibronectin type III domain containing 3B
chr1	95323766	95324365	600	ENSBTAG00000019376	FNDC3B	fibronectin type III domain containing 3B
chr1	95324631	95324798	168	ENSBTAG00000019376	FNDC3B	fibronectin type III domain containing 3B
chr1	95333380	95333859	480	ENSBTAG00000019376	FNDC3B	fibronectin type III domain containing 3B
chr1	95339338	95342160	2823	ENSBTAG00000019376	FNDC3B	fibronectin type III domain containing 3B
chr1	95342566	95345924	3359	ENSBTAG00000019376	FNDC3B	fibronectin type III domain containing 3B
chr1	95354761	95355079	319	ENSBTAG00000019376	FNDC3B	fibronectin type III domain containing 3B
chr1	95360016	95360230	215	ENSBTAG00000019376	FNDC3B	fibronectin type III domain containing 3B
chr1	95360520	95365191	4672	ENSBTAG00000019376	FNDC3B	fibronectin type III domain containing 3B
chr1	95383539	95383948	410	ENSBTAG00000019376	FNDC3B	fibronectin type III domain containing 3B
chr1	95384570	95387908	3339	ENSBTAG00000019376	FNDC3B	fibronectin type III domain containing 3B
chr1	95388174	95388459	286	ENSBTAG00000019376	FNDC3B	fibronectin type III domain containing 3B
chr1	95390568	95390816	249	ENSBTAG00000019376	FNDC3B	fibronectin type III domain containing 3B
chr1	95391789	95395051	3263	ENSBTAG00000019376	FNDC3B	fibronectin type III domain containing 3B
chr1	95400530	95400612	83	ENSBTAG00000019376	FNDC3B	fibronectin type III domain containing 3B
chr1	95401994	95402670	677	ENSBTAG00000019376	FNDC3B	fibronectin type III domain containing 3B
chr1	95403314	95403646	333	ENSBTAG00000019376	FNDC3B	fibronectin type III domain containing 3B
chr1	95403910	95404141	232	ENSBTAG00000019376	FNDC3B	fibronectin type III domain containing 3B
chr1	95404595	95404999	405	ENSBTAG00000019376	FNDC3B	fibronectin type III domain containing 3B
chr1	95405237	95405654	418	ENSBTAG00000019376	FNDC3B	fibronectin type III domain containing 3B
chr1	95405821	95406101	281	ENSBTAG00000019376	FNDC3B	fibronectin type III domain containing 3B
chr1	95406233	95406585	353	ENSBTAG00000019376	FNDC3B	fibronectin type III domain containing 3B
chr1	95406845	95407361	517	ENSBTAG00000019376	FNDC3B	fibronectin type III domain containing 3B
chr1	95411155	95411385	231	ENSBTAG00000019376	FNDC3B	fibronectin type III domain containing 3B
[truncated: 59,554 more rows]

## Sheet: H3K27me3 peaks in dbsc
H3K27me3 peaks called from dbsc
seqnames	start	end	width	ENSEMBL	SYMBOL	GENENAME
chr1	689132	689585	454	ENSBTAG00000020035	RCAN1	regulator of calcineurin 1
chr1	821064	821763	700	ENSBTAG00000020035	RCAN1	regulator of calcineurin 1
chr1	822162	822387	226	ENSBTAG00000020035	RCAN1	regulator of calcineurin 1
chr1	839032	839144	113	ENSBTAG00000020035	RCAN1	regulator of calcineurin 1
chr1	847667	848017	351	ENSBTAG00000020035	RCAN1	regulator of calcineurin 1
chr1	873838	874302	465	ENSBTAG00000020035	RCAN1	regulator of calcineurin 1
chr1	1034238	1035043	806	ENSBTAG00000001150	KCNE1	potassium voltage-gated channel subfamily E regulatory subunit 1
chr1	1138124	1138988	865	ENSBTAG00000026260	KCNE2	potassium voltage-gated channel subfamily E regulatory subunit 2
chr1	1142070	1144520	2451	ENSBTAG00000026260	KCNE2	potassium voltage-gated channel subfamily E regulatory subunit 2
chr1	1145406	1145901	496	ENSBTAG00000026260	KCNE2	potassium voltage-gated channel subfamily E regulatory subunit 2
chr1	1178887	1179114	228	ENSBTAG00000026260	KCNE2	potassium voltage-gated channel subfamily E regulatory subunit 2
chr1	1179428	1179501	74	ENSBTAG00000026260	KCNE2	potassium voltage-gated channel subfamily E regulatory subunit 2
chr1	1189707	1190759	1053	ENSBTAG00000026260	KCNE2	potassium voltage-gated channel subfamily E regulatory subunit 2
chr1	1192990	1194402	1413	ENSBTAG00000026260	KCNE2	potassium voltage-gated channel subfamily E regulatory subunit 2
chr1	1194873	1195262	390	ENSBTAG00000026260	KCNE2	potassium voltage-gated channel subfamily E regulatory subunit 2
chr1	1197559	1197903	345	ENSBTAG00000026260	KCNE2	potassium voltage-gated channel subfamily E regulatory subunit 2
chr1	1211156	1211858	703	ENSBTAG00000026260	KCNE2	potassium voltage-gated channel subfamily E regulatory subunit 2
chr1	1220564	1220879	316	ENSBTAG00000026260	KCNE2	potassium voltage-gated channel subfamily E regulatory subunit 2
chr1	1242371	1242694	324	ENSBTAG00000026260	KCNE2	potassium voltage-gated channel subfamily E regulatory subunit 2
chr1	1261797	1262344	548	ENSBTAG00000026260	KCNE2	potassium voltage-gated channel subfamily E regulatory subunit 2
chr1	1264570	1265303	734	ENSBTAG00000026260	KCNE2	potassium voltage-gated channel subfamily E regulatory subunit 2
chr1	1266520	1266584	65	ENSBTAG00000026260	KCNE2	potassium voltage-gated channel subfamily E regulatory subunit 2
chr1	1486203	1486557	355	ENSBTAG00000012594	MRPS6	mitochondrial ribosomal protein S6
chr1	1487012	1488992	1981	ENSBTAG00000012594	MRPS6	mitochondrial ribosomal protein S6
chr1	1491466	1491794	329	ENSBTAG00000012594	MRPS6	mitochondrial ribosomal protein S6
chr1	1500715	1501459	745	ENSBTAG00000012594	MRPS6	mitochondrial ribosomal protein S6
chr1	1502018	1503108	1091	ENSBTAG00000012594	MRPS6	mitochondrial ribosomal protein S6
chr1	1503491	1503565	75	ENSBTAG00000012594	MRPS6	mitochondrial ribosomal protein S6
chr1	1505193	1505587	395	ENSBTAG00000012594	MRPS6	mitochondrial ribosomal protein S6
chr1	1508706	1508933	228	ENSBTAG00000012594	MRPS6	mitochondrial ribosomal protein S6
chr1	1510780	1511363	584	ENSBTAG00000012594	MRPS6	mitochondrial ribosomal protein S6
chr1	1515858	1516916	1059	ENSBTAG00000012594	MRPS6	mitochondrial ribosomal protein S6
chr1	1517405	1518159	755	ENSBTAG00000012594	MRPS6	mitochondrial ribosomal protein S6
chr1	1519740	1522177	2438	ENSBTAG00000012594	MRPS6	mitochondrial ribosomal protein S6
chr1	1528735	1528994	260	ENSBTAG00000012594	MRPS6	mitochondrial ribosomal protein S6
chr1	1531614	1531840	227	ENSBTAG00000012594	MRPS6	mitochondrial ribosomal protein S6
chr1	1533473	1538223	4751	ENSBTAG00000012594	MRPS6	mitochondrial ribosomal protein S6
chr1	1538590	1544039	5450	ENSBTAG00000012594	MRPS6	mitochondrial ribosomal protein S6
chr1	1547141	1548223	1083	ENSBTAG00000012594	MRPS6	mitochondrial ribosomal protein S6
chr1	1550392	1551711	1320	ENSBTAG00000018278	ATP5PO	ATP synthase peripheral stalk subunit OSCP
chr1	1555531	1557074	1544	ENSBTAG00000018278	ATP5PO	ATP synthase peripheral stalk subunit OSCP
chr1	1559742	1560312	571	ENSBTAG00000018278	ATP5PO	ATP synthase peripheral stalk subunit OSCP
chr1	1561957	1562089	133	ENSBTAG00000018278	ATP5PO	ATP synthase peripheral stalk subunit OSCP
chr1	1562906	1563619	714	ENSBTAG00000018278	ATP5PO	ATP synthase peripheral stalk subunit OSCP
chr1	1569023	1569993	971	ENSBTAG00000018278	ATP5PO	ATP synthase peripheral stalk subunit OSCP
chr1	1592309	1593287	979	ENSBTAG00000018278	ATP5PO	ATP synthase peripheral stalk subunit OSCP
chr1	1597984	1598474	491	ENSBTAG00000018278	ATP5PO	ATP synthase peripheral stalk subunit OSCP
chr1	1633653	1633996	344	ENSBTAG00000018278	ATP5PO	ATP synthase peripheral stalk subunit OSCP
chr1	2043445	2044094	650	ENSBTAG00000001258	TMEM50B	transmembrane protein 50B
chr1	2228803	2229059	257	ENSBTAG00000021819	IFNAR1	interferon alpha and beta receptor subunit 1
chr1	2229482	2229908	427	ENSBTAG00000021819	IFNAR1	interferon alpha and beta receptor subunit 1
chr1	2232519	2233993	1475	ENSBTAG00000021819	IFNAR1	interferon alpha and beta receptor subunit 1
chr1	2234962	2237781	2820	ENSBTAG00000021819	IFNAR1	interferon alpha and beta receptor subunit 1
chr1	2238566	2238961	396	ENSBTAG00000021819	IFNAR1	interferon alpha and beta receptor subunit 1
chr1	2240690	2241049	360	ENSBTAG00000021819	IFNAR1	interferon alpha and beta receptor subunit 1
chr1	2251589	2252267	679	ENSBTAG00000021819	IFNAR1	interferon alpha and beta receptor subunit 1
chr1	2254156	2254688	533	ENSBTAG00000021819	IFNAR1	interferon alpha and beta receptor subunit 1
chr1	2255571	2255593	23	ENSBTAG00000021819	IFNAR1	interferon alpha and beta receptor subunit 1
chr1	2351178	2353278	2101	ENSBTAG00000015212	IFNAR2	interferon alpha and beta receptor subunit 2
chr1	2354426	2355109	684	ENSBTAG00000015212	IFNAR2	interferon alpha and beta receptor subunit 2
chr1	2358177	2358299	123	ENSBTAG00000015212	IFNAR2	interferon alpha and beta receptor subunit 2
chr1	2380315	2384068	3754	ENSBTAG00000015212	IFNAR2	interferon alpha and beta receptor subunit 2
chr1	2457699	2458907	1209	ENSBTAG00000037547	OLIG1	oligodendrocyte transcription factor 1
chr1	2460794	2461216	423	ENSBTAG00000037547	OLIG1	oligodendrocyte transcription factor 1
chr1	2461546	2461675	130	ENSBTAG00000037547	OLIG1	oligodendrocyte transcription factor 1
chr1	2463263	2463305	43	ENSBTAG00000037547	OLIG1	oligodendrocyte transcription factor 1
chr1	2464250	2466921	2672	ENSBTAG00000037547	OLIG1	oligodendrocyte transcription factor 1
chr1	2469253	2469537	285	ENSBTAG00000037547	OLIG1	oligodendrocyte transcription factor 1
chr1	2472763	2472810	48	ENSBTAG00000037547	OLIG1	oligodendrocyte transcription factor 1
chr1	2480216	2480318	103	ENSBTAG00000037547	OLIG1	oligodendrocyte transcription factor 1
chr1	2492855	2493573	719	ENSBTAG00000037547	OLIG1	oligodendrocyte transcription factor 1
chr1	2493937	2494187	251	ENSBTAG00000037547	OLIG1	oligodendrocyte transcription factor 1
chr1	2495107	2495544	438	ENSBTAG00000037547	OLIG1	oligodendrocyte transcription factor 1
chr1	2496860	2498950	2091	ENSBTAG00000037547	OLIG1	oligodendrocyte transcription factor 1
chr1	2500840	2501690	851	ENSBTAG00000037547	OLIG1	oligodendrocyte transcription factor 1
chr1	2542001	2545544	3544	ENSBTAG00000037547	OLIG1	oligodendrocyte transcription factor 1
chr1	2545890	2545890	1	ENSBTAG00000037547	OLIG1	oligodendrocyte transcription factor 1
chr1	2548608	2548685	78	ENSBTAG00000037547	OLIG1	oligodendrocyte transcription factor 1
chr1	2549340	2551044	1705	ENSBTAG00000037547	OLIG1	oligodendrocyte transcription factor 1
chr1	2553040	2553111	72	ENSBTAG00000037547	OLIG1	oligodendrocyte transcription factor 1
chr1	2647147	2647169	23	ENSBTAG00000043993	C1H21orf62	chromosome 1 C21orf62 homolog
chr1	2650047	2651972	1926	ENSBTAG00000043993	C1H21orf62	chromosome 1 C21orf62 homolog
chr1	2652860	2652930	71	ENSBTAG00000043993	C1H21orf62	chromosome 1 C21orf62 homolog
chr1	2661685	2662065	381	ENSBTAG00000043993	C1H21orf62	chromosome 1 C21orf62 homolog
chr1	2695961	2696765	805	ENSBTAG00000043993	C1H21orf62	chromosome 1 C21orf62 homolog
chr1	2697502	2698183	682	ENSBTAG00000043993	C1H21orf62	chromosome 1 C21orf62 homolog
chr1	2700059	2700519	461	ENSBTAG00000043993	C1H21orf62	chromosome 1 C21orf62 homolog
chr1	2701024	2701323	300	ENSBTAG00000043993	C1H21orf62	chromosome 1 C21orf62 homolog
chr1	2702263	2703486	1224	ENSBTAG00000043993	C1H21orf62	chromosome 1 C21orf62 homolog
chr1	2708994	2709114	121	ENSBTAG00000043993	C1H21orf62	chromosome 1 C21orf62 homolog
chr1	2725171	2725831	661	ENSBTAG00000043993	C1H21orf62	chromosome 1 C21orf62 homolog
chr1	2727838	2729559	1722	ENSBTAG00000043993	C1H21orf62	chromosome 1 C21orf62 homolog
chr1	2730247	2730476	230	ENSBTAG00000043993	C1H21orf62	chromosome 1 C21orf62 homolog
chr1	2731689	2732033	345	ENSBTAG00000043993	C1H21orf62	chromosome 1 C21orf62 homolog
chr1	2734993	2736875	1883	ENSBTAG00000043993	C1H21orf62	chromosome 1 C21orf62 homolog
chr1	2737235	2737714	480	ENSBTAG00000043993	C1H21orf62	chromosome 1 C21orf62 homolog
chr1	2738326	2741719	3394	ENSBTAG00000043993	C1H21orf62	chromosome 1 C21orf62 homolog
chr1	2742076	2743705	1630	ENSBTAG00000043993	C1H21orf62	chromosome 1 C21orf62 homolog
chr1	2744900	2745238	339	ENSBTAG00000043993	C1H21orf62	chromosome 1 C21orf62 homolog
chr1	2754432	2755255	824	ENSBTAG00000043993	C1H21orf62	chromosome 1 C21orf62 homolog
chr1	2771797	2771854	58	ENSBTAG00000003064	PAXBP1	PAX3 and PAX7 binding protein 1
chr1	2774395	2775589	1195	ENSBTAG00000003064	PAXBP1	PAX3 and PAX7 binding protein 1
chr1	2775907	2776919	1013	ENSBTAG00000003064	PAXBP1	PAX3 and PAX7 binding protein 1
chr1	2777499	2782560	5062	ENSBTAG00000003064	PAXBP1	PAX3 and PAX7 binding protein 1
chr1	2956921	2957495	575	ENSBTAG00000003059	CFAP298	cilia and flagella associated protein 298
chr1	2959541	2959836	296	ENSBTAG00000003059	CFAP298	cilia and flagella associated protein 298
chr1	3076977	3077398	422	ENSBTAG00000017310	EVA1C	eva-1 homolog C
chr1	3077731	3078228	498	ENSBTAG00000017310	EVA1C	eva-1 homolog C
chr1	3078574	3079198	625	ENSBTAG00000017310	EVA1C	eva-1 homolog C
chr1	3083091	3083491	401	ENSBTAG00000017310	EVA1C	eva-1 homolog C
chr1	3092850	3093223	374	ENSBTAG00000012412	URB1	URB1 ribosome biogenesis 1 homolog (S. cerevisiae)
chr1	3093570	3094530	961	ENSBTAG00000012412	URB1	URB1 ribosome biogenesis 1 homolog (S. cerevisiae)
chr1	3097590	3097839	250	ENSBTAG00000012412	URB1	URB1 ribosome biogenesis 1 homolog (S. cerevisiae)
chr1	3191907	3193144	1238	ENSBTAG00000016619	MIS18A	MIS18 kinetochore protein A
chr1	3193586	3194080	495	ENSBTAG00000016619	MIS18A	MIS18 kinetochore protein A
chr1	3194687	3194914	228	ENSBTAG00000016619	MIS18A	MIS18 kinetochore protein A
chr1	3195782	3196808	1027	ENSBTAG00000016619	MIS18A	MIS18 kinetochore protein A
chr1	3200683	3201130	448	ENSBTAG00000016619	MIS18A	MIS18 kinetochore protein A
chr1	3201612	3202664	1053	ENSBTAG00000016619	MIS18A	MIS18 kinetochore protein A
chr1	3204818	3205133	316	ENSBTAG00000016619	MIS18A	MIS18 kinetochore protein A
chr1	3205731	3206055	325	ENSBTAG00000016619	MIS18A	MIS18 kinetochore protein A
chr1	3308461	3310183	1723	ENSBTAG00000016619	MIS18A	MIS18 kinetochore protein A
chr1	3323322	3323640	319	ENSBTAG00000016619	MIS18A	MIS18 kinetochore protein A
chr1	3326014	3326329	316	ENSBTAG00000016619	MIS18A	MIS18 kinetochore protein A
chr1	3327364	3327787	424	ENSBTAG00000016619	MIS18A	MIS18 kinetochore protein A
chr1	3338112	3338584	473	ENSBTAG00000016619	MIS18A	MIS18 kinetochore protein A
chr1	3347078	3347426	349	ENSBTAG00000016619	MIS18A	MIS18 kinetochore protein A
chr1	3476513	3477004	492	ENSBTAG00000016619	MIS18A	MIS18 kinetochore protein A
chr1	3630955	3631674	720	ENSBTAG00000018854	SOD1	superoxide dismutase 1
chr1	3632424	3633483	1060	ENSBTAG00000018854	SOD1	superoxide dismutase 1
chr1	3634165	3634533	369	ENSBTAG00000018854	SOD1	superoxide dismutase 1
chr1	3641614	3641708	95	ENSBTAG00000018854	SOD1	superoxide dismutase 1
chr1	3644994	3645686	693	ENSBTAG00000018854	SOD1	superoxide dismutase 1
chr1	3722610	3723030	421	ENSBTAG00000018854	SOD1	superoxide dismutase 1
chr1	3726641	3726806	166	ENSBTAG00000018854	SOD1	superoxide dismutase 1
chr1	3727586	3727901	316	ENSBTAG00000018854	SOD1	superoxide dismutase 1
chr1	3742575	3742926	352	ENSBTAG00000018854	SOD1	superoxide dismutase 1
chr1	3873469	3874382	914	ENSBTAG00000018854	SOD1	superoxide dismutase 1
chr1	3875778	3876025	248	ENSBTAG00000018854	SOD1	superoxide dismutase 1
chr1	3942693	3943258	566	ENSBTAG00000018854	SOD1	superoxide dismutase 1
chr1	4190086	4191437	1352	ENSBTAG00000044299	MIR2284I	microRNA mir-2284i
chr1	4193627	4194085	459	ENSBTAG00000044299	MIR2284I	microRNA mir-2284i
chr1	5443363	5443667	305	ENSBTAG00000039602	KRTAP13-1	keratin associated protein 13-1
chr1	6703223	6703685	463	ENSBTAG00000014233	CCT8	chaperonin containing TCP1 subunit 8
chr1	6747961	6748244	284	ENSBTAG00000014233	CCT8	chaperonin containing TCP1 subunit 8
chr1	6766938	6767848	911	ENSBTAG00000014233	CCT8	chaperonin containing TCP1 subunit 8
chr1	6768161	6768455	295	ENSBTAG00000014233	CCT8	chaperonin containing TCP1 subunit 8
chr1	7061719	7062630	912	ENSBTAG00000014233	CCT8	chaperonin containing TCP1 subunit 8
chr1	7072871	7074106	1236	ENSBTAG00000014233	CCT8	chaperonin containing TCP1 subunit 8
chr1	7074532	7076423	1892	ENSBTAG00000014233	CCT8	chaperonin containing TCP1 subunit 8
chr1	7087038	7087594	557	ENSBTAG00000014233	CCT8	chaperonin containing TCP1 subunit 8
chr1	7089314	7089549	236	ENSBTAG00000014233	CCT8	chaperonin containing TCP1 subunit 8
chr1	7255119	7255569	451	ENSBTAG00000001412	N6AMT1	N-6 adenine-specific DNA methyltransferase 1
chr1	7256688	7256915	228	ENSBTAG00000001412	N6AMT1	N-6 adenine-specific DNA methyltransferase 1
chr1	7288592	7289361	770	ENSBTAG00000001412	N6AMT1	N-6 adenine-specific DNA methyltransferase 1
chr1	7291949	7292436	488	ENSBTAG00000001412	N6AMT1	N-6 adenine-specific DNA methyltransferase 1
chr1	7329297	7329551	255	ENSBTAG00000001412	N6AMT1	N-6 adenine-specific DNA methyltransferase 1
chr1	7333047	7333418	372	ENSBTAG00000001412	N6AMT1	N-6 adenine-specific DNA methyltransferase 1
chr1	7333933	7334377	445	ENSBTAG00000001412	N6AMT1	N-6 adenine-specific DNA methyltransferase 1
chr1	8208200	8208822	623	ENSBTAG00000001412	N6AMT1	N-6 adenine-specific DNA methyltransferase 1
chr1	9620064	9620709	646	ENSBTAG00000000706	ADAMTS1	ADAM metallopeptidase with thrombospondin type 1 motif 1
chr1	9622855	9625112	2258	ENSBTAG00000000706	ADAMTS1	ADAM metallopeptidase with thrombospondin type 1 motif 1
chr1	9639060	9639664	605	ENSBTAG00000000706	ADAMTS1	ADAM metallopeptidase with thrombospondin type 1 motif 1
chr1	9640477	9641757	1281	ENSBTAG00000000706	ADAMTS1	ADAM metallopeptidase with thrombospondin type 1 motif 1
chr1	9681326	9681512	187	ENSBTAG00000000706	ADAMTS1	ADAM metallopeptidase with thrombospondin type 1 motif 1
chr1	9683403	9684632	1230	ENSBTAG00000000706	ADAMTS1	ADAM metallopeptidase with thrombospondin type 1 motif 1
chr1	9685067	9685665	599	ENSBTAG00000000706	ADAMTS1	ADAM metallopeptidase with thrombospondin type 1 motif 1
chr1	9687562	9687641	80	ENSBTAG00000000706	ADAMTS1	ADAM metallopeptidase with thrombospondin type 1 motif 1
chr1	9773791	9774030	240	ENSBTAG00000050914	CYYR1	cysteine and tyrosine rich 1
chr1	9775409	9776093	685	ENSBTAG00000050914	CYYR1	cysteine and tyrosine rich 1
chr1	9782769	9783586	818	ENSBTAG00000050914	CYYR1	cysteine and tyrosine rich 1
chr1	9787227	9787447	221	ENSBTAG00000050914	CYYR1	cysteine and tyrosine rich 1
chr1	9798024	9798483	460	ENSBTAG00000050914	CYYR1	cysteine and tyrosine rich 1
chr1	9834227	9834276	50	ENSBTAG00000050914	CYYR1	cysteine and tyrosine rich 1
chr1	9851330	9851557	228	ENSBTAG00000050914	CYYR1	cysteine and tyrosine rich 1
chr1	9868253	9868774	522	ENSBTAG00000050914	CYYR1	cysteine and tyrosine rich 1
chr1	9869087	9869556	470	ENSBTAG00000050914	CYYR1	cysteine and tyrosine rich 1
chr1	9870285	9871035	751	ENSBTAG00000050914	CYYR1	cysteine and tyrosine rich 1
chr1	9871423	9872067	645	ENSBTAG00000050914	CYYR1	cysteine and tyrosine rich 1
chr1	9873066	9873965	900	ENSBTAG00000050914	CYYR1	cysteine and tyrosine rich 1
chr1	9876695	9877041	347	ENSBTAG00000050914	CYYR1	cysteine and tyrosine rich 1
chr1	9886241	9886857	617	ENSBTAG00000050914	CYYR1	cysteine and tyrosine rich 1
chr1	9888812	9889764	953	ENSBTAG00000050914	CYYR1	cysteine and tyrosine rich 1
chr1	9891272	9891524	253	ENSBTAG00000050914	CYYR1	cysteine and tyrosine rich 1
chr1	9893236	9894451	1216	ENSBTAG00000050914	CYYR1	cysteine and tyrosine rich 1
chr1	9904889	9905313	425	ENSBTAG00000050914	CYYR1	cysteine and tyrosine rich 1
chr1	9971592	9971906	315	ENSBTAG00000050914	CYYR1	cysteine and tyrosine rich 1
chr1	10017439	10018403	965	ENSBTAG00000050914	CYYR1	cysteine and tyrosine rich 1
chr1	10018856	10019549	694	ENSBTAG00000050914	CYYR1	cysteine and tyrosine rich 1
chr1	10029146	10029472	327	ENSBTAG00000050914	CYYR1	cysteine and tyrosine rich 1
chr1	10030175	10031159	985	ENSBTAG00000050914	CYYR1	cysteine and tyrosine rich 1
chr1	10075290	10075681	392	ENSBTAG00000017753	APP	amyloid beta precursor protein
chr1	10076758	10076985	228	ENSBTAG00000017753	APP	amyloid beta precursor protein
chr1	10077673	10078220	548	ENSBTAG00000017753	APP	amyloid beta precursor protein
chr1	10211074	10211587	514	ENSBTAG00000017753	APP	amyloid beta precursor protein
chr1	10615839	10616541	703	ENSBTAG00000000605	ATP5PF	ATP synthase peripheral stalk subunit F6
chr1	10617058	10618250	1193	ENSBTAG00000000605	ATP5PF	ATP synthase peripheral stalk subunit F6
chr1	10619797	10620470	674	ENSBTAG00000000605	ATP5PF	ATP synthase peripheral stalk subunit F6
chr1	10628789	10629584	796	ENSBTAG00000000605	ATP5PF	ATP synthase peripheral stalk subunit F6
chr1	10629934	10632854	2921	ENSBTAG00000000605	ATP5PF	ATP synthase peripheral stalk subunit F6
chr1	10870009	10873822	3814	ENSBTAG00000036404	MIR155	microRNA mir-155
chr1	10874599	10877163	2565	ENSBTAG00000036404	MIR155	microRNA mir-155
chr1	10883258	10883752	495	ENSBTAG00000036404	MIR155	microRNA mir-155
chr1	10891165	10892021	857	ENSBTAG00000036404	MIR155	microRNA mir-155
chr1	10908271	10908630	360	ENSBTAG00000036404	MIR155	microRNA mir-155
chr1	10917768	10920803	3036	ENSBTAG00000036404	MIR155	microRNA mir-155
chr1	10921121	10922026	906	ENSBTAG00000036404	MIR155	microRNA mir-155
chr1	10922706	10924537	1832	ENSBTAG00000036404	MIR155	microRNA mir-155
chr1	10924894	10925621	728	ENSBTAG00000036404	MIR155	microRNA mir-155
chr1	10933504	10934491	988	ENSBTAG00000036404	MIR155	microRNA mir-155
chr1	10937480	10937750	271	ENSBTAG00000036404	MIR155	microRNA mir-155
chr1	10939410	10939882	473	ENSBTAG00000036404	MIR155	microRNA mir-155
chr1	10940533	10942253	1721	ENSBTAG00000036404	MIR155	microRNA mir-155
chr1	10945290	10945563	274	ENSBTAG00000036404	MIR155	microRNA mir-155
chr1	10945978	10946525	548	ENSBTAG00000036404	MIR155	microRNA mir-155
chr1	10960218	10961619	1402	ENSBTAG00000036404	MIR155	microRNA mir-155
chr1	10962122	10962516	395	ENSBTAG00000036404	MIR155	microRNA mir-155
chr1	10962924	10963335	412	ENSBTAG00000036404	MIR155	microRNA mir-155
chr1	10971352	10972375	1024	ENSBTAG00000036404	MIR155	microRNA mir-155
chr1	10973180	10973563	384	ENSBTAG00000036404	MIR155	microRNA mir-155
chr1	10973872	10974619	748	ENSBTAG00000036404	MIR155	microRNA mir-155
chr1	10980905	10982921	2017	ENSBTAG00000036404	MIR155	microRNA mir-155
chr1	10984048	10984495	448	ENSBTAG00000036404	MIR155	microRNA mir-155
chr1	10993380	10993874	495	ENSBTAG00000036404	MIR155	microRNA mir-155
chr1	10994318	10994611	294	ENSBTAG00000036404	MIR155	microRNA mir-155
chr1	10995942	10996691	750	ENSBTAG00000036404	MIR155	microRNA mir-155
chr1	11010000	11010368	369	ENSBTAG00000036404	MIR155	microRNA mir-155
chr1	11033901	11034676	776	ENSBTAG00000036404	MIR155	microRNA mir-155
chr1	11036656	11036885	230	ENSBTAG00000036404	MIR155	microRNA mir-155
chr1	11039236	11041206	1971	ENSBTAG00000036404	MIR155	microRNA mir-155
chr1	11286048	11286324	277	ENSBTAG00000036404	MIR155	microRNA mir-155
chr1	19500904	19501695	792	ENSBTAG00000004869	CXADR	CXADR Ig-like cell adhesion molecule
chr1	19514877	19515445	569	ENSBTAG00000004869	CXADR	CXADR Ig-like cell adhesion molecule
chr1	19843820	19844311	492	ENSBTAG00000004869	CXADR	CXADR Ig-like cell adhesion molecule
chr1	21349987	21350750	764	ENSBTAG00000029768	MIR99A	microRNA mir-99a
chr1	21439039	21439197	159	ENSBTAG00000029768	MIR99A	microRNA mir-99a
chr1	21440997	21441430	434	ENSBTAG00000029768	MIR99A	microRNA mir-99a
chr1	21490984	21491458	475	ENSBTAG00000029768	MIR99A	microRNA mir-99a
chr1	21812283	21812665	383	ENSBTAG00000002623	SAMSN1	SAM domain, SH3 domain and nuclear localization signals 1
chr1	21817928	21818409	482	ENSBTAG00000002623	SAMSN1	SAM domain, SH3 domain and nuclear localization signals 1
chr1	21987502	21987919	418	ENSBTAG00000002623	SAMSN1	SAM domain, SH3 domain and nuclear localization signals 1
chr1	21994093	21994496	404	ENSBTAG00000002623	SAMSN1	SAM domain, SH3 domain and nuclear localization signals 1
chr1	22007163	22007504	342	ENSBTAG00000002623	SAMSN1	SAM domain, SH3 domain and nuclear localization signals 1
chr1	22074265	22074825	561	ENSBTAG00000002623	SAMSN1	SAM domain, SH3 domain and nuclear localization signals 1
chr1	22077127	22077557	431	ENSBTAG00000002623	SAMSN1	SAM domain, SH3 domain and nuclear localization signals 1
chr1	22079470	22079734	265	ENSBTAG00000002623	SAMSN1	SAM domain, SH3 domain and nuclear localization signals 1
chr1	22907467	22908024	558	ENSBTAG00000038512	LIPI	lipase I
chr1	24414331	24414501	171	ENSBTAG00000034347	RBM11	RNA binding motif protein 11
chr1	27611168	27611557	390	ENSBTAG00000009851	ROBO1	roundabout guidance receptor 1
chr1	27614747	27614989	243	ENSBTAG00000009851	ROBO1	roundabout guidance receptor 1
chr1	27616420	27616851	432	ENSBTAG00000009851	ROBO1	roundabout guidance receptor 1
chr1	35366184	35366553	370	ENSBTAG00000007939	CHMP2B	charged multivesicular body protein 2B
chr1	35371507	35372134	628	ENSBTAG00000007939	CHMP2B	charged multivesicular body protein 2B
chr1	35375631	35375999	369	ENSBTAG00000007939	CHMP2B	charged multivesicular body protein 2B
chr1	35376588	35377920	1333	ENSBTAG00000007939	CHMP2B	charged multivesicular body protein 2B
chr1	35435451	35435573	123	ENSBTAG00000009128	POU1F1	POU class 1 homeobox 1
chr1	35654404	35654519	116	ENSBTAG00000009128	POU1F1	POU class 1 homeobox 1
chr1	35868568	35868681	114	ENSBTAG00000039151	HTR1F	5-hydroxytryptamine receptor 1F
chr1	36998682	36998752	71	ENSBTAG00000006811	EPHA3	EPH receptor A3
chr1	37019204	37019701	498	ENSBTAG00000006811	EPHA3	EPH receptor A3
chr1	37020695	37021515	821	ENSBTAG00000006811	EPHA3	EPH receptor A3
chr1	37022496	37022789	294	ENSBTAG00000006811	EPHA3	EPH receptor A3
chr1	38272258	38272353	96	ENSBTAG00000023652	PROS1	protein S
chr1	38273692	38274385	694	ENSBTAG00000023652	PROS1	protein S
chr1	40975684	40976438	755	ENSBTAG00000010091	ARL6	ADP ribosylation factor like GTPase 6
chr1	42240337	42240760	424	ENSBTAG00000015546	RIOX2	ribosomal oxygenase 2
chr1	42242721	42242962	242	ENSBTAG00000015546	RIOX2	ribosomal oxygenase 2
chr1	42279196	42279467	272	ENSBTAG00000001416	GABRR3	gamma-aminobutyric acid type A receptor rho3 subunit
chr1	42281736	42281960	225	ENSBTAG00000001416	GABRR3	gamma-aminobutyric acid type A receptor rho3 subunit
chr1	42285186	42285370	185	ENSBTAG00000001416	GABRR3	gamma-aminobutyric acid type A receptor rho3 subunit
chr1	42840523	42840979	457	ENSBTAG00000020996	CLDND1	claudin domain containing 1
chr1	42843171	42843524	354	ENSBTAG00000020996	CLDND1	claudin domain containing 1
chr1	42850681	42851123	443	ENSBTAG00000020996	CLDND1	claudin domain containing 1
chr1	42852387	42852723	337	ENSBTAG00000020996	CLDND1	claudin domain containing 1
chr1	42859593	42859859	267	ENSBTAG00000020996	CLDND1	claudin domain containing 1
chr1	42860731	42861133	403	ENSBTAG00000020996	CLDND1	claudin domain containing 1
chr1	42861480	42862175	696	ENSBTAG00000020996	CLDND1	claudin domain containing 1
chr1	42862869	42863501	633	ENSBTAG00000020996	CLDND1	claudin domain containing 1
chr1	42864174	42864849	676	ENSBTAG00000020996	CLDND1	claudin domain containing 1
chr1	42909702	42911295	1594	ENSBTAG00000004124	CPOX	coproporphyrinogen oxidase
chr1	42911970	42912730	761	ENSBTAG00000004124	CPOX	coproporphyrinogen oxidase
chr1	42928849	42929690	842	ENSBTAG00000004124	CPOX	coproporphyrinogen oxidase
chr1	42935181	42935651	471	ENSBTAG00000004124	CPOX	coproporphyrinogen oxidase
chr1	43304852	43305293	442	ENSBTAG00000014889	DCBLD2	discoidin, CUB and LCCL domain containing 2
chr1	43338396	43338623	228	ENSBTAG00000014889	DCBLD2	discoidin, CUB and LCCL domain containing 2
chr1	43345440	43345944	505	ENSBTAG00000014889	DCBLD2	discoidin, CUB and LCCL domain containing 2
chr1	43346751	43347171	421	ENSBTAG00000014889	DCBLD2	discoidin, CUB and LCCL domain containing 2
chr1	43350063	43350290	228	ENSBTAG00000014889	DCBLD2	discoidin, CUB and LCCL domain containing 2
chr1	43411179	43411434	256	ENSBTAG00000014889	DCBLD2	discoidin, CUB and LCCL domain containing 2
chr1	43422857	43423114	258	ENSBTAG00000014889	DCBLD2	discoidin, CUB and LCCL domain containing 2
chr1	43424579	43424899	321	ENSBTAG00000014889	DCBLD2	discoidin, CUB and LCCL domain containing 2
chr1	43430424	43430651	228	ENSBTAG00000014889	DCBLD2	discoidin, CUB and LCCL domain containing 2
chr1	43435255	43435664	410	ENSBTAG00000014889	DCBLD2	discoidin, CUB and LCCL domain containing 2
chr1	43438832	43439355	524	ENSBTAG00000014889	DCBLD2	discoidin, CUB and LCCL domain containing 2
chr1	43441210	43441437	228	ENSBTAG00000014889	DCBLD2	discoidin, CUB and LCCL domain containing 2
chr1	43445178	43445565	388	ENSBTAG00000014889	DCBLD2	discoidin, CUB and LCCL domain containing 2
chr1	43447114	43447630	517	ENSBTAG00000014889	DCBLD2	discoidin, CUB and LCCL domain containing 2
chr1	43448345	43448802	458	ENSBTAG00000014889	DCBLD2	discoidin, CUB and LCCL domain containing 2
chr1	43451001	43451585	585	ENSBTAG00000014889	DCBLD2	discoidin, CUB and LCCL domain containing 2
chr1	43453519	43453806	288	ENSBTAG00000014889	DCBLD2	discoidin, CUB and LCCL domain containing 2
chr1	43456504	43456914	411	ENSBTAG00000014889	DCBLD2	discoidin, CUB and LCCL domain containing 2
chr1	43458322	43458833	512	ENSBTAG00000014889	DCBLD2	discoidin, CUB and LCCL domain containing 2
chr1	43460486	43460908	423	ENSBTAG00000014889	DCBLD2	discoidin, CUB and LCCL domain containing 2
chr1	43471100	43471462	363	ENSBTAG00000014889	DCBLD2	discoidin, CUB and LCCL domain containing 2
chr1	43479062	43479656	595	ENSBTAG00000014889	DCBLD2	discoidin, CUB and LCCL domain containing 2
chr1	43480207	43481114	908	ENSBTAG00000014889	DCBLD2	discoidin, CUB and LCCL domain containing 2
chr1	43533862	43534516	655	ENSBTAG00000014889	DCBLD2	discoidin, CUB and LCCL domain containing 2
chr1	43534954	43535260	307	ENSBTAG00000014889	DCBLD2	discoidin, CUB and LCCL domain containing 2
chr1	43545395	43545689	295	ENSBTAG00000014889	DCBLD2	discoidin, CUB and LCCL domain containing 2
chr1	43547390	43547639	250	ENSBTAG00000014889	DCBLD2	discoidin, CUB and LCCL domain containing 2
chr1	43548169	43549011	843	ENSBTAG00000013662	COL8A1	collagen type VIII alpha 1 chain
chr1	43549488	43550854	1367	ENSBTAG00000013662	COL8A1	collagen type VIII alpha 1 chain
chr1	43551351	43551882	532	ENSBTAG00000013662	COL8A1	collagen type VIII alpha 1 chain
chr1	43552529	43552833	305	ENSBTAG00000013662	COL8A1	collagen type VIII alpha 1 chain
chr1	43553959	43556073	2115	ENSBTAG00000013662	COL8A1	collagen type VIII alpha 1 chain
chr1	43577529	43578052	524	ENSBTAG00000013662	COL8A1	collagen type VIII alpha 1 chain
chr1	43578486	43578747	262	ENSBTAG00000013662	COL8A1	collagen type VIII alpha 1 chain
chr1	43579214	43579594	381	ENSBTAG00000013662	COL8A1	collagen type VIII alpha 1 chain
chr1	43580120	43580713	594	ENSBTAG00000013662	COL8A1	collagen type VIII alpha 1 chain
chr1	43581213	43581897	685	ENSBTAG00000013662	COL8A1	collagen type VIII alpha 1 chain
chr1	43583115	43583409	295	ENSBTAG00000013662	COL8A1	collagen type VIII alpha 1 chain
chr1	43583785	43584574	790	ENSBTAG00000013662	COL8A1	collagen type VIII alpha 1 chain
chr1	43584909	43585210	302	ENSBTAG00000013662	COL8A1	collagen type VIII alpha 1 chain
chr1	43622477	43623172	696	ENSBTAG00000013662	COL8A1	collagen type VIII alpha 1 chain
chr1	43623582	43624172	591	ENSBTAG00000013662	COL8A1	collagen type VIII alpha 1 chain
chr1	43624714	43625087	374	ENSBTAG00000013662	COL8A1	collagen type VIII alpha 1 chain
chr1	43637720	43638648	929	ENSBTAG00000013662	COL8A1	collagen type VIII alpha 1 chain
chr1	43639499	43640803	1305	ENSBTAG00000013662	COL8A1	collagen type VIII alpha 1 chain
chr1	43683486	43683664	179	ENSBTAG00000013662	COL8A1	collagen type VIII alpha 1 chain
chr1	43689549	43689727	179	ENSBTAG00000013662	COL8A1	collagen type VIII alpha 1 chain
chr1	43690771	43691108	338	ENSBTAG00000013662	COL8A1	collagen type VIII alpha 1 chain
chr1	43704022	43704087	66	ENSBTAG00000013662	COL8A1	collagen type VIII alpha 1 chain
chr1	43739700	43739915	216	ENSBTAG00000013662	COL8A1	collagen type VIII alpha 1 chain
chr1	43810647	43811081	435	ENSBTAG00000013662	COL8A1	collagen type VIII alpha 1 chain
chr1	43812145	43812419	275	ENSBTAG00000013662	COL8A1	collagen type VIII alpha 1 chain
chr1	43812731	43813647	917	ENSBTAG00000013662	COL8A1	collagen type VIII alpha 1 chain
chr1	43815138	43815688	551	ENSBTAG00000013662	COL8A1	collagen type VIII alpha 1 chain
chr1	43818101	43818179	79	ENSBTAG00000013662	COL8A1	collagen type VIII alpha 1 chain
chr1	43818688	43819641	954	ENSBTAG00000013662	COL8A1	collagen type VIII alpha 1 chain
chr1	43820333	43821130	798	ENSBTAG00000013662	COL8A1	collagen type VIII alpha 1 chain
chr1	44768446	44768741	296	ENSBTAG00000013321	LOC529036	transmembrane protein 45A-like
chr1	44782383	44782758	376	ENSBTAG00000013321	LOC529036	transmembrane protein 45A-like
chr1	44786374	44786601	228	ENSBTAG00000013321	LOC529036	transmembrane protein 45A-like
chr1	44797919	44799468	1550	ENSBTAG00000013321	LOC529036	transmembrane protein 45A-like
chr1	44804639	44804866	228	ENSBTAG00000013321	LOC529036	transmembrane protein 45A-like
chr1	44813316	44813697	382	ENSBTAG00000013321	LOC529036	transmembrane protein 45A-like
chr1	44841524	44842045	522	ENSBTAG00000013321	LOC529036	transmembrane protein 45A-like
chr1	44934818	44935359	542	ENSBTAG00000004459	TMEM45A	transmembrane protein 45A
chr1	44936608	44936933	326	ENSBTAG00000004459	TMEM45A	transmembrane protein 45A
chr1	44939107	44939645	539	ENSBTAG00000004459	TMEM45A	transmembrane protein 45A
chr1	44939963	44940571	609	ENSBTAG00000004459	TMEM45A	transmembrane protein 45A
chr1	44943865	44944283	419	ENSBTAG00000004459	TMEM45A	transmembrane protein 45A
chr1	45075749	45076303	555	ENSBTAG00000012140	ADGRG7	adhesion G protein-coupled receptor G7
chr1	45077066	45081329	4264	ENSBTAG00000012140	ADGRG7	adhesion G protein-coupled receptor G7
chr1	45081836	45083571	1736	ENSBTAG00000012140	ADGRG7	adhesion G protein-coupled receptor G7
chr1	45083928	45084155	228	ENSBTAG00000012140	ADGRG7	adhesion G protein-coupled receptor G7
chr1	45084465	45085372	908	ENSBTAG00000012140	ADGRG7	adhesion G protein-coupled receptor G7
chr1	45085829	45087259	1431	ENSBTAG00000012140	ADGRG7	adhesion G protein-coupled receptor G7
chr1	45088087	45088461	375	ENSBTAG00000012140	ADGRG7	adhesion G protein-coupled receptor G7
chr1	45090327	45090824	498	ENSBTAG00000012140	ADGRG7	adhesion G protein-coupled receptor G7
chr1	45091377	45091711	335	ENSBTAG00000012140	ADGRG7	adhesion G protein-coupled receptor G7
chr1	45094190	45095132	943	ENSBTAG00000012140	ADGRG7	adhesion G protein-coupled receptor G7
chr1	45100323	45101104	782	ENSBTAG00000012140	ADGRG7	adhesion G protein-coupled receptor G7
chr1	45101476	45101820	345	ENSBTAG00000012140	ADGRG7	adhesion G protein-coupled receptor G7
chr1	45102205	45102806	602	ENSBTAG00000012140	ADGRG7	adhesion G protein-coupled receptor G7
chr1	45103176	45103835	660	ENSBTAG00000012140	ADGRG7	adhesion G protein-coupled receptor G7
chr1	45106069	45106788	720	ENSBTAG00000012140	ADGRG7	adhesion G protein-coupled receptor G7
chr1	45108206	45108433	228	ENSBTAG00000012140	ADGRG7	adhesion G protein-coupled receptor G7
chr1	45111738	45112613	876	ENSBTAG00000012140	ADGRG7	adhesion G protein-coupled receptor G7
chr1	45112951	45115289	2339	ENSBTAG00000012140	ADGRG7	adhesion G protein-coupled receptor G7
chr1	45115635	45116690	1056	ENSBTAG00000012140	ADGRG7	adhesion G protein-coupled receptor G7
chr1	45119375	45120204	830	ENSBTAG00000016363	TFG	trafficking from ER to golgi regulator
chr1	45120864	45122037	1174	ENSBTAG00000016363	TFG	trafficking from ER to golgi regulator
chr1	45131734	45132075	342	ENSBTAG00000016363	TFG	trafficking from ER to golgi regulator
chr1	45133008	45133455	448	ENSBTAG00000016363	TFG	trafficking from ER to golgi regulator
chr1	45139706	45140118	413	ENSBTAG00000016363	TFG	trafficking from ER to golgi regulator
chr1	45140855	45142232	1378	ENSBTAG00000016363	TFG	trafficking from ER to golgi regulator
chr1	45142606	45142939	334	ENSBTAG00000016363	TFG	trafficking from ER to golgi regulator
chr1	45143385	45144774	1390	ENSBTAG00000016363	TFG	trafficking from ER to golgi regulator
chr1	45145410	45146441	1032	ENSBTAG00000016363	TFG	trafficking from ER to golgi regulator
chr1	45146820	45147340	521	ENSBTAG00000016363	TFG	trafficking from ER to golgi regulator
chr1	45147833	45151572	3740	ENSBTAG00000016363	TFG	trafficking from ER to golgi regulator
chr1	45450006	45451844	1839	ENSBTAG00000016363	TFG	trafficking from ER to golgi regulator
chr1	45452442	45452918	477	ENSBTAG00000016363	TFG	trafficking from ER to golgi regulator
chr1	45454067	45455048	982	ENSBTAG00000016363	TFG	trafficking from ER to golgi regulator
chr1	45455961	45456642	682	ENSBTAG00000016363	TFG	trafficking from ER to golgi regulator
chr1	45457054	45458138	1085	ENSBTAG00000016363	TFG	trafficking from ER to golgi regulator
chr1	45458623	45459044	422	ENSBTAG00000016363	TFG	trafficking from ER to golgi regulator
chr1	45459360	45460098	739	ENSBTAG00000016363	TFG	trafficking from ER to golgi regulator
chr1	45462809	45463358	550	ENSBTAG00000016363	TFG	trafficking from ER to golgi regulator
chr1	45467739	45468289	551	ENSBTAG00000016363	TFG	trafficking from ER to golgi regulator
chr1	45469497	45469787	291	ENSBTAG00000016363	TFG	trafficking from ER to golgi regulator
chr1	45473006	45473587	582	ENSBTAG00000016363	TFG	trafficking from ER to golgi regulator
chr1	45640776	45640858	83	ENSBTAG00000016932	SENP7	SUMO specific peptidase 7
chr1	50220134	50220436	303	ENSBTAG00000013057	CBLB	Cbl proto-oncogene B
chr1	51708318	51708824	507	ENSBTAG00000045335	MIR2286	microRNA mir-2286
chr1	51709573	51710216	644	ENSBTAG00000045335	MIR2286	microRNA mir-2286
chr1	52100783	52102946	2164	ENSBTAG00000006893	BBX	BBX high mobility group box domain containing
chr1	52108969	52109210	242	ENSBTAG00000006893	BBX	BBX high mobility group box domain containing
chr1	52109598	52110007	410	ENSBTAG00000006893	BBX	BBX high mobility group box domain containing
chr1	52123637	52123980	344	ENSBTAG00000006893	BBX	BBX high mobility group box domain containing
chr1	52522062	52522660	599	ENSBTAG00000003585	CD47	CD47 molecule
chr1	53268900	53269201	302	ENSBTAG00000017140	CIP2A	cell proliferation regulating inhibitor of protein phosphatase 2A
chr1	53274994	53275369	376	ENSBTAG00000017140	CIP2A	cell proliferation regulating inhibitor of protein phosphatase 2A
chr1	53278398	53279236	839	ENSBTAG00000017140	CIP2A	cell proliferation regulating inhibitor of protein phosphatase 2A
chr1	53481672	53482111	440	ENSBTAG00000049108	TRAT1	T cell receptor associated transmembrane adaptor 1
chr1	53506628	53507265	638	ENSBTAG00000049108	TRAT1	T cell receptor associated transmembrane adaptor 1
chr1	53521396	53522016	621	ENSBTAG00000049108	TRAT1	T cell receptor associated transmembrane adaptor 1
chr1	53523669	53525645	1977	ENSBTAG00000049108	TRAT1	T cell receptor associated transmembrane adaptor 1
chr1	53675422	53675624	203	ENSBTAG00000049108	TRAT1	T cell receptor associated transmembrane adaptor 1
chr1	54021371	54021791	421	ENSBTAG00000020460	DPPA2	developmental pluripotency associated 2
chr1	55448551	55448828	278	ENSBTAG00000038738	PXMP4	peroxisomal membrane protein 4
chr1	56363875	56364211	337	ENSBTAG00000014441	CD96	CD96 molecule
chr1	56367072	56367131	60	ENSBTAG00000014441	CD96	CD96 molecule
chr1	56367547	56368053	507	ENSBTAG00000014441	CD96	CD96 molecule
chr1	56386821	56386940	120	ENSBTAG00000014441	CD96	CD96 molecule
chr1	56387288	56387417	130	ENSBTAG00000014441	CD96	CD96 molecule
chr1	56809870	56809992	123	ENSBTAG00000015065	TMPRSS7	transmembrane serine protease 7
chr1	56837791	56838392	602	ENSBTAG00000015065	TMPRSS7	transmembrane serine protease 7
chr1	56839061	56839198	138	ENSBTAG00000015065	TMPRSS7	transmembrane serine protease 7
chr1	56844372	56844831	460	ENSBTAG00000015065	TMPRSS7	transmembrane serine protease 7
chr1	56846200	56847198	999	ENSBTAG00000015065	TMPRSS7	transmembrane serine protease 7
chr1	56847713	56848148	436	ENSBTAG00000015065	TMPRSS7	transmembrane serine protease 7
chr1	56873546	56875022	1477	ENSBTAG00000015065	TMPRSS7	transmembrane serine protease 7
chr1	56875418	56878680	3263	ENSBTAG00000015065	TMPRSS7	transmembrane serine protease 7
chr1	56879108	56879407	300	ENSBTAG00000015065	TMPRSS7	transmembrane serine protease 7
chr1	56931587	56932471	885	ENSBTAG00000048550	GCSAM	germinal center associated signaling and motility
chr1	56935239	56935798	560	ENSBTAG00000048550	GCSAM	germinal center associated signaling and motility
chr1	56936285	56936676	392	ENSBTAG00000048550	GCSAM	germinal center associated signaling and motility
chr1	56954392	56954771	380	ENSBTAG00000048550	GCSAM	germinal center associated signaling and motility
chr1	56970122	56970643	522	ENSBTAG00000048550	GCSAM	germinal center associated signaling and motility
chr1	56971734	56972410	677	ENSBTAG00000048550	GCSAM	germinal center associated signaling and motility
chr1	56981212	56981454	243	ENSBTAG00000048550	GCSAM	germinal center associated signaling and motility
chr1	56981946	56982173	228	ENSBTAG00000048550	GCSAM	germinal center associated signaling and motility
chr1	56983498	56983789	292	ENSBTAG00000048550	GCSAM	germinal center associated signaling and motility
chr1	56984694	56985170	477	ENSBTAG00000048550	GCSAM	germinal center associated signaling and motility
chr1	56989401	56989935	535	ENSBTAG00000048550	GCSAM	germinal center associated signaling and motility
chr1	56990433	56990840	408	ENSBTAG00000048550	GCSAM	germinal center associated signaling and motility
chr1	57004115	57004385	271	ENSBTAG00000048550	GCSAM	germinal center associated signaling and motility
chr1	57068859	57069341	483	ENSBTAG00000033319	CD200	CD200 molecule
chr1	57483860	57485058	1199	ENSBTAG00000010793	CCDC80	coiled-coil domain containing 80
chr1	57485425	57486169	745	ENSBTAG00000010793	CCDC80	coiled-coil domain containing 80
chr1	57486695	57487750	1056	ENSBTAG00000010793	CCDC80	coiled-coil domain containing 80
chr1	57488360	57489246	887	ENSBTAG00000010793	CCDC80	coiled-coil domain containing 80
chr1	57510087	57510314	228	ENSBTAG00000010793	CCDC80	coiled-coil domain containing 80
chr1	57511219	57511464	246	ENSBTAG00000010793	CCDC80	coiled-coil domain containing 80
chr1	57511970	57514565	2596	ENSBTAG00000010793	CCDC80	coiled-coil domain containing 80
chr1	57538460	57539628	1169	ENSBTAG00000010793	CCDC80	coiled-coil domain containing 80
chr1	57540178	57540644	467	ENSBTAG00000010793	CCDC80	coiled-coil domain containing 80
chr1	57548657	57550395	1739	ENSBTAG00000001235	CD200R1L	CD200 receptor 1-like
chr1	57552749	57552993	245	ENSBTAG00000001235	CD200R1L	CD200 receptor 1-like
chr1	57553415	57553684	270	ENSBTAG00000001235	CD200R1L	CD200 receptor 1-like
chr1	57578315	57578557	243	ENSBTAG00000001235	CD200R1L	CD200 receptor 1-like
chr1	57581256	57582842	1587	ENSBTAG00000001235	CD200R1L	CD200 receptor 1-like
chr1	57583212	57583584	373	ENSBTAG00000001235	CD200R1L	CD200 receptor 1-like
chr1	57585008	57585505	498	ENSBTAG00000001235	CD200R1L	CD200 receptor 1-like
chr1	57589442	57590728	1287	ENSBTAG00000001235	CD200R1L	CD200 receptor 1-like
chr1	57592269	57592500	232	ENSBTAG00000001235	CD200R1L	CD200 receptor 1-like
chr1	57592888	57593481	594	ENSBTAG00000001235	CD200R1L	CD200 receptor 1-like
chr1	57593974	57595339	1366	ENSBTAG00000001235	CD200R1L	CD200 receptor 1-like
chr1	57596999	57597500	502	ENSBTAG00000001235	CD200R1L	CD200 receptor 1-like
chr1	57598291	57598567	277	ENSBTAG00000001235	CD200R1L	CD200 receptor 1-like
chr1	57602782	57603117	336	ENSBTAG00000001235	CD200R1L	CD200 receptor 1-like
chr1	57617728	57618251	524	ENSBTAG00000001235	CD200R1L	CD200 receptor 1-like
chr1	57620301	57620838	538	ENSBTAG00000001235	CD200R1L	CD200 receptor 1-like
chr1	57621266	57621699	434	ENSBTAG00000001235	CD200R1L	CD200 receptor 1-like
chr1	57622581	57623094	514	ENSBTAG00000001235	CD200R1L	CD200 receptor 1-like
chr1	57624889	57625832	944	ENSBTAG00000001235	CD200R1L	CD200 receptor 1-like
chr1	57626439	57627655	1217	ENSBTAG00000001235	CD200R1L	CD200 receptor 1-like
chr1	57628790	57630945	2156	ENSBTAG00000001235	CD200R1L	CD200 receptor 1-like
chr1	57631359	57631841	483	ENSBTAG00000001235	CD200R1L	CD200 receptor 1-like
chr1	57632269	57632610	342	ENSBTAG00000001235	CD200R1L	CD200 receptor 1-like
chr1	57634192	57635345	1154	ENSBTAG00000001235	CD200R1L	CD200 receptor 1-like
chr1	57640667	57641235	569	ENSBTAG00000001235	CD200R1L	CD200 receptor 1-like
chr1	57642463	57642985	523	ENSBTAG00000001235	CD200R1L	CD200 receptor 1-like
chr1	57643738	57644074	337	ENSBTAG00000001235	CD200R1L	CD200 receptor 1-like
chr1	57644648	57645436	789	ENSBTAG00000001235	CD200R1L	CD200 receptor 1-like
chr1	57648007	57648243	237	ENSBTAG00000001235	CD200R1L	CD200 receptor 1-like
chr1	57648744	57648971	228	ENSBTAG00000001235	CD200R1L	CD200 receptor 1-like
chr1	57651074	57652193	1120	ENSBTAG00000001235	CD200R1L	CD200 receptor 1-like
chr1	57653179	57654402	1224	ENSBTAG00000001235	CD200R1L	CD200 receptor 1-like
chr1	58045573	58047194	1622	ENSBTAG00000013909	BOC	BOC cell adhesion associated, oncogene regulated
chr1	58048336	58048858	523	ENSBTAG00000013909	BOC	BOC cell adhesion associated, oncogene regulated
chr1	58049753	58050261	509	ENSBTAG00000013909	BOC	BOC cell adhesion associated, oncogene regulated
chr1	58050662	58051014	353	ENSBTAG00000013909	BOC	BOC cell adhesion associated, oncogene regulated
chr1	58051379	58051686	308	ENSBTAG00000013909	BOC	BOC cell adhesion associated, oncogene regulated
chr1	58091226	58091509	284	ENSBTAG00000013909	BOC	BOC cell adhesion associated, oncogene regulated
chr1	58205428	58205765	338	ENSBTAG00000013937	SPICE1	spindle and centriole associated protein 1
chr1	58206549	58208198	1650	ENSBTAG00000013937	SPICE1	spindle and centriole associated protein 1
chr1	58209930	58210329	400	ENSBTAG00000013292	SIDT1	SID1 transmembrane family member 1
chr1	58211791	58212072	282	ENSBTAG00000013292	SIDT1	SID1 transmembrane family member 1
chr1	58212433	58213321	889	ENSBTAG00000013292	SIDT1	SID1 transmembrane family member 1
chr1	58214282	58217236	2955	ENSBTAG00000013292	SIDT1	SID1 transmembrane family member 1
chr1	58217738	58221824	4087	ENSBTAG00000013292	SIDT1	SID1 transmembrane family member 1
chr1	58223217	58224388	1172	ENSBTAG00000013292	SIDT1	SID1 transmembrane family member 1
chr1	58234146	58234277	132	ENSBTAG00000013292	SIDT1	SID1 transmembrane family member 1
chr1	58235008	58235294	287	ENSBTAG00000013292	SIDT1	SID1 transmembrane family member 1
chr1	58235927	58236877	951	ENSBTAG00000013292	SIDT1	SID1 transmembrane family member 1
chr1	58237240	58238987	1748	ENSBTAG00000013292	SIDT1	SID1 transmembrane family member 1
chr1	58243966	58245215	1250	ENSBTAG00000013292	SIDT1	SID1 transmembrane family member 1
chr1	58247275	58247522	248	ENSBTAG00000013292	SIDT1	SID1 transmembrane family member 1
chr1	58249905	58250547	643	ENSBTAG00000013292	SIDT1	SID1 transmembrane family member 1
chr1	58264770	58265712	943	ENSBTAG00000013292	SIDT1	SID1 transmembrane family member 1
chr1	58267140	58268874	1735	ENSBTAG00000013292	SIDT1	SID1 transmembrane family member 1
chr1	58276410	58277164	755	ENSBTAG00000013292	SIDT1	SID1 transmembrane family member 1
chr1	58280740	58281016	277	ENSBTAG00000013292	SIDT1	SID1 transmembrane family member 1
chr1	58846418	58846746	329	ENSBTAG00000002132	DRD3	dopamine receptor D3
chr1	58847296	58847730	435	ENSBTAG00000002132	DRD3	dopamine receptor D3
chr1	58848067	58848723	657	ENSBTAG00000002132	DRD3	dopamine receptor D3
chr1	58849378	58849836	459	ENSBTAG00000002132	DRD3	dopamine receptor D3
chr1	58850186	58850812	627	ENSBTAG00000002132	DRD3	dopamine receptor D3
chr1	58851157	58852506	1350	ENSBTAG00000002132	DRD3	dopamine receptor D3
chr1	58852971	58855462	2492	ENSBTAG00000002132	DRD3	dopamine receptor D3
chr1	58859265	58859450	186	ENSBTAG00000002132	DRD3	dopamine receptor D3
chr1	58863789	58864136	348	ENSBTAG00000002132	DRD3	dopamine receptor D3
chr1	58903750	58904103	354	NA	MIR568	microRNA mir-568
chr1	58904975	58905242	268	NA	MIR568	microRNA mir-568
chr1	58907306	58907370	65	NA	MIR568	microRNA mir-568
chr1	58933879	58934714	836	NA	MIR568	microRNA mir-568
chr1	58935137	58935569	433	NA	MIR568	microRNA mir-568
chr1	60307407	60307886	480	ENSBTAG00000006451	GAP43	growth associated protein 43
chr1	60308986	60309433	448	ENSBTAG00000006451	GAP43	growth associated protein 43
chr1	63641602	63641683	82	ENSBTAG00000045704	IGSF11	immunoglobulin superfamily member 11
chr1	63733931	63734056	126	ENSBTAG00000045704	IGSF11	immunoglobulin superfamily member 11
chr1	63816494	63816610	117	ENSBTAG00000045704	IGSF11	immunoglobulin superfamily member 11
chr1	63887860	63888758	899	ENSBTAG00000045704	IGSF11	immunoglobulin superfamily member 11
chr1	63889248	63890090	843	ENSBTAG00000045704	IGSF11	immunoglobulin superfamily member 11
chr1	63890414	63891146	733	ENSBTAG00000045704	IGSF11	immunoglobulin superfamily member 11
chr1	63893938	63893985	48	ENSBTAG00000045704	IGSF11	immunoglobulin superfamily member 11
chr1	63894605	63896013	1409	ENSBTAG00000045704	IGSF11	immunoglobulin superfamily member 11
chr1	63931781	63932328	548	ENSBTAG00000045704	IGSF11	immunoglobulin superfamily member 11
chr1	63933730	63935045	1316	ENSBTAG00000045704	IGSF11	immunoglobulin superfamily member 11
chr1	63935697	63936058	362	ENSBTAG00000045704	IGSF11	immunoglobulin superfamily member 11
chr1	63937954	63938399	446	ENSBTAG00000009014	UPK1B	uroplakin 1B
chr1	63948857	63949339	483	ENSBTAG00000009014	UPK1B	uroplakin 1B
chr1	63966406	63966874	469	ENSBTAG00000009014	UPK1B	uroplakin 1B
chr1	64056368	64056981	614	ENSBTAG00000001390	B4GALT4	beta-1,4-galactosyltransferase 4
chr1	64060486	64060816	331	ENSBTAG00000001390	B4GALT4	beta-1,4-galactosyltransferase 4
chr1	64070750	64071809	1060	ENSBTAG00000000210	ARHGAP31	Rho GTPase activating protein 31
chr1	64395951	64397032	1082	ENSBTAG00000005604	POPDC2	popeye domain containing 2
chr1	64397404	64397851	448	ENSBTAG00000005604	POPDC2	popeye domain containing 2
chr1	64399223	64399654	432	ENSBTAG00000005604	POPDC2	popeye domain containing 2
chr1	64576958	64577366	409	ENSBTAG00000019557	NR1I2	nuclear receptor subfamily 1 group I member 2
chr1	64591970	64592217	248	ENSBTAG00000019557	NR1I2	nuclear receptor subfamily 1 group I member 2
chr1	65259011	65259397	387	ENSBTAG00000015892	NDUFB4	NADH:ubiquinone oxidoreductase subunit B4
chr1	65303458	65304268	811	ENSBTAG00000015892	NDUFB4	NADH:ubiquinone oxidoreductase subunit B4
chr1	65304599	65306326	1728	ENSBTAG00000015892	NDUFB4	NADH:ubiquinone oxidoreductase subunit B4
chr1	65306889	65307443	555	ENSBTAG00000015892	NDUFB4	NADH:ubiquinone oxidoreductase subunit B4
chr1	65308005	65308692	688	ENSBTAG00000015892	NDUFB4	NADH:ubiquinone oxidoreductase subunit B4
chr1	65309065	65309763	699	ENSBTAG00000015892	NDUFB4	NADH:ubiquinone oxidoreductase subunit B4
chr1	65310195	65311580	1386	ENSBTAG00000015892	NDUFB4	NADH:ubiquinone oxidoreductase subunit B4
chr1	65314372	65314430	59	ENSBTAG00000015892	NDUFB4	NADH:ubiquinone oxidoreductase subunit B4
chr1	65490622	65490863	242	ENSBTAG00000016848	GTF2E1	general transcription factor IIE subunit 1
chr1	65500045	65500234	190	ENSBTAG00000016848	GTF2E1	general transcription factor IIE subunit 1
chr1	65504133	65504705	573	ENSBTAG00000016848	GTF2E1	general transcription factor IIE subunit 1
chr1	65509060	65509541	482	ENSBTAG00000016848	GTF2E1	general transcription factor IIE subunit 1
chr1	65512936	65513248	313	ENSBTAG00000016848	GTF2E1	general transcription factor IIE subunit 1
chr1	65514066	65514803	738	ENSBTAG00000016848	GTF2E1	general transcription factor IIE subunit 1
chr1	65516086	65517422	1337	ENSBTAG00000016848	GTF2E1	general transcription factor IIE subunit 1
chr1	65517902	65518659	758	ENSBTAG00000016848	GTF2E1	general transcription factor IIE subunit 1
chr1	65521111	65522270	1160	ENSBTAG00000001918	STXBP5L	syntaxin binding protein 5 like
chr1	65525363	65525940	578	ENSBTAG00000001918	STXBP5L	syntaxin binding protein 5 like
chr1	65528984	65529250	267	ENSBTAG00000001918	STXBP5L	syntaxin binding protein 5 like
chr1	65531926	65532360	435	ENSBTAG00000001918	STXBP5L	syntaxin binding protein 5 like
chr1	65537221	65537924	704	ENSBTAG00000001918	STXBP5L	syntaxin binding protein 5 like
chr1	65539808	65540042	235	ENSBTAG00000001918	STXBP5L	syntaxin binding protein 5 like
chr1	65542879	65544337	1459	ENSBTAG00000001918	STXBP5L	syntaxin binding protein 5 like
chr1	65545335	65546818	1484	ENSBTAG00000001918	STXBP5L	syntaxin binding protein 5 like
chr1	65551581	65552353	773	ENSBTAG00000001918	STXBP5L	syntaxin binding protein 5 like
chr1	65553290	65553976	687	ENSBTAG00000001918	STXBP5L	syntaxin binding protein 5 like
chr1	65561182	65561607	426	ENSBTAG00000001918	STXBP5L	syntaxin binding protein 5 like
chr1	65567235	65567462	228	ENSBTAG00000001918	STXBP5L	syntaxin binding protein 5 like
chr1	65582249	65582701	453	ENSBTAG00000001918	STXBP5L	syntaxin binding protein 5 like
chr1	65586790	65587197	408	ENSBTAG00000001918	STXBP5L	syntaxin binding protein 5 like
chr1	65591210	65591822	613	ENSBTAG00000001918	STXBP5L	syntaxin binding protein 5 like
chr1	65595423	65596034	612	ENSBTAG00000001918	STXBP5L	syntaxin binding protein 5 like
chr1	65600644	65600974	331	ENSBTAG00000001918	STXBP5L	syntaxin binding protein 5 like
chr1	65602905	65603216	312	ENSBTAG00000001918	STXBP5L	syntaxin binding protein 5 like
chr1	65604654	65605100	447	ENSBTAG00000001918	STXBP5L	syntaxin binding protein 5 like
chr1	65605987	65606233	247	ENSBTAG00000001918	STXBP5L	syntaxin binding protein 5 like
chr1	65608600	65609175	576	ENSBTAG00000001918	STXBP5L	syntaxin binding protein 5 like
chr1	65610297	65610751	455	ENSBTAG00000001918	STXBP5L	syntaxin binding protein 5 like
chr1	65611320	65612357	1038	ENSBTAG00000001918	STXBP5L	syntaxin binding protein 5 like
chr1	65613319	65613863	545	ENSBTAG00000001918	STXBP5L	syntaxin binding protein 5 like
chr1	65614441	65614734	294	ENSBTAG00000001918	STXBP5L	syntaxin binding protein 5 like
chr1	65617615	65618054	440	ENSBTAG00000001918	STXBP5L	syntaxin binding protein 5 like
chr1	65619150	65619268	119	ENSBTAG00000001918	STXBP5L	syntaxin binding protein 5 like
chr1	65653629	65653937	309	ENSBTAG00000001918	STXBP5L	syntaxin binding protein 5 like
chr1	65656334	65656514	181	ENSBTAG00000001918	STXBP5L	syntaxin binding protein 5 like
chr1	66058530	66058776	247	ENSBTAG00000014508	FBXO40	F-box protein 40
chr1	66059734	66060140	407	ENSBTAG00000014508	FBXO40	F-box protein 40
chr1	66062421	66063235	815	ENSBTAG00000014508	FBXO40	F-box protein 40
chr1	66073719	66074415	697	ENSBTAG00000014508	FBXO40	F-box protein 40
chr1	66081003	66081027	25	ENSBTAG00000014508	FBXO40	F-box protein 40
chr1	66085656	66085867	212	ENSBTAG00000014508	FBXO40	F-box protein 40
chr1	66101067	66101380	314	ENSBTAG00000014508	FBXO40	F-box protein 40
chr1	66231824	66232029	206	ENSBTAG00000013069	IQCB1	IQ motif containing B1
chr1	66368021	66368168	148	NA	SLC15A2	solute carrier family 15 member 2
chr1	66415540	66415733	194	NA	SLC15A2	solute carrier family 15 member 2
chr1	66418324	66418649	326	NA	SLC15A2	solute carrier family 15 member 2
chr1	66432534	66432551	18	NA	SLC15A2	solute carrier family 15 member 2
chr1	66438923	66439132	210	NA	SLC15A2	solute carrier family 15 member 2
chr1	66440252	66441165	914	NA	SLC15A2	solute carrier family 15 member 2
chr1	66444789	66445611	823	ENSBTAG00000004705	ILDR1	immunoglobulin like domain containing receptor 1
chr1	66446002	66446190	189	ENSBTAG00000004705	ILDR1	immunoglobulin like domain containing receptor 1
chr1	66515130	66515801	672	ENSBTAG00000004705	ILDR1	immunoglobulin like domain containing receptor 1
chr1	66516249	66516502	254	ENSBTAG00000004705	ILDR1	immunoglobulin like domain containing receptor 1
chr1	66517809	66518070	262	ENSBTAG00000004705	ILDR1	immunoglobulin like domain containing receptor 1
chr1	66651553	66652232	680	ENSBTAG00000003865	CASR	calcium sensing receptor
chr1	66652754	66654683	1930	ENSBTAG00000003865	CASR	calcium sensing receptor
chr1	66655083	66655928	846	ENSBTAG00000003865	CASR	calcium sensing receptor
chr1	66656925	66659108	2184	ENSBTAG00000003865	CASR	calcium sensing receptor
chr1	66659512	66660067	556	ENSBTAG00000003865	CASR	calcium sensing receptor
chr1	66719936	66720315	380	ENSBTAG00000010688	CSTA	cystatin A
chr1	66720835	66721443	609	ENSBTAG00000010688	CSTA	cystatin A
chr1	66722255	66722959	705	ENSBTAG00000010688	CSTA	cystatin A
chr1	66731003	66731101	99	ENSBTAG00000010688	CSTA	cystatin A
chr1	66757038	66757525	488	ENSBTAG00000010688	CSTA	cystatin A
chr1	66760949	66761310	362	ENSBTAG00000010688	CSTA	cystatin A
chr1	66763632	66764909	1278	ENSBTAG00000010688	CSTA	cystatin A
chr1	66765757	66767852	2096	ENSBTAG00000010688	CSTA	cystatin A
chr1	66768543	66770434	1892	ENSBTAG00000010688	CSTA	cystatin A
chr1	66770820	66771290	471	ENSBTAG00000010688	CSTA	cystatin A
chr1	66772832	66773338	507	ENSBTAG00000010688	CSTA	cystatin A
chr1	66780698	66781956	1259	ENSBTAG00000010688	CSTA	cystatin A
chr1	66782280	66784428	2149	ENSBTAG00000010688	CSTA	cystatin A
chr1	66784739	66784999	261	ENSBTAG00000010688	CSTA	cystatin A
chr1	66785429	66785785	357	ENSBTAG00000010688	CSTA	cystatin A
chr1	66786144	66786992	849	ENSBTAG00000010688	CSTA	cystatin A
chr1	66788182	66789238	1057	ENSBTAG00000010688	CSTA	cystatin A
chr1	66789715	66790271	557	ENSBTAG00000010688	CSTA	cystatin A
chr1	66791277	66792912	1636	ENSBTAG00000010688	CSTA	cystatin A
chr1	67001236	67001643	408	ENSBTAG00000016656	PARP14	poly(ADP-ribose) polymerase family member 14
chr1	67337730	67339193	1464	ENSBTAG00000018877	PDIA5	protein disulfide isomerase family A member 5
chr1	67339723	67340427	705	ENSBTAG00000018877	PDIA5	protein disulfide isomerase family A member 5
chr1	67355519	67356377	859	ENSBTAG00000018877	PDIA5	protein disulfide isomerase family A member 5
chr1	67356905	67361131	4227	ENSBTAG00000018877	PDIA5	protein disulfide isomerase family A member 5
chr1	67364977	67365818	842	ENSBTAG00000018877	PDIA5	protein disulfide isomerase family A member 5
chr1	67366166	67366961	796	ENSBTAG00000018877	PDIA5	protein disulfide isomerase family A member 5
chr1	67373932	67382437	8506	ENSBTAG00000018877	PDIA5	protein disulfide isomerase family A member 5
chr1	67382800	67383701	902	ENSBTAG00000018877	PDIA5	protein disulfide isomerase family A member 5
chr1	67384619	67387059	2441	ENSBTAG00000018877	PDIA5	protein disulfide isomerase family A member 5
chr1	67388651	67390852	2202	ENSBTAG00000018877	PDIA5	protein disulfide isomerase family A member 5
chr1	67395470	67398990	3521	ENSBTAG00000018877	PDIA5	protein disulfide isomerase family A member 5
chr1	67399450	67399457	8	ENSBTAG00000018877	PDIA5	protein disulfide isomerase family A member 5
chr1	67403767	67404272	506	ENSBTAG00000018877	PDIA5	protein disulfide isomerase family A member 5
chr1	67404922	67405654	733	ENSBTAG00000018877	PDIA5	protein disulfide isomerase family A member 5
chr1	67406044	67407522	1479	ENSBTAG00000018877	PDIA5	protein disulfide isomerase family A member 5
chr1	67409609	67409613	5	ENSBTAG00000018877	PDIA5	protein disulfide isomerase family A member 5
chr1	67515645	67516060	416	ENSBTAG00000014797	SEC22A	SEC22 homolog A, vesicle trafficking protein
chr1	67516770	67517159	390	ENSBTAG00000014797	SEC22A	SEC22 homolog A, vesicle trafficking protein
chr1	67517513	67518172	660	ENSBTAG00000014797	SEC22A	SEC22 homolog A, vesicle trafficking protein
chr1	67520638	67521082	445	ENSBTAG00000014797	SEC22A	SEC22 homolog A, vesicle trafficking protein
chr1	67523904	67524810	907	ENSBTAG00000014797	SEC22A	SEC22 homolog A, vesicle trafficking protein
chr1	67525343	67525475	133	ENSBTAG00000014797	SEC22A	SEC22 homolog A, vesicle trafficking protein
chr1	67534183	67534226	44	ENSBTAG00000014797	SEC22A	SEC22 homolog A, vesicle trafficking protein
chr1	67534770	67534818	49	ENSBTAG00000014797	SEC22A	SEC22 homolog A, vesicle trafficking protein
chr1	67538617	67538655	39	ENSBTAG00000014797	SEC22A	SEC22 homolog A, vesicle trafficking protein
chr1	67540182	67541137	956	ENSBTAG00000014797	SEC22A	SEC22 homolog A, vesicle trafficking protein
chr1	67541657	67541996	340	ENSBTAG00000014797	SEC22A	SEC22 homolog A, vesicle trafficking protein
chr1	67547749	67548280	532	ENSBTAG00000014797	SEC22A	SEC22 homolog A, vesicle trafficking protein
chr1	67549071	67549814	744	ENSBTAG00000014797	SEC22A	SEC22 homolog A, vesicle trafficking protein
chr1	67550347	67550612	266	ENSBTAG00000014797	SEC22A	SEC22 homolog A, vesicle trafficking protein
chr1	67551189	67553214	2026	ENSBTAG00000014797	SEC22A	SEC22 homolog A, vesicle trafficking protein
chr1	67554083	67554090	8	ENSBTAG00000014797	SEC22A	SEC22 homolog A, vesicle trafficking protein
chr1	67736858	67737273	416	ENSBTAG00000018777	ADCY5	adenylate cyclase 5
chr1	67741227	67743517	2291	ENSBTAG00000018777	ADCY5	adenylate cyclase 5
chr1	67743932	67747315	3384	ENSBTAG00000018777	ADCY5	adenylate cyclase 5
chr1	67825372	67826430	1059	ENSBTAG00000018777	ADCY5	adenylate cyclase 5
chr1	67829487	67831357	1871	ENSBTAG00000018777	ADCY5	adenylate cyclase 5
chr1	67831876	67834244	2369	ENSBTAG00000018777	ADCY5	adenylate cyclase 5
chr1	67835072	67835492	421	ENSBTAG00000018777	ADCY5	adenylate cyclase 5
chr1	67837079	67837774	696	ENSBTAG00000018777	ADCY5	adenylate cyclase 5
chr1	67838172	67840242	2071	ENSBTAG00000018777	ADCY5	adenylate cyclase 5
chr1	67966690	67967419	730	ENSBTAG00000023607	HACD2	3-hydroxyacyl-CoA dehydratase 2
chr1	67967928	67968401	474	ENSBTAG00000023607	HACD2	3-hydroxyacyl-CoA dehydratase 2
chr1	67968777	67971750	2974	ENSBTAG00000023607	HACD2	3-hydroxyacyl-CoA dehydratase 2
chr1	67972898	67973142	245	ENSBTAG00000023607	HACD2	3-hydroxyacyl-CoA dehydratase 2
[truncated: 58,496 more rows]

## Sheet: H3K4me1&H3K27ac peaks in dbsc
H3K4me1- and H3K27ac-marked peaks called from dbsc
[truncated: 54,471 more rows]
