# Supplementary material for: Chromatin profiling reveals TFAP4 as a critical transcriptional regulator of bovine satellite cell differentiation
Source: BMC Genomics. 2024 Mar 12;25:272. doi: 10.1186/s12864-024-10189-2 (PMC10935830; doi:10.1186/s12864-024-10189-2)
Supplement: Supplementary file 6 — Supplementary Material 6 [file 12864_2024_10189_MOESM6_ESM.xlsx]

## Sheet: Motifs_H3K27ac&H3K4me1_pbsc
Motifs enriched in H3K27ac- and H3K4me1-marked active enhancers in pbsc
Motif NamE	ConsEnsus	P-valuE
Jun-AP1(bZIP)/K562-cJun-ChIP-SEq(GSE31477)/HomEr	GATGASTCATCN	1.00E-557
Fra2(bZIP)/Striatum-Fra2-ChIP-SEq(GSE43429)/HomEr	GGATGACTCATC	1.00E-519
Fos(bZIP)/TSC-Fos-ChIP-SEq(GSE110950)/HomEr	NDATGASTCAYN	1.00E-508
Fra1(bZIP)/BT549-Fra1-ChIP-SEq(GSE46166)/HomEr	NNATGASTCATH	1.00E-505
BATF(bZIP)/Th17-BATF-ChIP-SEq(GSE39756)/HomEr	DATGASTCAT	1.00E-477
Fosl2(bZIP)/3T3L1-Fosl2-ChIP-SEq(GSE56872)/HomEr	NATGASTCABNN	1.00E-470
Atf3(bZIP)/GBM-ATF3-ChIP-SEq(GSE33912)/HomEr	DATGASTCATHN	1.00E-463
JunB(bZIP)/DEndriticCElls-Junb-ChIP-SEq(GSE36099)/HomEr	RATGASTCAT	1.00E-462
AP-1(bZIP)/ThioMac-PU.1-ChIP-SEq(GSE21512)/HomEr	VTGACTCATC	1.00E-443
Bach2(bZIP)/OCILy7-Bach2-ChIP-SEq(GSE44420)/HomEr	TGCTGAGTCA	1.00E-313
Myf5(bHLH)/GM-Myf5-ChIP-SEq(GSE24852)/HomEr	BAACAGCTGT	1e-238
Ap4(bHLH)/AML-Tfap4-ChIP-SEq(GSE45738)/HomEr	NAHCAGCTGD	1e-236
MyoG(bHLH)/C2C12-MyoG-ChIP-SEq(GSE36024)/HomEr	AACAGCTG	1e-212
Tcf12(bHLH)/GM12878-Tcf12-ChIP-SEq(GSE32465)/HomEr	VCAGCTGYTG	1e-191
BMYB(HTH)/HEla-BMYB-ChIP-SEq(GSE27030)/HomEr	NHAACBGYYV	1e-161
RUNX(Runt)/HPC7-Runx1-ChIP-SEq(GSE22178)/HomEr	SAAACCACAG	1e-155
MafK(bZIP)/C2C12-MafK-ChIP-SEq(GSE36030)/HomEr	GCTGASTCAGCA	1e-149
HLH-1(bHLH)/cElEgans-Embryo-HLH1-ChIP-SEq(modEncodE)/HomEr	RACAGCTGTTBH	1e-142
SUT1?/SacCEr-PromotErs/HomEr	CCCCGCGC	1e-141
bZIP52(bZIP)/colamp-bZIP52-DAP-SEq(GSE60143)/HomEr	NDNHCAGCTGTCANN	1e-136
Nrf2(bZIP)/Lymphoblast-Nrf2-ChIP-SEq(GSE37589)/HomEr	HTGCTGAGTCAT	1e-127
E-box/Drosophila-PromotErs/HomEr	AACAGCTGTTHN	1e-125
TEAD1(TEAD)/HEpG2-TEAD1-ChIP-SEq(EncodE)/HomEr	CYRCATTCCA	1e-115
AMYB(HTH)/TEstEs-AMYB-ChIP-SEq(GSE44588)/HomEr	TGGCAGTTGG	1e-114
GABPA(ETS)/Jurkat-GABPa-ChIP-SEq(GSE17954)/HomEr	RACCGGAAGT	1e-113
Tcf21(bHLH)/ArtErySmoothMusclE-Tcf21-ChIP-SEq(GSE61369)/HomEr	NAACAGCTGG	1e-109
KLF5(Zf)/LoVo-KLF5-ChIP-SEq(GSE49402)/HomEr	DGGGYGKGGC	1e-108
MyoD(bHLH)/MyotubE-MyoD-ChIP-SEq(GSE21614)/HomEr	RRCAGCTGYTSY	1e-105
TATA-Box(TBP)/PromotEr/HomEr	CCTTTTAWAGSC	1e-104
TEAD4(TEA)/Tropoblast-TEad4-ChIP-SEq(GSE37350)/HomEr	CCWGGAATGY	1e-102
Elk1(ETS)/HEla-Elk1-ChIP-SEq(GSE31477)/HomEr	HACTTCCGGY	1e-98
MYB73(MYB)/col-MYB73-DAP-SEq(GSE60143)/HomEr	NNNNHAACNGHHDHN	1e-96
Ascl2(bHLH)/ESC-Ascl2-ChIP-SEq(GSE97712)/HomEr	SSRGCAGCTGCH	1e-94
Sp5(Zf)/mES-Sp5.Flag-ChIP-SEq(GSE72989)/HomEr	RGKGGGCGGAGC	1e-94
TEAD(TEA)/Fibroblast-PU.1-ChIP-SEq(UnpublishEd)/HomEr	YCWGGAATGY	1e-92
RUNX1(Runt)/Jurkat-RUNX1-ChIP-SEq(GSE29180)/HomEr	AAACCACARM	1e-86
VIP1(bZIP)/col-VIP1-DAP-SEq(GSE60143)/HomEr	NTTGACAGCTGTCAN	1e-84
Maz(Zf)/HEpG2-Maz-ChIP-SEq(GSE31477)/HomEr	GGGGGGGG	1e-83
KLF14(Zf)/HEK293-KLF14.GFP-ChIP-SEq(GSE58341)/HomEr	RGKGGGCGKGGC	1e-83
ANAC038(NAC)/col-ANAC038-DAP-SEq(GSE60143)/HomEr	ACACGTWAYC	1e-80
TEAD2(TEA)/Py2T-TEad2-ChIP-SEq(GSE55709)/HomEr	CCWGGAATGY	1e-80
KLF1(Zf)/HUDEP2-KLF1-CutnRun(GSE136251)/HomEr	VDGGGYGGGGCY	1e-80
PR(NR)/T47D-PR-ChIP-SEq(GSE31130)/HomEr	VAGRACAKNCTGTBC	1e-80
MYB56(MYB)/colamp-MYB56-DAP-SEq(GSE60143)/HomEr	HTAACGRMHY	1e-78
NF1(CTF)/LNCAP-NF1-ChIP-SEq(UnpublishEd)/HomEr	CYTGGCABNSTGCCAR	1e-76
Fli1(ETS)/CD8-FLI-ChIP-SEq(GSE20898)/HomEr	NRYTTCCGGH	1e-71
AT5G47660(TrihElix)/colamp-AT5G47660-DAP-SEq(GSE60143)/HomEr	AWTTTTACCG	1e-70
AT3G10030(TrihElix)/colamp-AT3G10030-DAP-SEq(GSE60143)/HomEr	GCCGTTAA	1e-70
MYB70(MYB)/col-MYB70-DAP-SEq(GSE60143)/HomEr	WTAACNGTTA	1e-69
MYB101(MYB)/colamp-MYB101-DAP-SEq(GSE60143)/HomEr	TAACNRMY	1e-69
ETV1(ETS)/GIST48-ETV1-ChIP-SEq(GSE22441)/HomEr	AACCGGAAGT	1e-68
Trl(Zf)/S2-GAGAfactor-ChIP-SEq(GSE40646)/HomEr	RGAGAGAG	1e-68
ANAC046(NAC)/colamp-ANAC046-DAP-SEq(GSE60143)/HomEr	ACACGYWAYC	1e-68
Atoh1(bHLH)/CErEbEllum-Atoh1-ChIP-SEq(GSE22111)/HomEr	VNRVCAGCTGGY	1e-68
Ets1-distal(ETS)/CD4+PolII-ChIP-SEq(Barski_Et_al.)/HomEr	MACAGGAAGT	1e-67
AT3G25990(TrihElix)/colamp-AT3G25990-DAP-SEq(GSE60143)/HomEr	TTAACCATAG	1e-66
MYB(HTH)/ERMYB-Myb-ChIPSEq(GSE22095)/HomEr	GGCVGTTR	1e-66
TEAD3(TEA)/HEpG2-TEAD3-ChIP-SEq(EncodE)/HomEr	TRCATTCCAG	1e-66
HLF(bZIP)/HSC-HLF.Flag-ChIP-SEq(GSE69817)/HomEr	RTTATGYAAB	1e-65
Zfp281(Zf)/ES-Zfp281-ChIP-SEq(GSE81042)/HomEr	CCCCTCCCCCAC	1e-62
EKLF(Zf)/ErythrocytE-Klf1-ChIP-SEq(GSE20478)/HomEr	NWGGGTGTGGCY	1e-62
bZIP69(bZIP)/col-bZIP69-DAP-SEq(GSE60143)/HomEr	GACAGCTGKCAW	1e-62
MYB81(MYB)/col-MYB81-DAP-SEq(GSE60143)/HomEr	NWAACSGWTWNN	1e-61
COUP-TFII(NR)/K562-NR2F1-ChIP-SEq(EncodE)/HomEr	GKBCARAGGTCA	1e-60
MYB65(MYB)/colamp-MYB65-DAP-SEq(GSE60143)/HomEr	RACNGTTA	1e-58
RUNX2(Runt)/PCa-RUNX2-ChIP-SEq(GSE33889)/HomEr	NWAACCACADNN	1e-58
AARE(HLH)/mES-cMyc-ChIP-SEq/HomEr	GATTGCATCA	1e-58
MYB33(MYB)/col-MYB33-DAP-SEq(GSE60143)/HomEr	DDTYNGTTAN	1e-58
ETV4(ETS)/HEpG2-ETV4-ChIP-SEq(ENCODE)/HomEr	ACCGGAAGTG	1e-58
ETS(ETS)/PromotEr/HomEr	AACCGGAAGT	1e-57
ZNF467(Zf)/HEK293-ZNF467.GFP-ChIP-SEq(GSE58341)/HomEr	TGGGGAAGGGCM	1e-57
REM19(REM)/colamp-REM19-DAP-SEq(GSE60143)/HomEr	AAAAAAAA	1e-56
AP-2gamma(AP2)/MCF7-TFAP2C-ChIP-SEq(GSE21234)/HomEr	SCCTSAGGSCAW	1e-55
KLF3(Zf)/MEF-Klf3-ChIP-SEq(GSE44748)/HomEr	NRGCCCCRCCCHBNN	1e-54
E2A(bHLH)/proBcEll-E2A-ChIP-SEq(GSE21978)/HomEr	DNRCAGCTGY	1e-54
GTL1(TrihElix)/colamp-GTL1-DAP-SEq(GSE60143)/HomEr	WWTTTACCKY	1e-53
MafB(bZIP)/BMM-Mafb-ChIP-SEq(GSE75722)/HomEr	WNTGCTGASTCAGCANWTTY	1e-53
bZIP50(bZIP)/colamp-bZIP50-DAP-SEq(GSE60143)/HomEr	GATGACGTCA	1e-52
NFIL3(bZIP)/HEpG2-NFIL3-ChIP-SEq(EncodE)/HomEr	VTTACGTAAYNNNNN	1e-52
GSC(HomEobox)/FrogEmbryos-GSC-ChIP-SEq(DRA000576)/HomEr	RGGATTAR	1e-52
MYB3R1(MYB)/col-MYB3R1-DAP-SEq(GSE60143)/HomEr	WWDTDACCGTTR	1e-52
Isl1(HomEobox)/NEuron-Isl1-ChIP-SEq(GSE31456)/HomEr	CTAATKGV	1e-51
VRN1(ABI3VP1)/col-VRN1-DAP-SEq(GSE60143)/HomEr	TTTTTTTTTT	1e-49
Klf4(Zf)/mES-Klf4-ChIP-SEq(GSE11431)/HomEr	GCCACACCCA	1e-49
ZNF341(Zf)/EBV-ZNF341-ChIP-SEq(GSE113194)/HomEr	GGAACAGCCG	1e-48
ELF1(ETS)/Jurkat-ELF1-ChIP-SEq(SRA014231)/HomEr	AVCCGGAAGT	1e-47
Otx2(HomEobox)/EpiLC-Otx2-ChIP-SEq(GSE56098)/HomEr	NYTAATCCYB	1e-47
Bach1(bZIP)/K562-Bach1-ChIP-SEq(GSE31477)/HomEr	AWWNTGCTGAGTCAT	1e-47
Atf2(bZIP)/3T3L1-Atf2-ChIP-SEq(GSE56872)/HomEr	NRRTGACGTCAT	1e-45
MYB118(MYB)/colamp-MYB118-DAP-SEq(GSE60143)/HomEr	TAWCCGTTAC	1e-45
Six1(HomEobox)/Myoblast-Six1-ChIP-Chip(GSE20150)/HomEr	GKVTCADRTTWC	1e-44
MEf2a(MADS)/HL1-MEf2a.biotin-ChIP-SEq(GSE21529)/HomEr	CYAAAAATAG	1e-44
MYB119(MYB)/colamp-MYB119-DAP-SEq(GSE60143)/HomEr	YRACCGTTACDD	1e-44
Nkx3.1(HomEobox)/LNCaP-Nkx3.1-ChIP-SEq(GSE28264)/HomEr	AAGCACTTAA	1e-44
Sp2(Zf)/HEK293-Sp2.EGFP-ChIP-SEq(EncodE)/HomEr	YGGCCCCGCCCC	1e-43
MYB77(MYB)/col-MYB77-DAP-SEq(GSE60143)/HomEr	NYAACBGYMC	1e-43
bcd(HomEobox)/Embryo-Bcd-ChIP-SEq(GSE86966)/HomEr	VNNGGATTADNN	1e-42
NAP(NAC)/col-NAP-DAP-SEq(GSE60143)/HomEr	ARGTTACGTRTN	1e-42
Unknown5/Drosophila-PromotErs/HomEr	GCTGATAASV	1e-41
AR-halfsitE(NR)/LNCaP-AR-ChIP-SEq(GSE27824)/HomEr	CCAGGAACAG	1e-41
MYB96(MYB)/colamp-MYB96-DAP-SEq(GSE60143)/HomEr	WGGTRGTTGG	1e-41
CEBP(bZIP)/ThioMac-CEBPb-ChIP-SEq(GSE21512)/HomEr	ATTGCGCAAC	1e-41
TGA6(bZIP)/colamp-TGA6-DAP-SEq(GSE60143)/HomEr	TGACGTCABC	1e-41
AT5G25475(ABI3VP1)/col-AT5G25475-DAP-SEq(GSE60143)/HomEr	RNNRNCAAGCADNDB	1e-41
EWS:FLI1-fusion(ETS)/SK_N_MC-EWS:FLI1-ChIP-SEq(SRA014231)/HomEr	VACAGGAAAT	1e-40
ANAC047(NAC)/colamp-ANAC047-DAP-SEq(GSE60143)/HomEr	WACACGTAACTT	1e-40
CREB5(bZIP)/LNCaP-CREB5.V5-ChIP-SEq(GSE137775)/HomEr	VVATGACGTCAT	1e-40
Elf4(ETS)/BMDM-Elf4-ChIP-SEq(GSE88699)/HomEr	ACTTCCKGKT	1e-39
MYB98(MYB)/col-MYB98-DAP-SEq(GSE60143)/HomEr	NWDCCGTTAC	1e-39
TGA1(bZIP)/colamp-TGA1-DAP-SEq(GSE60143)/HomEr	TGACGTCAKC	1e-39
Elk4(ETS)/HEla-Elk4-ChIP-SEq(GSE31477)/HomEr	NRYTTCCGGY	1e-38
RUNX-AML(Runt)/CD4+PolII-ChIP-SEq(Barski_Et_al.)/HomEr	GCTGTGGTTW	1e-38
c-Jun-CRE(bZIP)/K562-cJun-ChIP-SEq(GSE31477)/HomEr	ATGACGTCATCY	1e-38
RXR(NR),DR1/3T3L1-RXR-ChIP-SEq(GSE13511)/HomEr	TAGGGCAAAGGTCA	1e-38
PPARa(NR),DR1/LivEr-Ppara-ChIP-SEq(GSE47954)/HomEr	VNAGGKCAAAGGTCA	1e-37
GT2(TrihElix)/colamp-GT2-DAP-SEq(GSE60143)/HomEr	AMGGTAAAWWWN	1e-37
SPDEF(ETS)/VCaP-SPDEF-ChIP-SEq(SRA014231)/HomEr	ASWTCCTGBT	1e-36
AT5G23930(mTERF)/col-AT5G23930-DAP-SEq(GSE60143)/HomEr	GGCGGCTG	1e-36
KAN2(G2likE)/colamp-KAN2-DAP-SEq(GSE60143)/HomEr	ATATTCTY	1e-35
Egr1(Zf)/K562-Egr1-ChIP-SEq(GSE32465)/HomEr	TGCGTGGGYG	1e-35
ETS1(ETS)/Jurkat-ETS1-ChIP-SEq(GSE17954)/HomEr	ACAGGAAGTG	1e-35
Ascl1(bHLH)/NEuralTubEs-Ascl1-ChIP-SEq(GSE55840)/HomEr	NNVVCAGCTGBN	1e-35
HNF4a(NR),DR1/HEpG2-HNF4a-ChIP-SEq(GSE25021)/HomEr	CARRGKBCAAAGTYCA	1e-34
ZFX(Zf)/mES-Zfx-ChIP-SEq(GSE11431)/HomEr	AGGCCTRG	1e-34
MEf2b(MADS)/HEK293-MEf2b.V5-ChIP-SEq(GSE67450)/HomEr	GCTATTTTTGGM	1e-32
ZNF652/HEpG2-ZNF652.Flag-ChIP-SEq(EncodE)/HomEr	TTAACCCTTTVNKKN	1e-32
NFE2L2(bZIP)/HEpG2-NFE2L2-ChIP-SEq(EncodE)/HomEr	AWWWTGCTGAGTCAT	1e-31
RAP211(AP2EREBP)/colamp-RAP211-DAP-SEq(GSE60143)/HomEr	RGCCGGCYWW	1e-31
Klf9(Zf)/GBM-Klf9-ChIP-SEq(GSE62211)/HomEr	GCCACRCCCACY	1e-31
MEf2d(MADS)/REtina-MEf2d-ChIP-SEq(GSE61391)/HomEr	GCTATTTTTAGC	1e-31
WUS1(HomEobox)/colamp-WUS1-DAP-SEq(GSE60143)/HomEr	CAWTCATTCA	1e-30
ATAF1(NAC)/col-ATAF1-DAP-SEq(GSE60143)/HomEr	YACGTMAY	1e-30
Chop(bZIP)/MEF-Chop-ChIP-SEq(GSE35681)/HomEr	ATTGCATCAT	1e-30
CEBP:AP1(bZIP)/ThioMac-CEBPb-ChIP-SEq(GSE21512)/HomEr	DRTGTTGCAA	1e-30
MYB105(MYB)/colamp-MYB105-DAP-SEq(GSE60143)/HomEr	RATWCCGTTA	1e-29
TAGL1(MADS)/Tomato-TAGL1-ChIP-SEq(GSE116581)/HomEr	CCAAAAATRG	1e-29
Atf4(bZIP)/MEF-Atf4-ChIP-SEq(GSE35681)/HomEr	MTGATGCAAT	1e-29
MS188(MYB)/colamp-MS188-DAP-SEq(GSE60143)/HomEr	WARKTAGGTRRA	1e-28
AP-2alpha(AP2)/HEla-AP2alpha-ChIP-SEq(GSE31477)/HomEr	ATGCCCTGAGGC	1e-28
NAM(NAC)/col-NAM-DAP-SEq(GSE60143)/HomEr	RGTTRCGTRW	1e-28
Foxo3(ForkhEad)/U2OS-Foxo3-ChIP-SEq(E-MTAB-2701)/HomEr	DGTAAACA	1e-28
HOXB13(HomEobox)/ProstatETumor-HOXB13-ChIP-SEq(GSE56288)/HomEr	TTTTATKRGG	1e-28
AtGRF6(GRF)/col-AtGRF6-DAP-SEq(GSE60143)/HomEr	NTGTCAGADNNNNNN	1e-28
PHA-4(ForkhEad)/cElEgans-Embryos-PHA4-ChIP-SEq(modEncodE)/HomEr	KTGTTTGC	1e-28
MYB3R4(MYB)/col-MYB3R4-DAP-SEq(GSE60143)/HomEr	AWWTAACCGTTR	1e-27
HOXD13(HomEobox)/ChickEn-Hoxd13-ChIP-SEq(GSE38910)/HomEr	NCYAATAAAA	1e-26
EMB1789(C3H)/col-EMB1789-DAP-SEq(GSE60143)/HomEr	TWTTTACCGYND	1e-26
USF1(bHLH)/GM12878-Usf1-ChIP-SEq(GSE32465)/HomEr	SGTCACGTGR	1e-26
STAT1(Stat)/HElaS3-STAT1-ChIP-SEq(GSE12782)/HomEr	NATTTCCNGGAAAT	1e-26
ZNF711(Zf)/SHSY5Y-ZNF711-ChIP-SEq(GSE20673)/HomEr	AGGCCTAG	1e-25
GRF9(GRF)/colamp-GRF9-DAP-SEq(GSE60143)/HomEr	NWCTGACANNNNNNN	1e-25
KLF10(Zf)/HEK293-KLF10.GFP-ChIP-SEq(GSE58341)/HomEr	GGGGGTGTGTCC	1e-25
Erra(NR)/HEpG2-Erra-ChIP-SEq(GSE31477)/HomEr	CAAAGGTCAG	1e-25
PPARE(NR),DR1/3T3L1-Pparg-ChIP-SEq(GSE13511)/HomEr	TGACCTTTGCCCCA	1e-24
KLF6(Zf)/PDAC-KLF6-ChIP-SEq(GSE64557)/HomEr	MKGGGYGTGGCC	1e-24
CHR(?)/HEla-CEllCyclE-ExprEssion/HomEr	SRGTTTCAAA	1e-24
ATY13(MYB)/col-ATY13-DAP-SEq(GSE60143)/HomEr	YYYAACYRHH	1e-24
Unknown3/Arabidopsis-PromotErs/HomEr	AYTAAACCGG	1e-24
FoxD3(forkhEad)/ZEbrafishEmbryo-Foxd3.biotin-ChIP-sEq(GSE106676)/HomEr	TGTTTAYTTAGC	1e-24
IRF4(IRF)/GM12878-IRF4-ChIP-SEq(GSE32465)/HomEr	ACTGAAACCA	1e-23
LBD18(LOBAS2)/colamp-LBD18-DAP-SEq(GSE60143)/HomEr	CKGAWWTTCHGS	1e-23
HEB(bHLH)/mES-HEb-ChIP-SEq(GSE53233)/HomEr	VCAGCTGBNN	1e-23
ZBTB18(Zf)/HEK293-ZBTB18.GFP-ChIP-SEq(GSE58341)/HomEr	AACATCTGGA	1e-23
ATHB33(ZFHD)/col-ATHB33-DAP-SEq(GSE60143)/HomEr	NGTRATTAAK	1e-23
FOXK2(ForkhEad)/U2OS-FOXK2-ChIP-SEq(E-MTAB-2204)/HomEr	SCHTGTTTACAT	1e-22
IBL1(bHLH)/SEEdling-IBL1-ChIP-SEq(GSE51120)/HomEr	CACGTGCC	1e-22
Lhx3(HomEobox)/NEuron-Lhx3-ChIP-SEq(GSE31456)/HomEr	ADBTAATTAR	1e-22
ERF13(AP2EREBP)/colamp-ERF13-DAP-SEq(GSE60143)/HomEr	TYAGCCGCCATT	1e-22
At1g49010(MYBrElatEd)/col-At1g49010-DAP-SEq(GSE60143)/HomEr	RGATAASNTT	1e-22
Pitx1(HomEobox)/ChickEn-Pitx1-ChIP-SEq(GSE38910)/HomEr	TAATCCCN	1e-22
TbEt(T-box)/CD8-TbEt-ChIP-SEq(GSE33802)/HomEr	AGGTGTGAAM	1e-22
AT1G76880(TrihElix)/col-AT1G76880-DAP-SEq(GSE60143)/HomEr	ACGGTAAAAW	1e-22
PIF4(bHLH)/SEEdling-PIF4-ChIP-SEq(GSE35315)/HomEr	NNBCACGTGN	1e-21
Hoxb4(HomEobox)/ES-Hoxb4-ChIP-SEq(GSE34014)/HomEr	TGATTRATGGCY	1e-21
PGR(NR)/EndoStromal-PGR-ChIP-SEq(GSE69539)/HomEr	AAGAACATWHTGTTC	1e-21
Max(bHLH)/K562-Max-ChIP-SEq(GSE31477)/HomEr	RCCACGTGGYYN	1e-21
DMRT6(DM)/TEstis-DMRT6-ChIP-SEq(GSE60440)/HomEr	YDGHTACAWTGTADC	1e-21
MafA(bZIP)/IslEt-MafA-ChIP-SEq(GSE30298)/HomEr	TGCTGACTCA	1e-21
ARF16(ARF)/col-ARF16-DAP-SEq(GSE60143)/HomEr	ATTTTACGAT	1e-21
At2g33710(AP2EREBP)/colamp-At2g33710-DAP-SEq(GSE60143)/HomEr	WTKGCGGCKR	1e-21
DLX2(HomEobox)/BasalGanglia-Dlx2-ChIP-sEq(GSE124936)/HomEr	NNNTAATTAS	1e-21
MITF(bHLH)/MastCElls-MITF-ChIP-SEq(GSE48085)/HomEr	RTCATGTGAC	1e-21
Tbr1(T-box)/CortEx-Tbr1-ChIP-SEq(GSE71384)/HomEr	AAGGTGTKAA	1e-21
LBD19(LOBAS2)/colamp-LBD19-DAP-SEq(GSE60143)/HomEr	CCKGAAWTTCMGGAW	1e-20
ATHB6(HomEobox)/Arabidopsis-HB6-ChIP-SEq(GSE80564)/HomEr	CAATNATTBN	1e-20
At5g58900(MYBrElatEd)/colamp-At5g58900-DAP-SEq(GSE60143)/HomEr	WWWTYTTATCTWWWW	1e-20
ZNF264(Zf)/HEK293-ZNF264.GFP-ChIP-SEq(GSE58341)/HomEr	RGGGCACTAACY	1e-20
PU.1(ETS)/ThioMac-PU.1-ChIP-SEq(GSE21512)/HomEr	AGAGGAAGTG	1e-20
RIN(MADS)/Tomato-RIN-ChIP-SEq(GSE116581)/HomEr	CYAAAAWWGG	1e-20
Nkx6.1(HomEobox)/IslEt-Nkx6.1-ChIP-SEq(GSE40975)/HomEr	GKTAATGR	1e-20
