# Supplementary material for: Chromatin profiling reveals TFAP4 as a critical transcriptional regulator of bovine satellite cell differentiation
Source: BMC Genomics. 2024 Mar 12;25:272. doi: 10.1186/s12864-024-10189-2 (PMC10935830; doi:10.1186/s12864-024-10189-2)
Supplement: Supplementary file 10 — Supplementary Material 10 [file 12864_2024_10189_MOESM10_ESM.xlsx]

## Sheet: SE_pbsc
Super-enhancers identified from pbsc
REGION_ID	CHROM	START	STOP	NUM_LOCI	CONSTITUENT_SIZE	stitchedPeakRank	CLOSEST_GENE
peak_37826	chr29	9729801	9822854	1	93054	1	SYTL2
34_peak_1126_lociStitched	chr1	78992360	79196990	34	160104	2	LPP
17_peak_16673_lociStitched	chr10	9539448	9710180	17	151986	3	LHFPL2
37_peak_2506_lociStitched	chr2	7160087	7425342	37	224915	4	MIR2917
9_peak_28501_lociStitched	chr18	48389499	48476083	9	75627	5	ACTN4
7_peak_12740_lociStitched	chr7	62870089	62958817	7	77066	6	SPARC
14_peak_29938_lociStitched	chr19	54502463	54661071	14	130148	7	SEC14L1
39_peak_21047_lociStitched	chr12	50688646	50905347	39	164517	8	MIR2285AB
31_peak_7945_lociStitched	chr4	98458100	98658814	31	164992	9	CALD1
6_peak_25324_lociStitched	chr15	76246205	76317171	6	60871	10	CREB3L1
4_peak_4611_lociStitched	chr2	133704009	133769092	4	56744	11	ALDH4A1
4_peak_38226_lociStitched	chr29	43601016	43673105	4	67652	12	FRMD8
21_peak_32848_lociStitched	chr22	43190488	43369094	21	138916	13	FLNB
21_peak_5079_lociStitched	chr3	23182272	23349439	21	142801	14	SEC22B
13_peak_29797_lociStitched	chr19	48833952	48953985	13	102584	15	KPNA2
13_peak_7894_lociStitched	chr4	94602861	94751880	13	107904	16	MIR29B-1
11_peak_29032_lociStitched	chr19	18921292	19022569	11	81770	17	NF1
19_peak_24763_lociStitched	chr15	40447168	40604623	19	120087	18	DKK3
28_peak_10126_lociStitched	chr5	111758111	111954213	28	162955	19	MIR2439
peak_29451	chr19	36440002	36489940	1	49939	20	COL1A1
57_peak_17708_lociStitched	chr10	61653360	61930678	57	177219	21	MIR10168
31_peak_35961_lociStitched	chr26	23664079	23869037	31	124229	22	NT5C2
8_peak_6789_lociStitched	chr4	11721619	11817608	8	73605	23	COL1A2
37_peak_20653_lociStitched	chr12	22791952	23026935	37	166378	24	LHFPL6
24_peak_3959_lociStitched	chr2	105905194	106095430	24	144372	25	MIR2356
peak_35476	chr25	35592343	35636546	1	44204	26	SERPINE1
14_peak_37597_lociStitched	chr28	34700486	34828966	14	93412	27	PPIF
22_peak_28876_lociStitched	chr19	10708973	10819434	22	88327	28	MIR21
29_peak_12118_lociStitched	chr7	26946093	27152817	29	150802	29	MARCHF3
peak_10242	chr5	116345768	116399354	1	53587	30	MIRLET7A-3
18_peak_5861_lociStitched	chr3	77555668	77664829	18	76905	31	GADD45A
5_peak_18275_lociStitched	chr10	85816833	85908330	5	82053	32	LTBP2
23_peak_5656_lociStitched	chr3	58398421	58580176	23	97920	33	CCN1
6_peak_16780_lociStitched	chr10	13924108	14048411	6	100579	34	SMAD3
8_peak_33200_lociStitched	chr22	58349534	58433815	8	52958	35	HDAC11
18_peak_20247_lociStitched	chr11	105128648	105231375	18	66092	36	RXRA
38_peak_37154_lociStitched	chr28	14005921	14249873	38	151714	37	HNRNPF
32_peak_24665_lociStitched	chr15	38266936	38479569	32	146939	38	RRAS2
22_peak_19669_lociStitched	chr11	71862124	72013773	22	93076	39	MRPL33
6_peak_30238_lociStitched	chr20	4592885	4671129	6	73575	40	ERGIC1
19_peak_17444_lociStitched	chr10	49724692	49846293	19	78346	41	ANXA2
3_peak_29873_lociStitched	chr19	51334833	51396540	3	46193	42	MIR3533
19_peak_34623_lociStitched	chr24	48219268	48353733	19	96143	43	SMAD7
12_peak_21920_lociStitched	chr13	31377482	31459090	12	68693	44	CUBN
13_peak_300_lociStitched	chr1	35028295	35129734	13	85341	45	VGLL3
30_peak_17873_lociStitched	chr10	67061148	67209189	30	106474	46	MIR2292
4_peak_38067_lociStitched	chr29	31798973	31887996	4	80504	47	ETS1
41_peak_3487_lociStitched	chr2	79793042	80012208	41	165131	48	MYO1B
15_peak_9402_lociStitched	chr5	69398139	69553977	15	114243	49	NUAK1
11_peak_30227_lociStitched	chr20	4461038	4577495	11	54427	50	DUSP1
19_peak_31145_lociStitched	chr20	58869457	59006313	19	112354	51	TRIO
2_peak_25969_lociStitched	chr16	38197840	38281161	2	82807	52	PRRX1
8_peak_2018_lociStitched	chr1	134945665	135018045	8	60275	53	ANAPC13
29_peak_2170_lociStitched	chr1	146972118	147200193	29	136689	54	MIR2285A
7_peak_13264_lociStitched	chr8	972143	1058055	7	74731	55	MIR2466
5_peak_24902_lociStitched	chr15	43823851	43884078	5	58300	56	RPL27A
8_peak_9570_lociStitched	chr5	74723354	74808873	8	69635	57	MYH9
18_peak_26022_lociStitched	chr16	40433418	40576447	18	93504	58	TNFSF18
42_peak_10648_lociStitched	chr6	29926664	30105068	42	117833	59	PDLIM5
3_peak_4539_lociStitched	chr2	130855784	130915955	3	52291	60	LOC789612
8_peak_29192_lociStitched	chr19	23173220	23268286	8	65359	61	SRR
21_peak_27048_lociStitched	chr17	18107174	18219949	21	83212	62	MGST2
6_peak_35947_lociStitched	chr26	23221575	23292527	6	60250	63	TRIM8
12_peak_11869_lociStitched	chr7	12503703	12583887	12	57333	64	GADD45GIP1
11_peak_24578_lociStitched	chr15	32789056	32887777	11	67896	65	MIR100
13_peak_23079_lociStitched	chr14	12485040	12603316	13	94140	66	MYC
13_peak_16238_lociStitched	chr9	91666616	91808054	13	86767	67	TFB1M
22_peak_15997_lociStitched	chr9	81575722	81721049	22	93797	68	UTRN
13_peak_20131_lociStitched	chr11	100053933	100130724	13	65765	69	PTGES
30_peak_17317_lociStitched	chr10	44627702	44807721	30	118523	70	GNG2
23_peak_36792_lociStitched	chr27	34008950	34137252	23	90027	71	PLEKHA2
7_peak_28261_lociStitched	chr18	33891309	33967756	7	57251	72	CDH5
12_peak_33084_lociStitched	chr22	53623815	53715200	12	83541	73	LIMD1
14_peak_9104_lociStitched	chr5	50807498	50912309	14	83628	74	MIRLET7I
9_peak_18158_lociStitched	chr10	80680348	80775817	9	75530	75	ACTN1
19_peak_18462_lociStitched	chr11	851898	945257	19	67903	76	BCL2L11
23_peak_5494_lociStitched	chr3	49755267	49896596	23	89382	77	BCAR3
9_peak_23764_lociStitched	chr14	61626884	61707889	9	56012	78	AZIN1
10_peak_22720_lociStitched	chr13	75824553	75904280	10	57677	79	ZMYND8
11_peak_29141_lociStitched	chr19	22129672	22242233	11	70102	80	VPS53
13_peak_18807_lociStitched	chr11	20064321	20162694	13	79604	81	CDC42EP3
27_peak_20741_lociStitched	chr12	25339320	25501643	27	92049	82	DCLK1
12_peak_22530_lociStitched	chr13	65565908	65654271	12	63749	83	DLGAP4
15_peak_4384_lociStitched	chr2	125715377	125822277	15	72370	84	AHDC1
5_peak_27602_lociStitched	chr17	64207868	64279805	5	67652	85	CORO1C
2_peak_37006_lociStitched	chr28	3557817	3600935	2	42787	86	C28H1orf198
3_peak_9194_lociStitched	chr5	56278562	56318540	3	35716	87	MIR2431
8_peak_29184_lociStitched	chr19	23074152	23159525	8	71660	88	MIR2337
19_peak_36113_lociStitched	chr26	33465134	33583081	19	86352	89	TCF7L2
peak_38181	chr29	40893030	40939170	1	46141	90	EEF1G
21_peak_726_lociStitched	chr1	59145241	59285324	21	78550	91	MIR568
11_peak_27918_lociStitched	chr18	10980223	11050590	11	42377	92	CRISPLD2
6_peak_11925_lociStitched	chr7	15573350	15644523	6	49228	93	SPC24
15_peak_11630_lociStitched	chr6	114166514	114284592	15	87267	94	AFAP1
22_peak_31745_lociStitched	chr21	32215710	32357463	22	88490	95	TSPAN3
14_peak_28624_lociStitched	chr18	53945636	54054437	14	81628	96	ARHGAP35
11_peak_26205_lociStitched	chr16	50490525	50584902	11	60484	97	MIR2896
20_peak_14817_lociStitched	chr8	104224946	104405409	20	120113	98	TNC
4_peak_31633_lociStitched	chr21	26331891	26386739	4	44817	99	ARNT2
16_peak_31123_lociStitched	chr20	58659689	58774211	16	83496	100	TRIO
6_peak_35721_lociStitched	chr26	12530105	12595920	6	52393	101	ANKRD1
12_peak_27362_lociStitched	chr17	51360484	51437935	12	63563	102	RFLNA
18_peak_35757_lociStitched	chr26	14686631	14805847	18	87054	103	MYOF
9_peak_12051_lociStitched	chr7	22146471	22221562	9	61974	104	P4HA2
4_peak_12032_lociStitched	chr7	21451982	21507133	4	40988	105	MKNK2
20_peak_24298_lociStitched	chr15	13971738	14106238	20	82559	106	MIR1260B
2_peak_25501_lociStitched	chr16	3046492	3083847	2	36103	107	NUAK2
11_peak_10305_lociStitched	chr6	5805600	5896350	11	71654	108	PDE5A
28_peak_4028_lociStitched	chr2	109528139	109692290	28	114188	109	EPHA4
5_peak_4868_lociStitched	chr3	14639641	14680780	5	32723	110	LMNA
12_peak_35533_lociStitched	chr25	38662320	38728810	12	45928	111	FSCN1
peak_4940	chr3	16804430	16841055	1	36626	112	S100A4
4_peak_4819_lociStitched	chr3	12315685	12373535	4	56260	113	CD5L
15_peak_12439_lociStitched	chr7	50816733	50882081	15	50653	114	CXXC5
16_peak_13101_lociStitched	chr7	96039848	96147315	16	76289	115	CAST
5_peak_27411_lociStitched	chr17	52995529	53059706	5	61804	116	CLIP1
24_peak_11809_lociStitched	chr7	7759290	7898542	24	80836	117	EPHX3
37_peak_9518_lociStitched	chr5	73876371	74030056	37	108831	118	MB
5_peak_12021_lociStitched	chr7	21072059	21125361	5	37377	119	GADD45B
32_peak_17819_lociStitched	chr10	65539391	65687001	32	91539	120	FERMT2
13_peak_21218_lociStitched	chr12	74444057	74545819	13	77943	121	MBNL2
11_peak_3762_lociStitched	chr2	95370635	95474675	11	64689	122	MIR2355
12_peak_20809_lociStitched	chr12	27835234	27950458	12	82896	123	STARD13
14_peak_28156_lociStitched	chr18	25157977	25227035	14	52156	124	PSME3IP1
16_peak_23275_lociStitched	chr14	19665894	19773090	16	45338	125	CLXN
39_peak_1396_lociStitched	chr1	95294933	95481725	39	106750	126	FNDC3B
4_peak_26153_lociStitched	chr16	45203064	45261051	4	45449	127	LOC786597
7_peak_36646_lociStitched	chr27	23869019	23922706	7	49332	128	DLC1
3_peak_17373_lociStitched	chr10	45203243	45257805	3	48259	129	PLEKHO2
7_peak_17404_lociStitched	chr10	46988156	47057334	7	57042	130	TPM1
9_peak_33374_lociStitched	chr23	9419148	9461918	9	34064	131	RPL10A
5_peak_28862_lociStitched	chr19	10324457	10366608	5	33934	132	YPEL2
16_peak_5325_lociStitched	chr3	33484572	33586555	16	71379	133	CSF1
8_peak_25957_lociStitched	chr16	38050098	38129884	8	68039	134	GORAB
8_peak_33551_lociStitched	chr23	17581527	17664217	8	49107	135	MRPL14
13_peak_34497_lociStitched	chr24	41155981	41254270	13	58864	136	RAB12
15_peak_29378_lociStitched	chr19	33565744	33639895	15	47711	137	ADORA2B
2_peak_32584_lociStitched	chr22	21362411	21409691	2	35738	138	BHLHE40
23_peak_18573_lociStitched	chr11	6480343	6606687	23	90658	139	MIR2285CE
1_peak_11803_lociStitched	chr7	6893337	6931564	1	38228	140	TPM4
13_peak_21671_lociStitched	chr13	19904045	20010097	13	73434	141	ITGB1
26_peak_6324_lociStitched	chr3	106727303	106886178	26	81731	142	MACF1
3_peak_26594_lociStitched	chr16	70595713	70645832	3	48447	143	VASH2
9_peak_37288_lociStitched	chr28	18019592	18110410	9	73605	144	RTKN2
10_peak_23431_lociStitched	chr14	30763467	30858451	10	56746	145	MYBL1
26_peak_344_lociStitched	chr1	43129704	43274289	26	89787	146	DCBLD2
27_peak_37502_lociStitched	chr28	29874936	29989767	27	84087	147	VCL
35_peak_6721_lociStitched	chr4	9966534	10144022	35	101223	148	CDK6
4_peak_4873_lociStitched	chr3	14773777	14804580	4	28936	149	ARHGEF2
7_peak_16865_lociStitched	chr10	19124417	19174900	7	35408	150	PKM
2_peak_34536_lociStitched	chr24	42783511	42805949	2	20193	151	TUBB6
16_peak_22085_lociStitched	chr13	37939093	38032640	16	65533	152	DSTN
3_peak_2458_lociStitched	chr2	5417596	5463779	3	45451	153	BIN1
6_peak_29531_lociStitched	chr19	40521199	40588881	6	53915	154	RARA
4_peak_9578_lociStitched	chr5	74851796	74897557	4	43692	155	TXN2
3_peak_4861_lociStitched	chr3	14319327	14368190	3	35698	156	MEF2D
8_peak_35025_lociStitched	chr25	14345593	14409638	8	39025	157	ABCC1
3_peak_18626_lociStitched	chr11	9263423	9306834	3	35050	158	C11H2orf49
1_peak_11858_lociStitched	chr7	11817919	11841646	1	23728	159	MIR23A
4_peak_33559_lociStitched	chr23	17699661	17744477	4	39223	160	SLC29A1
10_peak_35199_lociStitched	chr25	25646991	25729450	10	47038	161	GSG1L
7_peak_22807_lociStitched	chr13	78121862	78187676	7	41190	162	UBE2V1
10_peak_33894_lociStitched	chr23	40404405	40488634	10	64865	163	MIR2325B
2_peak_33323_lociStitched	chr23	3883353	3923977	2	40261	164	BMP5
8_peak_9240_lociStitched	chr5	60094870	60163106	8	53195	165	NTN4
5_peak_22852_lociStitched	chr13	81354332	81431389	5	64290	166	BCAS1
1_peak_7696_lociStitched	chr4	77206548	77230509	1	23962	167	POLD2
6_peak_38347_lociStitched	chr29	49591934	49635237	6	30978	168	TNNT3
11_peak_33288_lociStitched	chr23	3496122	3580837	11	44575	169	MIR2285J-2
2_peak_38215_lociStitched	chr29	43076943	43111842	2	29039	170	EHD1
24_peak_23812_lociStitched	chr14	63054146	63179640	24	56756	171	ZNF706
7_peak_37059_lociStitched	chr28	7378584	7451086	7	42187	172	COA6
8_peak_2156_lociStitched	chr1	145734781	145822742	8	51712	173	COL6A2
10_peak_25740_lociStitched	chr16	27061395	27118567	10	45653	174	CAPN2
17_peak_6287_lociStitched	chr3	106033422	106132964	17	63765	175	CAP1
13_peak_31529_lociStitched	chr21	22123569	22216587	13	59880	176	ZNF774
12_peak_6577_lociStitched	chr3	119756439	119831976	12	39839	177	MIR149
1_peak_7608_lociStitched	chr4	68862295	68903310	1	41016	178	HOXA9
3_peak_14147_lociStitched	chr8	70453641	70497180	3	38279	179	LOXL2
6_peak_14321_lociStitched	chr8	81418641	81475497	6	37494	180	MIR2475
9_peak_25634_lociStitched	chr16	21886891	21969487	9	40856	181	TGFB2
5_peak_30562_lociStitched	chr20	21431983	21489100	5	47301	182	MIR2285F-2
5_peak_37426_lociStitched	chr28	26558788	26612239	5	34667	183	LRRC20
10_peak_6388_lociStitched	chr3	109611830	109705046	10	45991	184	TRAPPC3
10_peak_19608_lociStitched	chr11	68406902	68471754	10	36558	185	PCBP1
1_peak_29262_lociStitched	chr19	26432849	26456370	1	23522	186	ENO3
22_peak_3232_lociStitched	chr2	52168661	52269087	22	68585	187	ZEB2
6_peak_7208_lociStitched	chr4	46145460	46205999	6	48060	188	KMT2E
3_peak_38342_lociStitched	chr29	49508075	49549041	3	33880	189	H19
5_peak_39210_lociStitched	chrX	138740796	138800659	5	55373	190	CD99
10_peak_32497_lociStitched	chr22	14409163	14479425	10	61975	191	TRAK1
7_peak_28822_lociStitched	chr19	8682590	8758583	7	47389	192	CUEDC1
7_peak_12005_lociStitched	chr7	20439118	20527276	7	56366	193	NFIC
8_peak_37450_lociStitched	chr28	28062660	28126904	8	40614	194	CHST3
9_peak_13630_lociStitched	chr8	38267484	38331127	9	57304	195	GLDC
11_peak_24604_lociStitched	chr15	33680091	33743797	11	47764	196	HSPA8
8_peak_29704_lociStitched	chr19	46330063	46394928	8	40663	197	ITGB3
11_peak_33671_lociStitched	chr23	24884818	24958828	11	57497	198	TRAM2
8_peak_17129_lociStitched	chr10	34897888	34959662	8	49072	199	THBS1
2_peak_11885_lociStitched	chr7	12733338	12754112	2	19386	200	HOOK2
9_peak_27938_lociStitched	chr18	11238433	11308479	9	47895	201	CIBAR2
8_peak_28544_lociStitched	chr18	50401932	50444777	8	26894	202	HNRNPUL1
3_peak_27576_lociStitched	chr17	62555552	62607770	3	39755	203	RPLP0
4_peak_22683_lociStitched	chr13	73663438	73709921	4	28538	204	SYS1
4_peak_27883_lociStitched	chr18	9445137	9482219	4	35645	205	CDH13
5_peak_24895_lociStitched	chr15	43698006	43749225	5	43591	206	DENND2B
6_peak_4260_lociStitched	chr2	120335046	120395135	6	38240	207	PHC2
2_peak_22352_lociStitched	chr13	54865952	54905144	2	36103	208	MIR2306
8_peak_20121_lociStitched	chr11	99875148	99920142	8	30472	209	NTMT1
8_peak_27707_lociStitched	chr17	69222428	69276144	8	40685	210	LIF
7_peak_29717_lociStitched	chr19	47011726	47069775	7	41224	211	MRC2
peak_33730	chr23	28256256	28281339	1	25084	212	IER3
8_peak_10283_lociStitched	chr6	3525306	3595989	8	57607	213	ANXA5
6_peak_26776_lociStitched	chr16	80531243	80587678	6	33530	214	LMOD1
5_peak_35509_lociStitched	chr25	37832378	37876664	5	32168	215	CCZ1
2_peak_29512_lociStitched	chr19	39451478	39486945	2	35147	216	LASP1
peak_33734	chr23	28315829	28332998	1	17170	217	PPP1R18
9_peak_17648_lociStitched	chr10	60411894	60508762	9	67025	218	DTWD1
8_peak_8709_lociStitched	chr5	30106000	30159786	8	34109	219	TMBIM6
8_peak_14768_lociStitched	chr8	101428665	101496984	8	51046	220	UGCG
9_peak_36163_lociStitched	chr26	37076648	37146919	9	55272	221	MIR2395
8_peak_38304_lociStitched	chr29	46592492	46649143	8	43832	222	TPCN2
10_peak_13045_lociStitched	chr7	95019077	95089978	10	51816	223	SPATA9
2_peak_35551_lociStitched	chr25	38874089	38891439	2	16990	224	ACTB
18_peak_8038_lociStitched	chr4	101614200	101725437	18	69144	225	MIR12013
24_peak_1782_lociStitched	chr1	118501356	118635484	24	82405	226	WWTR1
13_peak_20265_lociStitched	chr11	105267429	105334865	13	40388	227	FCN1
20_peak_31258_lociStitched	chr21	2802328	2935855	20	65795	228	UBE3A
3_peak_22887_lociStitched	chr14	841553	879729	3	26506	229	MIR2309
12_peak_18003_lociStitched	chr10	73206197	73323783	12	57438	230	TRMT5
4_peak_28121_lociStitched	chr18	23738844	23781184	4	40561	231	MMP2
peak_8630	chr5	26878417	26905132	1	26716	232	SPRYD3
2_peak_13262_lociStitched	chr8	921580	953654	2	26463	233	MIR2466
7_peak_31845_lociStitched	chr21	34632085	34692319	7	37228	234	LOXL1
15_peak_31922_lociStitched	chr21	42857992	42947925	15	48084	235	AKAP6
18_peak_1857_lociStitched	chr1	122330751	122433083	18	65871	236	PLOD2
2_peak_21347_lociStitched	chr12	85325170	85368445	2	36002	237	ANKRD10
11_peak_33039_lociStitched	chr22	51756850	51837475	11	46559	238	MAP4
3_peak_34647_lociStitched	chr24	48580147	48630324	3	43191	239	SMAD7
peak_9230	chr5	57522791	57557970	1	35180	240	BLOC1S1
5_peak_25074_lociStitched	chr15	57904258	57941326	5	34159	241	BBOX1
6_peak_22205_lociStitched	chr13	44594907	44628400	6	23755	242	MIR12028
4_peak_27133_lociStitched	chr17	29213535	29266063	4	30306	243	PGRMC2
3_peak_14904_lociStitched	chr8	110673124	110709001	3	27754	244	GSN
8_peak_27857_lociStitched	chr18	9136953	9206828	8	39716	245	CDH13
13_peak_21940_lociStitched	chr13	31611293	31680312	13	38828	246	VIM
4_peak_31367_lociStitched	chr21	7983644	8035814	4	41467	247	IGF1R
peak_4924	chr3	16451324	16480005	1	28682	248	JTB
5_peak_32065_lociStitched	chr21	56548023	56620312	5	48925	249	TC2N
13_peak_6311_lociStitched	chr3	106628274	106694345	13	54180	250	KIAA0754
18_peak_7327_lociStitched	chr4	51660893	51757089	18	77124	251	MET
19_peak_10987_lociStitched	chr6	59984943	60098412	19	65657	252	APBB2
peak_29970	chr19	55065807	55089311	1	23505	253	JMJD6
7_peak_677_lociStitched	chr1	57375505	57430872	7	46730	254	CCDC80
7_peak_26422_lociStitched	chr16	62196120	62268759	7	33056	255	MR1
15_peak_26672_lociStitched	chr16	75124717	75208926	15	56154	256	PLXNA2
8_peak_6499_lociStitched	chr3	116418482	116470267	8	35640	257	COPS8
3_peak_26201_lociStitched	chr16	49464923	49512472	3	37026	258	MIR551A
11_peak_11327_lociStitched	chr6	91782720	91857613	11	58629	259	SEPTIN11
4_peak_5048_lociStitched	chr3	22092924	22154722	4	44304	260	ACP6
13_peak_33608_lociStitched	chr23	18882990	18989167	13	50023	261	SUPT3H
5_peak_5305_lociStitched	chr3	33248212	33273418	5	23437	262	SLC6A17
7_peak_14121_lociStitched	chr8	69846395	69901751	7	39383	263	PDLIM2
8_peak_14910_lociStitched	chr8	112101060	112164784	8	49589	264	MYT1L
2_peak_27929_lociStitched	chr18	11066952	11091442	2	24135	265	CRISPLD2
16_peak_17793_lociStitched	chr10	64806155	64866292	16	43010	266	SQOR
1_peak_38237_lociStitched	chr29	44008627	44030736	1	22110	267	FOSL1
7_peak_22773_lociStitched	chr13	77607200	77661988	7	35982	268	PTGIS
6_peak_26792_lociStitched	chr16	80826389	80871630	6	23763	269	CSRP1
6_peak_22430_lociStitched	chr13	61218146	61271754	6	36672	270	BCL2L1
12_peak_20155_lociStitched	chr11	101023011	101110272	12	50551	271	QRFP
11_peak_25043_lociStitched	chr15	55987023	56058558	11	45230	272	LRRC32
3_peak_9871_lociStitched	chr5	97932978	97968154	3	33931	273	BCL2L14
3_peak_23753_lociStitched	chr14	61142976	61167240	3	20639	274	CTHRC1
12_peak_2330_lociStitched	chr1	152301339	152366471	12	50622	275	SH3BP5
15_peak_24851_lociStitched	chr15	42865244	42956733	15	37007	276	SWAP70
3_peak_37494_lociStitched	chr28	29760738	29797853	3	26328	277	PLAU
3_peak_19602_lociStitched	chr11	68093488	68131164	3	36992	278	ANXA4
13_peak_33843_lociStitched	chr23	39530283	39603358	13	51238	279	TPMT
19_peak_35374_lociStitched	chr25	33645108	33733459	19	54475	280	BAZ1B
9_peak_22658_lociStitched	chr13	72606534	72682271	9	35674	281	OSER1
9_peak_33404_lociStitched	chr23	10510429	10589808	9	59389	282	RPS4Y1
11_peak_14443_lociStitched	chr8	85904480	85972923	11	45719	283	ROR2
6_peak_2983_lociStitched	chr2	37126787	37174438	6	26192	284	DAPL1
5_peak_34908_lociStitched	chr25	3464424	3506125	5	30003	285	GLIS2
10_peak_9254_lociStitched	chr5	60479780	60544698	10	36412	286	ELK3
20_peak_158_lociStitched	chr1	10261282	10382848	20	71820	287	APP
13_peak_28644_lociStitched	chr18	54173706	54256434	13	41470	288	SAE1
3_peak_14111_lociStitched	chr8	69477543	69509693	3	31455	289	SFTPC
4_peak_10025_lociStitched	chr5	108091394	108122234	4	27031	290	FBXL14
4_peak_20059_lociStitched	chr11	98501278	98548579	4	34374	291	ENG
7_peak_27346_lociStitched	chr17	51222047	51287680	7	46285	292	RFLNA
8_peak_20101_lociStitched	chr11	99591970	99629419	8	23909	293	MIR12056
5_peak_18331_lociStitched	chr10	88215718	88259999	5	28023	294	CIPC
5_peak_9513_lociStitched	chr5	73816163	73859668	5	29627	295	MB
9_peak_20043_lociStitched	chr11	98224623	98279433	9	37989	296	STXBP1
12_peak_15414_lociStitched	chr9	38175162	38241162	12	58389	297	LAMA4
4_peak_12287_lociStitched	chr7	38955951	38996562	4	29461	298	DBN1
5_peak_35848_lociStitched	chr26	18844486	18870991	5	22985	299	AVPI1
12_peak_7628_lociStitched	chr4	70577362	70637097	12	44120	300	NPVF
10_peak_26237_lociStitched	chr16	51611423	51656522	10	23763	301	NOC2L
11_peak_1949_lociStitched	chr1	127527721	127619352	11	50395	302	RASA2
6_peak_26316_lociStitched	chr16	56394073	56447414	6	35055	303	TNN
30_peak_24207_lociStitched	chr15	6492347	6635788	30	74987	304	CFAP300
10_peak_4615_lociStitched	chr2	135055876	135145164	10	38450	305	ARHGEF10L
7_peak_27123_lociStitched	chr17	28951091	29001182	7	42942	306	JADE1
4_peak_28560_lociStitched	chr18	50994224	51036034	4	30452	307	ERF
14_peak_38039_lociStitched	chr29	29688959	29760384	14	49486	308	ST3GAL4
3_peak_29202_lociStitched	chr19	23342094	23393274	3	30339	309	MNT
8_peak_36406_lociStitched	chr27	7939413	7998632	8	42122	310	VEGFC
13_peak_10334_lociStitched	chr6	6249841	6345057	13	59911	311	SYNPO2
13_peak_32799_lociStitched	chr22	37461094	37535702	13	52710	312	PSMD6
2_peak_12487_lociStitched	chr7	52584393	52610053	2	25180	313	PCDHGC3
14_peak_6516_lociStitched	chr3	116665293	116770295	14	58495	314	COPS8
11_peak_35671_lociStitched	chr26	10615093	10691923	11	41007	315	ACTA2
16_peak_15340_lociStitched	chr9	34285915	34399536	16	55272	316	DSE
10_peak_11108_lociStitched	chr6	68884872	68946067	10	51641	317	SCFD2
5_peak_22843_lociStitched	chr13	81122504	81163123	5	28676	318	BCAS1
8_peak_6486_lociStitched	chr3	116272878	116329519	8	40366	319	COPS8
4_peak_38321_lociStitched	chr29	47488982	47521786	4	24975	320	CTTN
1_peak_22109_lociStitched	chr13	38402013	38477409	1	75397	321	ZNF133
5_peak_18954_lociStitched	chr11	25359743	25403954	5	29538	322	ZFP36L2
9_peak_12810_lociStitched	chr7	69142840	69210839	9	56446	323	SOX30
40_peak_31767_lociStitched	chr21	32385115	32556706	40	85535	324	HMG20A
11_peak_20607_lociStitched	chr12	21785226	21868115	11	37884	325	SLC25A15
peak_29128	chr19	21978441	22024955	1	46515	326	GLOD4
10_peak_36782_lociStitched	chr27	33920177	33988634	10	53400	327	PLEKHA2
2_peak_26151_lociStitched	chr16	45150895	45184386	2	28124	328	LOC786597
23_peak_13511_lociStitched	chr8	27614000	27744277	23	75975	329	CNTLN
5_peak_6473_lociStitched	chr3	116022990	116075027	5	34777	330	ACKR3
13_peak_36078_lociStitched	chr26	31257599	31333827	13	51475	331	RBM20
5_peak_35546_lociStitched	chr25	38774027	38803331	5	22379	332	ACTB
8_peak_6462_lociStitched	chr3	114540219	114609803	8	39953	333	SH3BP4
6_peak_38097_lociStitched	chr29	32472780	32526332	6	40789	334	ARHGAP32
9_peak_12626_lociStitched	chr7	59197138	59269429	9	46990	335	C7H5orf46
2_peak_25398_lociStitched	chr15	80964945	80999246	2	33974	336	CTNND1
peak_28524	chr18	49090968	49111452	1	20485	337	ZFP36
8_peak_24715_lociStitched	chr15	39396320	39465725	8	30567	338	ARNTL
1_peak_6186_lociStitched	chr3	101196407	101214124	1	17718	339	BTBD19
9_peak_5444_lociStitched	chr3	48568662	48647655	9	58453	340	CNN3
3_peak_26271_lociStitched	chr16	52056640	52079239	3	20787	341	EFHD2
4_peak_32465_lociStitched	chr22	12477105	12521331	4	28837	342	CSRNP1
3_peak_4399_lociStitched	chr2	125852987	125888043	3	34145	343	CD164L2
3_peak_20094_lociStitched	chr11	99388016	99425926	3	30347	344	LRRC8A
7_peak_15720_lociStitched	chr9	69885222	69938773	7	34392	345	CCN2
6_peak_25945_lociStitched	chr16	37887539	37930562	6	25312	346	NTMT2
2_peak_34423_lociStitched	chr24	37400529	37421752	2	19416	347	MYL12B
2_peak_16922_lociStitched	chr10	21859913	21879401	2	12487	348	AJUBA
13_peak_4588_lociStitched	chr2	133212648	133295705	13	44182	349	CAPZB
3_peak_19643_lociStitched	chr11	71336056	71365641	3	26060	350	FOSL2
peak_13980	chr8	59890131	59904354	1	14224	351	TLN1
2_peak_28642_lociStitched	chr18	54124682	54152869	2	22867	352	ZC3H4
6_peak_27461_lociStitched	chr17	54410748	54454019	6	39009	353	PPTC7
3_peak_31819_lociStitched	chr21	33213186	33244687	3	26590	354	SNX33
5_peak_33949_lociStitched	chr23	43149822	43184360	5	28696	355	TBC1D7
2_peak_22574_lociStitched	chr13	66465527	66489334	2	20670	356	BLCAP
21_peak_25613_lociStitched	chr16	21777968	21870777	21	56050	357	TGFB2
10_peak_24445_lociStitched	chr15	23622964	23688803	10	51495	358	NCAM1
10_peak_9955_lociStitched	chr5	104127756	104199298	10	43899	359	CD9
4_peak_29458_lociStitched	chr19	36591082	36631443	4	20707	360	ITGA3
1_peak_29842_lociStitched	chr19	49990962	50007315	1	16354	361	WDR45B
5_peak_22185_lociStitched	chr13	44251659	44296994	5	21656	362	KLF6
1_peak_12678_lociStitched	chr7	61122568	61146043	1	23476	363	MIR378-1
8_peak_36323_lociStitched	chr26	45882389	45946770	8	37529	364	ADAM12
7_peak_35576_lociStitched	chr25	40720809	40775259	7	35405	365	LFNG
2_peak_24900_lociStitched	chr15	43778692	43808397	2	22185	366	DENND2B
6_peak_14794_lociStitched	chr8	102810152	102873402	6	40256	367	RGS3
10_peak_19949_lociStitched	chr11	92317410	92396853	10	44889	368	GGTA1
6_peak_33481_lociStitched	chr23	13842302	13876474	6	26085	369	MOCS1
2_peak_8749_lociStitched	chr5	32443433	32478749	2	26830	370	HDAC7
3_peak_18299_lociStitched	chr10	86610006	86644387	3	33190	371	MIR10162
3_peak_8597_lociStitched	chr5	25647313	25677770	3	29209	372	ITGA5
1_peak_3988_lociStitched	chr2	106298275	106320416	1	22142	373	TMBIM1
3_peak_33108_lociStitched	chr22	54077149	54110164	3	19319	374	CLEC3B
4_peak_6372_lociStitched	chr3	109481004	109525923	4	36025	375	STK40
8_peak_19074_lociStitched	chr11	29487176	29545248	8	34499	376	CALM2
peak_4996	chr3	20127875	20144840	1	16966	377	MCL1
1_peak_34913_lociStitched	chr25	3525670	3544598	1	18929	378	VASN
2_peak_19167_lociStitched	chr11	37844780	37873638	2	25261	379	RTN4
4_peak_21690_lociStitched	chr13	21111005	21141549	4	26363	380	PLXDC2
20_peak_24730_lociStitched	chr15	39914645	40016835	20	52140	381	MIR2314
14_peak_510_lociStitched	chr1	50398767	50483715	14	53360	382	CBLB
8_peak_9687_lociStitched	chr5	82297968	82349626	8	37764	383	PPFIBP1
8_peak_32667_lociStitched	chr22	28747487	28808679	8	31218	384	SHQ1
12_peak_14403_lociStitched	chr8	84113711	84217576	12	50324	385	ECM2
3_peak_27140_lociStitched	chr17	29352689	29375110	3	15738	386	PGRMC2
6_peak_24521_lociStitched	chr15	29253945	29286057	6	24181	387	UPK2
3_peak_33420_lociStitched	chr23	11012047	11045434	3	21994	388	PIM1
9_peak_33214_lociStitched	chr22	59019268	59091027	9	37128	389	ISY1
10_peak_29660_lociStitched	chr19	45077470	45137817	10	38485	390	ARHGAP27
3_peak_13812_lociStitched	chr8	46591381	46620966	3	23905	391	KLF9
7_peak_17200_lociStitched	chr10	37329300	37371695	7	24028	392	EHD4
2_peak_7479_lociStitched	chr4	60812941	60834105	2	18709	393	EEPD1
6_peak_28661_lociStitched	chr18	54541228	54579695	6	32361	394	EHD2
7_peak_16559_lociStitched	chr10	1938541	1989664	7	37557	395	NREP
6_peak_10355_lociStitched	chr6	6541461	6587538	6	38323	396	METTL14
9_peak_30027_lociStitched	chr19	57145250	57196648	9	30786	397	TTYH2
4_peak_25454_lociStitched	chr16	1122389	1165723	4	28719	398	FMOD
peak_4807	chr3	9759781	9779547	1	19767	399	MIR1584
11_peak_18340_lociStitched	chr10	88744339	88809761	11	33893	400	SPTLC2
15_peak_30347_lociStitched	chr20	9353127	9435093	15	52038	401	MAP1B
1_peak_25350_lociStitched	chr15	77227238	77252756	1	25519	402	SLC39A13
2_peak_28669_lociStitched	chr18	54627696	54661259	2	23285	403	NOP53
8_peak_13547_lociStitched	chr8	28157350	28221165	8	42360	404	PSIP1
13_peak_72_lociStitched	chr1	6925901	7007360	13	42266	405	CCT8
1_peak_29177_lociStitched	chr19	22809305	22820965	1	11661	406	MIR22
2_peak_11790_lociStitched	chr7	6553001	6585767	2	30717	407	EPS15L1
7_peak_5318_lociStitched	chr3	33414669	33465494	7	44954	408	AHCYL1
5_peak_12112_lociStitched	chr7	26773182	26826536	5	26495	409	MEGF10
6_peak_18284_lociStitched	chr10	86373908	86409125	6	28374	410	TMED10
5_peak_1573_lociStitched	chr1	107654722	107702907	5	39617	411	SCHIP1
15_peak_14539_lociStitched	chr8	95033562	95110192	15	48477	412	FSD1L
9_peak_14712_lociStitched	chr8	99951596	100002023	9	31632	413	TXNDC8
15_peak_18167_lociStitched	chr10	80826419	80898659	15	39931	414	ACTN1
13_peak_29952_lociStitched	chr19	54681133	54757600	13	37820	415	SEC14L1
8_peak_21792_lociStitched	chr13	25269033	25330707	8	32210	416	ENKUR
6_peak_22179_lociStitched	chr13	44187098	44236987	6	43130	417	LOC515358
7_peak_12715_lociStitched	chr7	62095470	62150275	7	32437	418	SMIM3
4_peak_18820_lociStitched	chr11	20176297	20202000	4	17035	419	CDC42EP3
8_peak_16998_lociStitched	chr10	29549482	29589046	8	29790	420	TMCO5B
2_peak_32739_lociStitched	chr22	32438216	32468927	2	30294	421	ARL6IP5
4_peak_28573_lociStitched	chr18	51939249	51966316	4	20485	422	SMG9
7_peak_6266_lociStitched	chr3	105194842	105236102	7	32687	423	CTPS1
10_peak_4456_lociStitched	chr2	128126703	128192681	10	32863	424	CLIC4
12_peak_35395_lociStitched	chr25	33928901	34015942	12	43194	425	HIP1
11_peak_2221_lociStitched	chr1	147462445	147531267	11	43126	426	RUNX1
4_peak_6495_lociStitched	chr3	116362648	116395023	4	22113	427	COPS8
peak_29113	chr19	21907564	21919657	1	12094	428	NXN
24_peak_20309_lociStitched	chr12	2178129	2292677	24	69571	429	DIAPH3
4_peak_4646_lociStitched	chr2	135921907	135968801	4	23425	430	EPHA2
10_peak_10248_lociStitched	chr5	116914662	116966348	10	32402	431	TBC1D22A
12_peak_24286_lociStitched	chr15	13885568	13945353	12	38637	432	MIR1260B
17_peak_10739_lociStitched	chr6	36393070	36489651	17	62001	433	PPM1K
2_peak_10316_lociStitched	chr6	5908957	5978900	2	69492	434	FABP2
7_peak_5310_lociStitched	chr3	33291626	33349675	7	32195	435	UBL4B
8_peak_10528_lociStitched	chr6	22783111	22834570	8	27172	436	NFKB1
2_peak_16927_lociStitched	chr10	21961809	21985894	2	23486	437	MMP14
16_peak_17766_lociStitched	chr10	61995694	62071981	16	51044	438	DUT
3_peak_28690_lociStitched	chr18	56021798	56050046	3	17513	439	RRAS
3_peak_20600_lociStitched	chr12	21689340	21710506	3	20228	440	THSD1
3_peak_25003_lociStitched	chr15	52797844	52825851	3	27199	441	ARHGEF17
2_peak_36345_lociStitched	chr26	47378688	47405996	2	19959	442	PTPRE
16_peak_3449_lociStitched	chr2	79301236	79390315	16	50525	443	GLS
9_peak_18123_lociStitched	chr10	79922938	79971640	9	34316	444	RAD51B
peak_4538	chr2	130824451	130833728	1	9278	445	CELA3B
6_peak_4629_lociStitched	chr2	135740689	135787951	6	29831	446	SZRD1
1_peak_37112_lociStitched	chr28	8610840	8628617	1	17778	447	MIR11982
6_peak_30220_lociStitched	chr20	4176697	4225360	6	28618	448	UBTD2
5_peak_27772_lociStitched	chr18	1459382	1502917	5	28417	449	VAC14
7_peak_9150_lociStitched	chr5	55109740	55154555	7	27524	450	ATP23
2_peak_25336_lociStitched	chr15	76617152	76652273	2	28199	451	ARHGAP1
5_peak_24844_lociStitched	chr15	42772459	42824002	5	24631	452	SWAP70
9_peak_1754_lociStitched	chr1	117759915	117819012	9	35161	453	TSC22D2
6_peak_28252_lociStitched	chr18	33782781	33826998	6	29136	454	CDH5
8_peak_825_lociStitched	chr1	65148362	65207552	8	52903	455	FSTL1
13_peak_37273_lociStitched	chr28	17897491	17981359	13	38170	456	CABCOCO1
9_peak_16761_lociStitched	chr10	13571197	13641700	9	28694	457	SMAD6
3_peak_30269_lociStitched	chr20	6914545	6955180	3	28132	458	ENC1
4_peak_34021_lociStitched	chr23	48110570	48147105	4	35459	459	SSR1
2_peak_11923_lociStitched	chr7	15543803	15559159	2	13404	460	LDLR
7_peak_22127_lociStitched	chr13	39357238	39410365	7	31523	461	RIN2
9_peak_9481_lociStitched	chr5	72313750	72370078	9	42130	462	LARGE1
3_peak_1594_lociStitched	chr1	110462403	110502608	3	30058	463	CCNL1
9_peak_11465_lociStitched	chr6	99513951	99564533	9	31582	464	NKX6-1
3_peak_26232_lociStitched	chr16	51150802	51177226	3	18324	465	MXRA8
5_peak_23057_lociStitched	chr14	12269889	12304903	5	24298	466	MYC
6_peak_18253_lociStitched	chr10	85124886	85170666	6	30083	467	PNMA1
peak_29910	chr19	53482594	53501666	1	19073	468	CEP295NL
1_peak_29526_lociStitched	chr19	40392745	40411638	1	18894	469	NR1D1
15_peak_34772_lociStitched	chr24	57154475	57238629	15	44699	470	ATP8B1
peak_4854	chr3	14081631	14094525	1	12895	471	HDGF
2_peak_12337_lociStitched	chr7	43683234	43703365	2	19032	472	ATP5F1D
17_peak_18860_lociStitched	chr11	21677735	21768770	17	38554	473	MAP4K3
2_peak_2153_lociStitched	chr1	145661136	145683838	2	20227	474	COL6A1
1_peak_27423_lociStitched	chr17	53495874	53508039	1	12166	475	RHOF
1_peak_22137_lociStitched	chr13	39546800	39568621	1	21822	476	MIR2305
7_peak_29067_lociStitched	chr19	20483184	20519885	7	21377	477	CRYBA1
10_peak_4831_lociStitched	chr3	13107581	13169361	10	41337	478	FCRL1
4_peak_31963_lociStitched	chr21	45074501	45106018	4	20881	479	CFL2
8_peak_4289_lociStitched	chr2	121772459	121814702	8	28973	480	PTP4A2
2_peak_4494_lociStitched	chr2	129278431	129303589	2	16310	481	ID3
5_peak_34995_lociStitched	chr25	13243117	13277499	5	30538	482	MIR365-1
9_peak_25203_lociStitched	chr15	65645097	65711172	9	37337	483	CD44
6_peak_31703_lociStitched	chr21	30431551	30467226	6	23377	484	IDH3A
5_peak_26815_lociStitched	chr17	3411107	3451737	5	33896	485	SFRP2
peak_14331	chr8	81565759	81602226	1	36468	486	MIR2475
5_peak_37103_lociStitched	chr28	8217249	8249101	5	26690	487	B3GALNT2
12_peak_1698_lociStitched	chr1	115446133	115513695	12	37952	488	MBNL1
6_peak_35411_lociStitched	chr25	34170323	34206828	6	25637	489	POR
10_peak_15889_lociStitched	chr9	77387861	77457950	10	33873	490	CITED2
6_peak_19785_lociStitched	chr11	78776913	78813079	6	21285	491	LAPTM4A
16_peak_20278_lociStitched	chr11	105347872	105410171	16	41651	492	FCN1
4_peak_20219_lociStitched	chr11	103962315	103994922	4	20595	493	INPP5E
11_peak_30951_lociStitched	chr20	39504587	39578447	11	39072	494	C1QTNF3
5_peak_12686_lociStitched	chr7	61312534	61347262	5	22876	495	SLC26A2
4_peak_15175_lociStitched	chr9	23879049	23913864	4	27648	496	ECHDC1
peak_14330	chr8	81537156	81564001	1	26846	497	MIR2475
4_peak_7187_lociStitched	chr4	43521710	43550029	4	22907	498	TMEM60
3_peak_31831_lociStitched	chr21	33863597	33893642	3	20838	499	CSK
3_peak_31166_lociStitched	chr20	59110707	59137543	3	20540	500	TRIO
9_peak_24142_lociStitched	chr14	81698817	81754067	9	39315	501	MRPL13
3_peak_28533_lociStitched	chr18	49747979	49780996	3	16832	502	SERTAD1
6_peak_22442_lociStitched	chr13	61347011	61380818	6	18141	503	MYLK2
6_peak_30206_lociStitched	chr20	3879465	3913898	6	25297	504	STK10
5_peak_31712_lociStitched	chr21	30508678	30553797	5	31739	505	IDH3A
3_peak_14969_lociStitched	chr9	13199013	13226163	3	24584	506	SLC17A5
3_peak_29827_lociStitched	chr19	49592386	49640341	3	30396	507	METRNL
5_peak_29163_lociStitched	chr19	22611437	22657284	5	21999	508	INPP5K
4_peak_35841_lociStitched	chr26	18744113	18785599	4	21091	509	HOGA1
8_peak_22420_lociStitched	chr13	61107554	61151373	8	29202	510	MIR12010
8_peak_14051_lociStitched	chr8	63976803	64022879	8	36092	511	COL15A1
6_peak_20180_lociStitched	chr11	101530036	101568555	6	28723	512	PLPP7
2_peak_32981_lociStitched	chr22	49719627	49740814	2	20351	513	MAPKAPK3
2_peak_3404_lociStitched	chr2	70595434	70632041	2	25130	514	C1QL2
11_peak_13497_lociStitched	chr8	27455164	27521926	11	34585	515	CNTLN
9_peak_21022_lociStitched	chr12	50395642	50442638	9	27783	516	TBC1D4
2_peak_25951_lociStitched	chr16	37952767	37984757	2	30077	517	GORAB
1_peak_36257_lociStitched	chr26	42316389	42334390	1	18002	518	HTRA1
1_peak_6788_lociStitched	chr4	11665336	11677172	1	11837	519	COL1A2
2_peak_11916_lociStitched	chr7	15319742	15345024	2	24796	520	TMED1
4_peak_2938_lociStitched	chr2	35922581	35960259	4	27983	521	RBMS1
1_peak_9220_lociStitched	chr5	57158583	57172977	1	14395	522	MYL6
1_peak_34889_lociStitched	chr25	1979718	1994771	1	15054	523	TBC1D24
2_peak_32216_lociStitched	chr21	69740400	69760546	2	19640	524	CRIP1
3_peak_4857_lociStitched	chr3	14157445	14182538	3	20391	525	NES
2_peak_25485_lociStitched	chr16	2151335	2179942	2	17342	526	MDM4
1_peak_29676_lociStitched	chr19	45602685	45622684	1	20000	527	ARF2
3_peak_26136_lociStitched	chr16	44539359	44566537	3	17170	528	ENO1
5_peak_16959_lociStitched	chr10	26604085	26663228	5	32484	529	PNP
22_peak_26349_lociStitched	chr16	59627092	59741476	22	63155	530	MIR2285X
10_peak_15516_lociStitched	chr9	43385482	43461187	10	36093	531	RTN4IP1
2_peak_10946_lociStitched	chr6	57938269	57965935	2	25672	532	KLF3
5_peak_28700_lociStitched	chr18	56236198	56271041	5	22364	533	ATF5
5_peak_35130_lociStitched	chr25	20334483	20369137	5	23602	534	HS3ST2
1_peak_1170_lociStitched	chr1	79581451	79598387	1	16937	535	BCL6
10_peak_30696_lociStitched	chr20	25754714	25820600	10	42838	536	MOCS2
6_peak_33102_lociStitched	chr22	54016452	54056541	6	20281	537	TMEM158
2_peak_14468_lociStitched	chr8	86429984	86454638	2	23678	538	NFIL3
1_peak_21349_lociStitched	chr12	85406011	85416255	1	10245	539	ARHGEF7
10_peak_18410_lociStitched	chr10	100206724	100263171	10	31007	540	ZC3H14
19_peak_22614_lociStitched	chr13	69692121	69789534	19	46967	541	PLCG1
5_peak_32586_lociStitched	chr22	21531449	21561201	5	23354	542	BHLHE40
17_peak_7258_lociStitched	chr4	48989682	49077421	17	47079	543	MIR2418
4_peak_4904_lociStitched	chr3	15577640	15597627	4	17965	544	ZBTB7B
6_peak_30450_lociStitched	chr20	14269541	14315544	6	31533	545	ADAMTS6
2_peak_292_lociStitched	chr1	34911732	34928105	2	15789	546	VGLL3
9_peak_12502_lociStitched	chr7	53064105	53120345	9	31260	547	GNPDA1
6_peak_22933_lociStitched	chr14	7861596	7910212	6	27280	548	ST3GAL1
6_peak_33924_lociStitched	chr23	41372968	41418375	6	31678	549	DTNBP1
5_peak_38157_lociStitched	chr29	40388909	40410077	5	14049	550	FADS3
6_peak_35006_lociStitched	chr25	13417800	13460642	6	29834	551	PARN
2_peak_8694_lociStitched	chr5	29670184	29684311	2	13723	552	LIMA1
14_peak_6875_lociStitched	chr4	23992104	24072086	14	55439	553	MEOX2
10_peak_13145_lociStitched	chr7	97997156	98034900	10	31128	554	CHD1
6_peak_34684_lociStitched	chr24	49330423	49370797	6	32024	555	MIR2381
6_peak_35153_lociStitched	chr25	22626881	22678141	6	37805	556	LCMT1
2_peak_22767_lociStitched	chr13	77424115	77446911	2	22367	557	LOC100847759
1_peak_13546_lociStitched	chr8	28066104	28080899	1	14796	558	PSIP1
7_peak_29650_lociStitched	chr19	44916617	44965999	7	30960	559	MAP3K14
2_peak_16420_lociStitched	chr9	99466151	99484950	2	13563	560	QKI
2_peak_29645_lociStitched	chr19	44809230	44831403	2	10538	561	HEXIM2
4_peak_21826_lociStitched	chr13	26363559	26399386	4	23874	562	GAD2
5_peak_22412_lociStitched	chr13	60568516	60623613	5	33946	563	TBC1D20
14_peak_383_lociStitched	chr1	44099778	44178305	14	44811	564	CMSS1
2_peak_20037_lociStitched	chr11	97851572	97872529	2	20514	565	ANGPTL2
3_peak_20542_lociStitched	chr12	19567957	19592191	3	17805	566	MIR15A
8_peak_21753_lociStitched	chr13	22024134	22085871	8	39024	567	NEBL
3_peak_8020_lociStitched	chr4	99902567	99933554	3	25510	568	MTPN
4_peak_6532_lociStitched	chr3	116838186	116873063	4	25387	569	MLPH
9_peak_37214_lociStitched	chr28	15003124	15061282	9	32003	570	FAM13C
2_peak_3986_lociStitched	chr2	106255839	106279524	2	17933	571	ARPC2
9_peak_20953_lociStitched	chr12	45763645	45800497	9	29154	572	KLHL1
2_peak_24576_lociStitched	chr15	32748525	32772515	2	23586	573	MIR125B-1
peak_24924	chr15	46452116	46465005	1	12890	574	ILK
1_peak_8717_lociStitched	chr5	30173137	30187159	1	14023	575	FMNL3
4_peak_39094_lociStitched	chrX	130258217	130292383	4	26149	576	TCEANC
7_peak_8602_lociStitched	chr5	25781714	25808174	7	20290	577	CBX5
8_peak_7398_lociStitched	chr4	53505934	53547831	8	31804	578	MDFIC
10_peak_13864_lociStitched	chr8	51375731	51465212	10	48109	579	OSTF1
22_peak_35044_lociStitched	chr25	15604655	15707653	22	42739	580	RPS15A
7_peak_8794_lociStitched	chr5	33820179	33857606	7	27587	581	SLC38A2
6_peak_33146_lociStitched	chr22	56056212	56098605	6	26662	582	TMCC1
4_peak_2119_lociStitched	chr1	143669953	143712158	4	23748	583	HSF2BP
3_peak_5481_lociStitched	chr3	49402318	49422304	3	18062	584	ABCA4
13_peak_5035_lociStitched	chr3	21996653	22073807	13	37437	585	ACP6
peak_4935	chr3	16763235	16783749	1	20515	586	S100A16
6_peak_27649_lociStitched	chr17	67494854	67543063	6	25842	587	PITPNB
2_peak_22222_lociStitched	chr13	44883945	44907935	2	19672	588	PFKP
7_peak_2010_lociStitched	chr1	134837252	134875654	7	25339	589	ANAPC13
3_peak_4950_lociStitched	chr3	18706740	18734356	3	20077	590	S100A11
7_peak_19335_lociStitched	chr11	49995834	50034818	7	29609	591	KCMF1
8_peak_12226_lociStitched	chr7	31725979	31771883	8	26830	592	LOX
1_peak_28515_lociStitched	chr18	48595782	48615720	1	19939	593	SIRT2
3_peak_21655_lociStitched	chr13	19639698	19672473	3	20179	594	NRP1
7_peak_39120_lociStitched	chrX	130581102	130641896	7	41890	595	TMSB4X
4_peak_26157_lociStitched	chr16	45277207	45323415	4	26374	596	ERRFI1
7_peak_8301_lociStitched	chr5	8976822	9028572	7	30453	597	PPP1R12A
2_peak_724_lociStitched	chr1	59079732	59110495	2	28243	598	MIR568
5_peak_1597_lociStitched	chr1	110519538	110555828	5	27252	599	CCNL1
4_peak_25646_lociStitched	chr16	22115388	22156395	4	22081	600	TGFB2
9_peak_16299_lociStitched	chr9	94848274	94900066	9	32844	601	GTF2H5
1_peak_32950_lociStitched	chr22	48685178	48710871	1	25694	602	ALAS1
8_peak_31011_lociStitched	chr20	41423115	41485234	8	27074	603	GOLPH3
4_peak_35806_lociStitched	chr26	16747387	16777639	4	27955	604	PDLIM1
5_peak_3398_lociStitched	chr2	70418231	70444564	5	24348	605	C1QL2
6_peak_35517_lociStitched	chr25	38165581	38205984	6	20638	606	MIR12052
8_peak_1976_lociStitched	chr1	130724878	130789103	8	32018	607	MRAS
2_peak_10238_lociStitched	chr5	116292240	116311811	2	13202	608	MIRLET7A-3
2_peak_24893_lociStitched	chr15	43667818	43682661	2	14254	609	AKIP1
2_peak_20513_lociStitched	chr12	18864437	18883561	2	18789	610	CDADC1
4_peak_35072_lociStitched	chr25	16842687	16868625	4	24357	611	SYT17
5_peak_35442_lociStitched	chr25	34790990	34841991	5	27513	612	MIR2388
3_peak_34465_lociStitched	chr24	39788537	39820625	3	31239	613	LRRC30
2_peak_24801_lociStitched	chr15	41760558	41778411	2	13005	614	ZBED5
6_peak_35119_lociStitched	chr25	19892728	19937877	6	28537	615	EEF2K
3_peak_14156_lociStitched	chr8	70660942	70701409	3	22604	616	SLC25A37
10_peak_26540_lociStitched	chr16	66920391	66984370	10	24074	617	HMCN1
3_peak_38364_lociStitched	chr29	50588618	50616608	3	24988	618	TALDO1
peak_27715	chr17	69331083	69354637	1	23555	619	TBC1D10A
4_peak_35335_lociStitched	chr25	32538112	32574052	4	21421	620	RCC1L
4_peak_9882_lociStitched	chr5	98083168	98134457	4	27688	621	ETV6
1_peak_7800_lociStitched	chr4	85490282	85508725	1	18444	622	ING3
3_peak_4828_lociStitched	chr3	13035646	13067354	3	30857	623	FCRL1
7_peak_15705_lociStitched	chr9	69085167	69138235	7	38470	624	AKAP7
10_peak_29317_lociStitched	chr19	29614508	29656433	10	35483	625	MYH3
peak_9183	chr5	55951423	55967635	1	16213	626	DDIT3
4_peak_14488_lociStitched	chr8	88116996	88148568	4	26057	627	GADD45G
6_peak_11704_lociStitched	chr7	1590315	1615679	6	18489	628	CANX
7_peak_33134_lociStitched	chr22	55585969	55634806	7	25336	629	VGLL4
peak_28601	chr18	53103270	53115672	1	12403	630	VASP
11_peak_25375_lociStitched	chr15	77722870	77776358	11	26705	631	NUP160
13_peak_19152_lociStitched	chr11	37718894	37799850	13	33656	632	RTN4
4_peak_19482_lociStitched	chr11	63253412	63279286	4	19984	633	SLC1A4
peak_29051	chr19	20140627	20159326	1	18700	634	TLCD1
3_peak_27593_lociStitched	chr17	63695462	63717711	3	18922	635	KCTD10
7_peak_5757_lociStitched	chr3	66824821	66878955	7	34367	636	USP33
1_peak_37797_lociStitched	chr29	8803348	8828335	1	24988	637	PRSS23
10_peak_14128_lociStitched	chr8	69922212	69979830	10	25074	638	BIN3
2_peak_28303_lociStitched	chr18	35346516	35368427	2	19582	639	NUTF2
12_peak_17613_lociStitched	chr10	58316813	58369883	12	21777	640	LEO1
6_peak_4000_lociStitched	chr2	107335367	107393721	6	22903	641	SPEG
3_peak_3117_lociStitched	chr2	45688578	45732926	3	30866	642	RND3
18_peak_1736_lociStitched	chr1	117664324	117737963	18	33436	643	TSC22D2
1_peak_24531_lociStitched	chr15	29503914	29521702	1	17789	644	BCL9L
6_peak_4300_lociStitched	chr2	122075595	122105956	6	26047	645	PEF1
4_peak_2964_lociStitched	chr2	36095134	36151777	4	33029	646	ITGB6
9_peak_36833_lociStitched	chr27	35210394	35278334	9	31525	647	TCIM
20_peak_19567_lociStitched	chr11	67527447	67608366	20	35633	648	GFPT1
4_peak_33580_lociStitched	chr23	18266348	18298163	4	22461	649	SUPT3H
10_peak_9369_lociStitched	chr5	68817978	68881835	10	30436	650	C5H12orf75
5_peak_26145_lociStitched	chr16	44960427	45005758	5	24832	651	MIR2285CK
3_peak_19646_lociStitched	chr11	71454651	71485887	3	24398	652	FOSL2
6_peak_23173_lociStitched	chr14	15980277	16033233	6	32106	653	ANXA13
5_peak_8622_lociStitched	chr5	26614949	26653306	5	18347	654	SP1
7_peak_16428_lociStitched	chr9	99752413	99793553	7	28039	655	C9H6orf118
7_peak_28284_lociStitched	chr18	34702992	34752900	7	30628	656	CBFB
5_peak_21472_lociStitched	chr13	7315192	7377009	5	38209	657	ESF1
9_peak_10058_lociStitched	chr5	109300791	109354831	9	29480	658	PEX26
6_peak_19765_lociStitched	chr11	78396234	78429276	6	28145	659	RHOB
5_peak_33538_lociStitched	chr23	17134079	17157088	5	11986	660	GTPBP2
2_peak_7852_lociStitched	chr4	92791499	92807960	2	14340	661	FLNC
4_peak_38028_lociStitched	chr29	29460775	29501787	4	27588	662	RPUSD4
5_peak_28593_lociStitched	chr18	52763063	52792321	5	20944	663	PPP1R37
2_peak_2134_lociStitched	chr1	144711063	144731719	2	20287	664	PTTG1IP
1_peak_33736_lociStitched	chr23	28363403	28380225	1	16823	665	MRPS18B
7_peak_28325_lociStitched	chr18	36019081	36072971	7	24927	666	CDH1
5_peak_23971_lociStitched	chr14	69370906	69400707	5	22195	667	TP53INP1
2_peak_17706_lociStitched	chr10	61589456	61613018	2	19666	668	FBN1
13_peak_14002_lociStitched	chr8	62074101	62138288	13	32031	669	MIR2473
peak_22698	chr13	74586382	74607021	1	20640	670	TNNC2
8_peak_27865_lociStitched	chr18	9222877	9292890	8	31724	671	CDH13
7_peak_3843_lociStitched	chr2	100654875	100703069	7	32729	672	VWC2L
9_peak_4164_lociStitched	chr2	114935670	114995650	9	39344	673	MIR12053
7_peak_21091_lociStitched	chr12	52099871	52150675	7	25427	674	FBXL3
13_peak_37383_lociStitched	chr28	24561442	24650591	13	37520	675	HERC4
2_peak_26407_lociStitched	chr16	61358249	61383944	2	25243	676	QSOX1
1_peak_37548_lociStitched	chr28	31129737	31144532	1	14796	677	COMTD1
peak_29488	chr19	38425548	38443692	1	18145	678	NFE2L1
7_peak_17151_lociStitched	chr10	35188541	35227546	7	22429	679	THBS1
9_peak_26509_lociStitched	chr16	65819847	65884604	9	33343	680	EDEM3
2_peak_7503_lociStitched	chr4	61476630	61505589	2	17629	681	HERPUD2
4_peak_12332_lociStitched	chr7	43605642	43634003	4	23036	682	SBNO2
6_peak_962_lociStitched	chr1	72935618	72988103	6	31082	683	MIR2287
4_peak_28510_lociStitched	chr18	48554242	48573264	4	14321	684	HNRNPL
5_peak_18055_lociStitched	chr10	76837768	76871465	5	22868	685	PLEKHG3
1_peak_34886_lociStitched	chr25	1652699	1666110	1	13412	686	RAB26
5_peak_14310_lociStitched	chr8	81291523	81332438	5	30331	687	AOPEP
5_peak_9501_lociStitched	chr5	73544917	73566599	5	19693	688	TOM1
7_peak_19659_lociStitched	chr11	71762848	71796907	7	22755	689	BABAM2
6_peak_14428_lociStitched	chr8	84766162	84811509	6	26972	690	FAM120A
6_peak_12205_lociStitched	chr7	30905119	30942267	6	19542	691	SNX24
7_peak_11765_lociStitched	chr7	4880466	4915017	7	26086	692	JUND
2_peak_28671_lociStitched	chr18	55022284	55046555	2	15165	693	EMP3
6_peak_20066_lociStitched	chr11	98607801	98652046	6	24033	694	EEIG1
7_peak_8672_lociStitched	chr5	29198346	29246706	7	31192	695	ATF1
2_peak_32363_lociStitched	chr22	7414893	7431155	2	15917	696	TMPPE
3_peak_19781_lociStitched	chr11	78669100	78714806	3	22868	697	SDC1
4_peak_1234_lociStitched	chr1	82967118	82997373	4	17819	698	AP2M1
7_peak_22012_lociStitched	chr13	34298697	34337028	7	28735	699	ZNF438
10_peak_2970_lociStitched	chr2	36588279	36629069	10	30555	700	MARCHF7
peak_26177	chr16	46788825	46806238	1	17414	701	KLHL21
4_peak_11719_lociStitched	chr7	2072525	2108832	4	19433	702	ADAMTS2
6_peak_1770_lociStitched	chr1	117903207	117938832	6	26236	703	TSC22D2
8_peak_25459_lociStitched	chr16	1198768	1243499	8	26409	704	PRELP
16_peak_38629_lociStitched	chrX	64139774	64210609	16	46448	705	PLS3
3_peak_32947_lociStitched	chr22	48644745	48671647	3	12928	706	TWF2
3_peak_4965_lociStitched	chr3	19235742	19255163	3	15631	707	TUFT1
14_peak_13381_lociStitched	chr8	21976170	22035390	14	36479	708	MIR2285CD
9_peak_14670_lociStitched	chr8	99329869	99390347	9	32846	709	PALM2
7_peak_30910_lociStitched	chr20	38062738	38090708	7	22446	710	SKP2
2_peak_25423_lociStitched	chr15	82769857	82791918	2	21683	711	OSBP
14_peak_28373_lociStitched	chr18	38114238	38190284	14	43622	712	DHX38
10_peak_714_lociStitched	chr1	59000231	59064813	10	35130	713	MIR568
4_peak_4480_lociStitched	chr2	128861631	128886691	4	18852	714	SRSF10
9_peak_8155_lociStitched	chr4	114176777	114215488	9	26107	715	RHEB
4_peak_23560_lociStitched	chr14	39833137	39868753	4	28282	716	ZFHX4
3_peak_38010_lociStitched	chr29	28861621	28890453	3	27298	717	PKNOX2
7_peak_26337_lociStitched	chr16	59513581	59550848	7	25005	718	MIR2285X
4_peak_636_lociStitched	chr1	56495362	56523505	4	20918	719	PHLDB2
4_peak_25025_lociStitched	chr15	54718151	54742405	4	15360	720	SERPINH1
8_peak_27403_lociStitched	chr17	52933332	52975886	8	25412	721	ZCCHC8
6_peak_2215_lociStitched	chr1	147392901	147425326	6	27754	722	RUNX1
5_peak_14721_lociStitched	chr8	100026247	100092869	5	61825	723	MUSK
3_peak_9920_lociStitched	chr5	101157095	101196871	3	28649	724	RIMKLB
5_peak_16441_lociStitched	chr9	101340767	101371053	5	18429	725	MPC1
9_peak_9118_lociStitched	chr5	50939055	51001402	9	20730	726	MIRLET7I
3_peak_32142_lociStitched	chr21	65250710	65269465	3	17391	727	WARS1
4_peak_6451_lociStitched	chr3	114049549	114074625	4	15535	728	ARL4C
7_peak_20072_lociStitched	chr11	98692726	98741827	7	27252	729	NAIF1
3_peak_5487_lociStitched	chr3	49468111	49499515	3	20698	730	ABCA4
7_peak_4307_lociStitched	chr2	122132519	122177616	7	30061	731	HCRTR1
3_peak_9829_lociStitched	chr5	96614549	96655395	3	28528	732	GSG1
9_peak_4421_lociStitched	chr2	126398034	126439621	9	14934	733	PIGV
14_peak_19210_lociStitched	chr11	44730133	44801797	14	27765	734	LIMS1
4_peak_24415_lociStitched	chr15	23269008	23294453	4	17442	735	NCAM1
11_peak_29732_lociStitched	chr19	47639732	47682354	11	28507	736	CYB561
12_peak_30640_lociStitched	chr20	24510725	24577476	12	32340	737	SNX18
4_peak_27991_lociStitched	chr18	13610127	13628099	4	15742	738	BANP
5_peak_32167_lociStitched	chr21	67667058	67694335	5	19885	739	AMN
11_peak_11441_lociStitched	chr6	97766666	97816610	11	33113	740	LIN54
2_peak_11154_lociStitched	chr6	69709039	69734388	2	16700	741	PDGFRA
5_peak_24252_lociStitched	chr15	8122404	8139807	5	15474	742	PGR
3_peak_33023_lociStitched	chr22	50744316	50767754	3	22541	743	GPX1
7_peak_9005_lociStitched	chr5	46098195	46133646	7	28466	744	CAND1
2_peak_29178_lociStitched	chr19	22859298	22893001	2	21659	745	SMYD4
10_peak_38281_lociStitched	chr29	45940114	46025518	10	30406	746	PPP6R3
22_peak_2942_lociStitched	chr2	35974866	36080199	22	39031	747	ITGB6
5_peak_28490_lociStitched	chr18	48112323	48160386	5	25460	748	KCNK6
4_peak_33662_lociStitched	chr23	24517945	24565215	4	38822	749	MIR206
8_peak_4688_lociStitched	chr3	2038197	2086206	8	34031	750	POGK
8_peak_28316_lociStitched	chr18	35629965	35677899	8	19873	751	SLC7A6OS
peak_33733	chr23	28296728	28307492	1	10765	752	TUBB
8_peak_34199_lociStitched	chr24	20306530	20349968	8	24638	753	TPGS2
4_peak_15444_lociStitched	chr9	38817308	38851643	4	20834	754	TRAF3IP2
7_peak_31419_lociStitched	chr21	14126640	14167252	7	21449	755	CHD2
4_peak_24782_lociStitched	chr15	40618886	40638358	4	16130	756	DKK3
7_peak_29408_lociStitched	chr19	34554506	34597196	7	22784	757	TOM1L2
6_peak_27499_lociStitched	chr17	56144169	56190571	6	26375	758	HSPB8
9_peak_39105_lociStitched	chrX	130472018	130531605	9	40540	759	TMSB4X
7_peak_10376_lociStitched	chr6	11552821	11596187	7	29086	760	CAMK2D
2_peak_11991_lociStitched	chr7	20038602	20054297	2	9399	761	MIR2456
1_peak_38236_lociStitched	chr29	43972467	43981609	1	9143	762	CFL1
6_peak_32660_lociStitched	chr22	28663141	28707256	6	32993	763	SHQ1
15_peak_14694_lociStitched	chr8	99649738	99713739	15	31135	764	PALM2
4_peak_37076_lociStitched	chr28	7736181	7767879	4	19942	765	MIR2402
peak_29003	chr19	18462919	18477283	1	14365	766	MIR193A
4_peak_27017_lociStitched	chr17	16624431	16657320	4	23580	767	ZNF330
15_peak_16031_lociStitched	chr9	81803800	81871635	15	43334	768	UTRN
5_peak_33692_lociStitched	chr23	25244615	25278180	5	19827	769	CILK1
5_peak_37497_lociStitched	chr28	29827723	29851281	5	19538	770	VCL
4_peak_23293_lociStitched	chr14	19924174	19949258	4	18704	771	SNAI2
5_peak_38190_lociStitched	chr29	41169379	41208794	5	21963	772	SLC3A2
1_peak_32993_lociStitched	chr22	50172575	50187817	1	15243	773	GNAT1
6_peak_3214_lociStitched	chr2	51514379	51554784	6	28827	774	ZEB2
3_peak_34921_lociStitched	chr25	3742440	3763610	3	15965	775	MGRN1
4_peak_22802_lociStitched	chr13	78067395	78086628	4	16752	776	SNAI1
7_peak_38805_lociStitched	chrX	94723109	94770004	7	37731	777	MSN
9_peak_27530_lociStitched	chr17	58521342	58587497	9	29578	778	MED13L
10_peak_25440_lociStitched	chr16	914976	967543	10	40225	779	MYBPH
1_peak_34431_lociStitched	chr24	37523785	37536565	1	12781	780	TGIF1
3_peak_22035_lociStitched	chr13	35140963	35164764	3	12868	781	JCAD
4_peak_950_lociStitched	chr1	71910394	71956558	4	20848	782	BDH1
5_peak_36683_lociStitched	chr27	25095659	25130943	5	16484	783	ERI1
6_peak_4253_lociStitched	chr2	120176387	120225134	6	29364	784	EIF4E2
9_peak_15078_lociStitched	chr9	19917105	19958102	9	34346	785	BCKDHB
5_peak_19243_lociStitched	chr11	46319197	46368145	5	25593	786	SLC20A1
1_peak_12883_lociStitched	chr7	75585531	75599395	1	13865	787	MAT2B
3_peak_28732_lociStitched	chr18	63506725	63526575	3	14028	788	ZNF444
4_peak_21979_lociStitched	chr13	33321483	33346240	4	21514	789	KIF5B
1_peak_34874_lociStitched	chr25	642161	650676	1	8516	790	MSLN
8_peak_32972_lociStitched	chr22	49335268	49378499	8	23274	791	RBM15B
4_peak_13742_lociStitched	chr8	43326353	43366145	4	15019	792	DMRT2
5_peak_21499_lociStitched	chr13	10689055	10751917	5	54299	793	NANP
8_peak_16345_lociStitched	chr9	96674782	96732172	8	22789	794	PLG
4_peak_29418_lociStitched	chr19	34728670	34753630	4	15810	795	PEMT
6_peak_3477_lociStitched	chr2	79500327	79553752	6	32471	796	STAT1
14_peak_22476_lociStitched	chr13	63395844	63439311	14	30488	797	RALY
7_peak_7550_lociStitched	chr4	66165464	66215854	7	28484	798	MTURN
3_peak_17813_lociStitched	chr10	65243226	65263484	3	13652	799	MIR2291
3_peak_26249_lociStitched	chr16	51766492	51782056	3	12640	800	FBLIM1
2_peak_26652_lociStitched	chr16	73912129	73922405	2	9852	801	MIR205
13_peak_35419_lociStitched	chr25	34360687	34417659	13	29167	802	YWHAG
6_peak_27977_lociStitched	chr18	13295996	13326987	6	20565	803	SLC7A5
7_peak_4978_lociStitched	chr3	19570739	19614149	7	27065	804	PIP5K1A
peak_37829	chr29	9827129	9849220	1	22092	805	CCDC89
8_peak_3003_lociStitched	chr2	37292454	37348807	8	27907	806	DAPL1
6_peak_13437_lociStitched	chr8	25068875	25130302	6	26877	807	PLIN2
7_peak_2252_lociStitched	chr1	148083401	148140957	7	31193	808	SETD4
3_peak_22702_lociStitched	chr13	75084604	75131494	3	24751	809	ELMO2
7_peak_4484_lociStitched	chr2	128903632	128944984	7	14337	810	SRSF10
1_peak_37464_lociStitched	chr28	28308592	28326189	1	17598	811	DDIT4
16_peak_30722_lociStitched	chr20	26216994	26289866	16	36436	812	PELO
7_peak_36669_lociStitched	chr27	24910130	24976243	7	29393	813	ERI1
4_peak_32989_lociStitched	chr22	50093165	50127984	4	21900	814	GNAI2
15_peak_17903_lociStitched	chr10	67233002	67281013	15	29553	815	MIR2292
5_peak_24_lociStitched	chr1	1840813	1879007	5	19510	816	CRYZL1
5_peak_8150_lociStitched	chr4	114125209	114144604	5	14326	817	RHEB
2_peak_34029_lociStitched	chr23	48640872	48657262	2	16062	818	LY86
3_peak_22022_lociStitched	chr13	34494795	34524006	3	19730	819	SVIL
6_peak_14084_lociStitched	chr8	67321671	67366673	6	23676	820	LZTS1
7_peak_11966_lociStitched	chr7	19301607	19354313	7	20346	821	TICAM1
6_peak_18599_lociStitched	chr11	6820152	6856549	6	24960	822	IL1R1
7_peak_31207_lociStitched	chr20	67713468	67768521	7	26101	823	MED10
7_peak_13796_lociStitched	chr8	46307940	46342723	7	23929	824	KLF9
2_peak_25705_lociStitched	chr16	25503192	25518318	2	13048	825	DUSP10
8_peak_14631_lociStitched	chr8	98072540	98113215	8	24107	826	ACTL7B
1_peak_29592_lociStitched	chr19	42604242	42612905	1	8664	827	NAGLU
4_peak_31175_lociStitched	chr20	62512272	62529757	4	14181	828	DAP
14_peak_11183_lociStitched	chr6	72413979	72486388	14	43985	829	IGFBP7
1_peak_9221_lociStitched	chr5	57191486	57207926	1	16441	830	ZC3H10
10_peak_20625_lociStitched	chr12	21937883	22001793	10	34111	831	MRPS31
14_peak_34934_lociStitched	chr25	7858026	7917528	14	36162	832	MIR12003
6_peak_8536_lociStitched	chr5	22813402	22855679	6	32358	833	NUDT4
6_peak_34791_lociStitched	chr24	57310244	57360342	6	28030	834	MIR122
peak_33715	chr23	27571266	27587504	1	16239	835	MSH5
7_peak_8361_lociStitched	chr5	10246904	10302182	7	28912	836	MYF6
5_peak_19322_lociStitched	chr11	49574216	49599068	5	14383	837	CAPG
8_peak_30465_lociStitched	chr20	14395043	14453767	8	37363	838	CWC27
5_peak_15384_lociStitched	chr9	37737924	37760248	5	19897	839	LAMA4
7_peak_9390_lociStitched	chr5	69148695	69194665	7	24990	840	C5H12orf75
6_peak_1563_lociStitched	chr1	107528680	107581832	6	32704	841	SCHIP1
5_peak_3135_lociStitched	chr2	46033689	46067019	5	25357	842	RND3
11_peak_34155_lociStitched	chr24	8363555	8406385	11	20521	843	TMX3
8_peak_39188_lociStitched	chrX	138324519	138369222	8	25064	844	ARSL
4_peak_19450_lociStitched	chr11	62528423	62565441	4	25214	845	PELI1
1_peak_11914_lociStitched	chr7	15275035	15286285	1	11251	846	MIR3604-1
6_peak_35554_lociStitched	chr25	39227495	39262823	6	23187	847	AP5Z1
6_peak_32922_lociStitched	chr22	47696329	47725443	6	19932	848	TKT
1_peak_27805_lociStitched	chr18	2580758	2600726	1	19969	849	BCAR1
8_peak_31499_lociStitched	chr21	20618072	20667794	8	35897	850	ABHD2
23_peak_36414_lociStitched	chr27	8011946	8103669	23	36302	851	VEGFC
10_peak_5278_lociStitched	chr3	30827301	30890477	10	31947	852	CTTNBP2NL
6_peak_35596_lociStitched	chr25	41971069	42018618	6	14828	853	PDGFA
8_peak_38833_lociStitched	chrX	98072961	98129431	8	39046	854	MIR222
4_peak_27384_lociStitched	chr17	52307825	52329524	4	16518	855	CDK2AP1
17_peak_775_lociStitched	chr1	64080639	64160002	17	41332	856	ARHGAP31
5_peak_1224_lociStitched	chr1	82589211	82632230	5	19724	857	EPHB3
13_peak_23774_lociStitched	chr14	61966657	62024091	13	29611	858	UBR5
3_peak_29697_lociStitched	chr19	46146949	46162156	3	14371	859	CDC27
1_peak_9849_lociStitched	chr5	97096080	97112694	1	16615	860	CDKN1B
6_peak_20591_lociStitched	chr12	21615210	21646181	6	17203	861	VPS36
2_peak_29310_lociStitched	chr19	28537454	28565261	2	20480	862	NTN1
2_peak_22677_lociStitched	chr13	73083463	73115224	2	27499	863	CCN5
2_peak_31526_lociStitched	chr21	22060257	22078852	2	16029	864	ZNF774
5_peak_28078_lociStitched	chr18	21993447	22014717	5	18828	865	FTO
7_peak_18608_lociStitched	chr11	7126356	7162009	7	27062	866	IL1RL1
2_peak_3187_lociStitched	chr2	48688356	48708250	2	19263	867	ACVR2A
7_peak_36002_lociStitched	chr26	24180050	24234930	7	27037	868	NEURL1
peak_12693	chr7	61496491	61511685	1	15195	869	MIR1777B
9_peak_13748_lociStitched	chr8	43758493	43826223	9	27303	870	DMRT1
2_peak_25287_lociStitched	chr15	73997570	74023838	2	16425	871	C15H11orf96
3_peak_11977_lociStitched	chr7	19706451	19726382	3	15699	872	SH3GL1
3_peak_24424_lociStitched	chr15	23450653	23479363	3	18229	873	NCAM1
4_peak_20843_lociStitched	chr12	30007376	30047449	4	23751	874	MEDAG
8_peak_6692_lociStitched	chr4	8347492	8415644	8	28424	875	FZD1
1_peak_11973_lociStitched	chr7	19427026	19442649	1	15624	876	MYDGF
16_peak_21872_lociStitched	chr13	28373953	28445575	16	22855	877	MIR2304
4_peak_18851_lociStitched	chr11	21017605	21044268	4	15106	878	GALM
1_peak_24533_lociStitched	chr15	29683979	29702263	1	18285	879	C2CD2L
2_peak_5630_lociStitched	chr3	56894019	56920080	2	17619	880	MIR10185
3_peak_18998_lociStitched	chr11	27566371	27601134	3	23354	881	SIX2
2_peak_9142_lociStitched	chr5	54929054	54951019	2	19671	882	LRIG3
6_peak_17564_lociStitched	chr10	54468331	54509525	6	20480	883	RFX7
15_peak_8824_lociStitched	chr5	34979108	35060416	15	33364	884	DBX2
13_peak_18762_lociStitched	chr11	18869525	18932507	13	31110	885	CRIM1
10_peak_30831_lociStitched	chr20	34881279	34951004	10	32277	886	DAB2
1_peak_6544_lociStitched	chr3	117142505	117159652	1	17148	887	LRRFIP1
4_peak_24870_lociStitched	chr15	43085710	43112017	4	20094	888	WEE1
3_peak_12327_lociStitched	chr7	43528309	43543811	3	14551	889	CNN2
4_peak_21932_lociStitched	chr13	31474173	31505992	4	20960	890	CUBN
8_peak_12454_lociStitched	chr7	50898216	50935733	8	21525	891	CXXC5
15_peak_32410_lociStitched	chr22	10366009	10443746	15	36282	892	LRRFIP2
2_peak_12330_lociStitched	chr7	43575734	43592843	2	12476	893	POLR2E
2_peak_18048_lociStitched	chr10	76643586	76668852	2	13208	894	ZBTB1
14_peak_9450_lociStitched	chr5	71386880	71462801	14	26050	895	TIMP3
13_peak_3643_lociStitched	chr2	88985046	89048761	13	34159	896	KCTD18
5_peak_3665_lociStitched	chr2	89702756	89733017	5	20525	897	CFLAR
4_peak_14457_lociStitched	chr8	86032633	86065322	4	19948	898	ROR2
1_peak_27907_lociStitched	chr18	10698405	10711021	1	12617	899	COTL1
5_peak_15389_lociStitched	chr9	37793818	37838730	5	24689	900	LAMA4
7_peak_5558_lociStitched	chr3	51734432	51761271	7	20407	901	CDC7
4_peak_36220_lociStitched	chr26	39774083	39802941	4	18966	902	BAG3
4_peak_14959_lociStitched	chr9	13009234	13035212	4	13468	903	EEF1A1
10_peak_34468_lociStitched	chr24	39834262	39893469	10	36572	904	LRRC30
2_peak_29543_lociStitched	chr19	40696754	40715297	2	11848	905	TNS4
8_peak_38528_lociStitched	chrX	37389728	37425055	8	17128	906	FLNA
9_peak_16093_lociStitched	chr9	85805106	85846863	9	27515	907	UST
7_peak_25650_lociStitched	chr16	22171888	22214046	7	29374	908	TGFB2
11_peak_18829_lociStitched	chr11	20253830	20343999	11	34175	909	RMDN2
13_peak_31555_lociStitched	chr21	22486485	22528985	13	26318	910	SLC28A1
2_peak_9102_lociStitched	chr5	50774329	50790575	2	15256	911	PPM1H
5_peak_17124_lociStitched	chr10	34846196	34884831	5	27442	912	THBS1
3_peak_20690_lociStitched	chr12	23047107	23077743	3	29292	913	NHLRC3
11_peak_7519_lociStitched	chr4	63815410	63858095	11	26804	914	FKBP9
9_peak_27777_lociStitched	chr18	1523850	1603506	9	27756	915	IL34
4_peak_29587_lociStitched	chr19	42501580	42523518	4	20602	916	CAVIN1
11_peak_4660_lociStitched	chr3	923497	988084	11	34433	917	MPZL1
5_peak_7813_lociStitched	chr4	85882651	85915346	5	30139	918	FAM3C
5_peak_15137_lociStitched	chr9	21972285	22008544	5	17608	919	IBTK
2_peak_27390_lociStitched	chr17	52630997	52651213	2	19495	920	VPS37B
7_peak_14838_lociStitched	chr8	104483387	104528727	7	35565	921	TNC
16_peak_31453_lociStitched	chr21	16393678	16472893	16	29505	922	KLHL25
3_peak_3732_lociStitched	chr2	94027756	94054808	3	23101	923	NRP2
3_peak_30618_lociStitched	chr20	24086374	24111964	3	24104	924	ESM1
7_peak_16193_lociStitched	chr9	89289058	89318329	7	21049	925	VIP
3_peak_4242_lociStitched	chr2	119360964	119385366	3	13906	926	PDE6D
1_peak_20435_lociStitched	chr12	15088668	15103637	1	14970	927	NUFIP1
2_peak_16770_lociStitched	chr10	13666420	13680247	2	12259	928	SMAD6
11_peak_26254_lociStitched	chr16	51833401	51893688	11	26559	929	PLEKHM2
8_peak_12729_lociStitched	chr7	62370201	62406085	8	13452	930	ANXA6
1_peak_35000_lociStitched	chr25	13296956	13306435	1	9480	931	MIR365-1
1_peak_6814_lociStitched	chr4	15195751	15206270	1	10520	932	ASNS
2_peak_16903_lociStitched	chr10	20737715	20751182	2	12995	933	KHNYN
7_peak_10181_lociStitched	chr5	113467326	113507380	7	17802	934	CYB5R3
7_peak_32644_lociStitched	chr22	28177578	28225147	7	24815	935	SHQ1
1_peak_37594_lociStitched	chr28	34608318	34618688	1	10371	936	PPIF
2_peak_4658_lociStitched	chr3	892378	905607	2	12702	937	MPZL1
10_peak_17359_lociStitched	chr10	44977166	45051503	10	32504	938	NID2
4_peak_4953_lociStitched	chr3	18761043	18779514	4	16045	939	S100A10
2_peak_38244_lociStitched	chr29	44364290	44381459	2	10549	940	RIN1
1_peak_6592_lociStitched	chr3	119966206	119974426	1	8221	941	MIR149
2_peak_11739_lociStitched	chr7	3403381	3423196	2	17539	942	SNAP47
11_peak_19538_lociStitched	chr11	66411740	66464073	11	29085	943	C1D
6_peak_5179_lociStitched	chr3	27355983	27386407	6	16977	944	SLC22A15
1_peak_18330_lociStitched	chr10	88176886	88191976	1	15091	945	CIPC
5_peak_3788_lociStitched	chr2	95780181	95821161	5	19881	946	CREB1
4_peak_5074_lociStitched	chr3	23085959	23116152	4	22050	947	SEC22B
12_peak_2559_lociStitched	chr2	7589938	7647982	12	33360	948	COL3A1
peak_4537	chr2	130796036	130813720	1	17685	949	LOC515042
1_peak_2750_lociStitched	chr2	22034261	22044561	1	10301	950	CHN1
6_peak_1894_lociStitched	chr1	124854432	124890033	6	25823	951	DIPK2A
3_peak_10229_lociStitched	chr5	115831634	115852196	3	18448	952	RIBC2
2_peak_28129_lociStitched	chr18	23894894	23908660	2	13374	953	SLC6A2
7_peak_34051_lociStitched	chr23	50218542	50257947	7	19784	954	PXDC1
6_peak_26852_lociStitched	chr17	4666008	4711428	6	25187	955	ARFIP1
2_peak_34027_lociStitched	chr23	48600957	48621489	2	13336	956	LY86
7_peak_21570_lociStitched	chr13	13393009	13435486	7	20632	957	CELF2
9_peak_25694_lociStitched	chr16	25193882	25258670	9	34484	958	DUSP10
9_peak_970_lociStitched	chr1	73047304	73101623	9	27909	959	ATP13A3
4_peak_16975_lociStitched	chr10	28447555	28483907	4	20545	960	EMC7
4_peak_17497_lociStitched	chr10	51832968	51856109	4	17380	961	LIPC
3_peak_14196_lociStitched	chr8	74889251	74915350	3	24753	962	B4GALT1
5_peak_33161_lociStitched	chr22	56466450	56489121	5	20521	963	RAF1
1_peak_15278_lociStitched	chr9	31647584	31658792	1	11209	964	MAN1A1
5_peak_31285_lociStitched	chr21	5277934	5306039	5	25657	965	CHSY1
3_peak_33152_lociStitched	chr22	56135990	56163879	3	18299	966	MIR11994
4_peak_12345_lociStitched	chr7	44595671	44614289	4	8956	967	HSPA4
4_peak_32348_lociStitched	chr22	6818559	6847886	4	17422	968	CMTM7
9_peak_2199_lociStitched	chr1	147217958	147251806	9	25856	969	RUNX1
5_peak_29257_lociStitched	chr19	26364194	26389596	5	19470	970	ZFP3
2_peak_35263_lociStitched	chr25	27748831	27768477	2	16441	971	PHKG1
1_peak_27995_lociStitched	chr18	13658329	13669428	1	11100	972	CYBA
4_peak_21694_lociStitched	chr13	21171164	21197533	4	22958	973	PLXDC2
8_peak_29297_lociStitched	chr19	28193181	28230453	8	23805	974	MYH10
12_peak_16312_lociStitched	chr9	95161560	95203353	12	20620	975	EZR
5_peak_8653_lociStitched	chr5	27802870	27851588	5	21265	976	NR4A1
10_peak_2496_lociStitched	chr2	7100213	7147259	10	29703	977	WDR75
2_peak_22283_lociStitched	chr13	51381153	51396598	2	14419	978	AP5S1
3_peak_20234_lociStitched	chr11	104760297	104794979	3	16116	979	BRD3
peak_10099	chr5	110941887	110955439	1	13553	980	ATF4
4_peak_24568_lociStitched	chr15	32552823	32577281	4	15098	981	MIR125B-1
8_peak_11552_lociStitched	chr6	105301684	105333745	8	22872	982	WDR1
2_peak_24930_lociStitched	chr15	46701377	46716277	2	14504	983	CAVIN3
5_peak_36678_lociStitched	chr27	25049994	25067500	5	15466	984	ERI1
7_peak_2351_lociStitched	chr1	152654853	152684683	7	16720	985	HACL1
peak_29968	chr19	55041170	55056315	1	15146	986	METTL23
11_peak_111_lociStitched	chr1	8616923	8680823	11	24908	987	ADAMTS5
5_peak_36400_lociStitched	chr27	7731588	7764250	5	30011	988	ASB5
5_peak_29614_lociStitched	chr19	44003666	44029762	5	12760	989	ATXN7L3
5_peak_6433_lociStitched	chr3	113097380	113132016	5	23293	990	DGKD
18_peak_1378_lociStitched	chr1	95191928	95272596	18	34370	991	FNDC3B
6_peak_27609_lociStitched	chr17	64337864	64375421	6	14714	992	ISCU
1_peak_29346_lociStitched	chr19	32764551	32783542	1	18992	993	PMP22
3_peak_32546_lociStitched	chr22	17202617	17220845	3	17201	994	THUMPD3
5_peak_18824_lociStitched	chr11	20214832	20236461	5	14904	995	CDC42EP3
8_peak_8308_lociStitched	chr5	9089785	9126305	8	22871	996	PPP1R12A
2_peak_29541_lociStitched	chr19	40671652	40683226	2	11256	997	IGFBP4
5_peak_21561_lociStitched	chr13	13154203	13194081	5	24751	998	CELF2
2_peak_29005_lociStitched	chr19	18664196	18685025	2	11272	999	EVI2B
2_peak_10227_lociStitched	chr5	115734022	115748688	2	9766	1000	FAM118A
peak_7848	chr4	92718189	92735631	1	17443	1001	CALU
4_peak_32700_lociStitched	chr22	30636382	30668481	4	23993	1002	FOXP1
5_peak_11714_lociStitched	chr7	2015023	2057954	5	18541	1003	ADAMTS2
6_peak_22406_lociStitched	chr13	60505405	60550835	6	20682	1004	CSNK2A1
2_peak_37397_lociStitched	chr28	24743034	24755645	2	9401	1005	MIR6533
4_peak_29896_lociStitched	chr19	53368407	53395547	4	16183	1006	C1QTNF1
9_peak_62_lociStitched	chr1	6822188	6870444	9	29751	1007	CCT8
2_peak_7707_lociStitched	chr4	77496061	77515266	2	13311	1008	STK17A
peak_10070	chr5	109508927	109521241	1	12315	1009	LGALS1
7_peak_1487_lociStitched	chr1	97121843	97153183	7	22946	1010	PRKCI
4_peak_12235_lociStitched	chr7	31823578	31848664	4	22922	1011	SRFBP1
5_peak_33096_lociStitched	chr22	53732271	53768971	5	18904	1012	LIMD1
6_peak_9171_lociStitched	chr5	55612409	55657678	6	14333	1013	CTDSP2
6_peak_11280_lociStitched	chr6	89000948	89043108	6	24588	1014	CXCL3
13_peak_23130_lociStitched	chr14	14822485	14886494	13	29966	1015	TRIB1
1_peak_32526_lociStitched	chr22	16788184	16802496	1	14313	1016	EMC3
10_peak_17920_lociStitched	chr10	67563995	67618951	10	28096	1017	LGALS3
4_peak_29983_lociStitched	chr19	55349945	55380748	4	14602	1018	PRPSAP1
5_peak_30865_lociStitched	chr20	36612491	36650439	5	24763	1019	GDNF
2_peak_33703_lociStitched	chr23	27186769	27205329	2	13562	1020	PBX2
2_peak_37465_lociStitched	chr28	28352677	28371190	2	18129	1021	DNAJB12
4_peak_32201_lociStitched	chr21	69153817	69174910	4	15831	1022	ADSS1
7_peak_33589_lociStitched	chr23	18695152	18724246	7	24928	1023	SUPT3H
2_peak_537_lociStitched	chr1	50912122	50928281	2	15776	1024	CBLB
3_peak_10765_lociStitched	chr6	36657285	36675749	3	14763	1025	PKD2
6_peak_13841_lociStitched	chr8	49307563	49335269	6	23757	1026	ANXA1
4_peak_294_lociStitched	chr1	34942364	34970996	4	17202	1027	VGLL3
6_peak_23025_lociStitched	chr14	11590091	11649369	6	27925	1028	GSDMC
11_peak_30685_lociStitched	chr20	25687157	25737687	11	23995	1029	FST
2_peak_13253_lociStitched	chr8	825138	836221	2	10705	1030	MIR2466
2_peak_29609_lociStitched	chr19	43924798	43942894	2	15103	1031	HDAC5
2_peak_22551_lociStitched	chr13	65873956	65900445	2	26142	1032	TLDC2
4_peak_31427_lociStitched	chr21	14215337	14244042	4	12350	1033	FAM174B
5_peak_18266_lociStitched	chr10	85432187	85465717	5	22051	1034	LIN52
4_peak_17087_lociStitched	chr10	34314989	34342442	4	17888	1035	RASGRP1
peak_16909	chr10	21027388	21033870	1	6483	1036	DCAF11
7_peak_27887_lociStitched	chr18	9514996	9569723	7	26153	1037	CDH13
3_peak_28271_lociStitched	chr18	34258067	34275591	3	15678	1038	CMTM2
3_peak_9197_lociStitched	chr5	56339929	56366921	3	13047	1039	NEMP1
5_peak_6756_lociStitched	chr4	10161220	10189793	5	26265	1040	CDK6
3_peak_24659_lociStitched	chr15	37417877	37444332	3	19805	1041	INSC
1_peak_18329_lociStitched	chr10	88150144	88159219	1	9076	1042	VASH1
1_peak_31165_lociStitched	chr20	59045853	59065571	1	19719	1043	TRIO
2_peak_15408_lociStitched	chr9	38089149	38101209	2	11405	1044	LAMA4
3_peak_29464_lociStitched	chr19	36906341	36931703	3	13044	1045	SLC35B1
4_peak_18302_lociStitched	chr10	86950978	86976691	4	18652	1046	ERG28
1_peak_33531_lociStitched	chr23	16773502	16784867	1	11366	1047	SRF
4_peak_33574_lociStitched	chr23	18097417	18131710	4	15685	1048	CDC5L
5_peak_23410_lociStitched	chr14	27175015	27210701	5	23326	1049	ASPH
5_peak_34491_lociStitched	chr24	41066758	41109544	5	23309	1050	RAB12
6_peak_33856_lociStitched	chr23	39622922	39646725	6	16376	1051	NUP153
5_peak_26468_lociStitched	chr16	64277690	64328434	5	20550	1052	NMNAT2
5_peak_8839_lociStitched	chr5	35080193	35100485	5	14168	1053	DBX2
6_peak_18319_lociStitched	chr10	87260043	87303037	6	26522	1054	IFT43
peak_13974	chr8	59860271	59869511	1	9241	1055	TPM2
6_peak_22378_lociStitched	chr13	58482945	58512911	6	21999	1056	PMEPA1
4_peak_23101_lociStitched	chr14	13071653	13093149	4	15926	1057	MIR2310
peak_9947	chr5	103870343	103880199	1	9857	1058	GAPDH
11_peak_15907_lociStitched	chr9	77716598	77764982	11	21095	1059	CITED2
1_peak_22082_lociStitched	chr13	37790933	37864502	1	73570	1060	LOC515755
7_peak_3528_lociStitched	chr2	80027123	80069393	7	16238	1061	NABP1
4_peak_7775_lociStitched	chr4	80047829	80080784	4	24069	1062	MIR11996
4_peak_8481_lociStitched	chr5	20967311	21008473	4	18662	1063	LUM
3_peak_16924_lociStitched	chr10	21912537	21929145	3	13800	1064	RBM23
2_peak_30425_lociStitched	chr20	13698538	13715140	2	15375	1065	ERBIN
5_peak_2422_lociStitched	chr2	1879157	1908814	5	23661	1066	FAM168B
1_peak_5238_lociStitched	chr3	29387979	29397513	1	9535	1067	OLFML3
peak_2719	chr2	19614148	19630790	1	16643	1068	NFE2L2
6_peak_19380_lociStitched	chr11	55948027	55973020	6	19603	1069	CTNNA2
4_peak_10829_lociStitched	chr6	44345836	44381114	4	22185	1070	SOD3
2_peak_12646_lociStitched	chr7	60346849	60378932	2	21343	1071	ADRB2
2_peak_1620_lociStitched	chr1	111094455	111118323	2	23381	1072	SSR3
10_peak_35185_lociStitched	chr25	24864127	24903558	10	22546	1073	IL4R
7_peak_9133_lociStitched	chr5	54560164	54610630	7	23418	1074	LRIG3
3_peak_11956_lociStitched	chr7	18640492	18659080	3	17444	1075	SAFB
3_peak_37621_lociStitched	chr28	35112784	35134615	3	20039	1076	ANXA11
1_peak_29276_lociStitched	chr19	27385363	27395741	1	10379	1077	WRAP53
2_peak_17284_lociStitched	chr10	44129028	44143733	2	10700	1078	TMX1
2_peak_34842_lociStitched	chr24	60456999	60471916	2	14556	1079	PIGN
peak_22389	chr13	59552373	59567090	1	14718	1080	AURKA
3_peak_5202_lociStitched	chr3	27948753	27964308	3	13234	1081	NGF
peak_8631	chr5	26913666	26921539	1	7874	1082	SPRYD3
10_peak_20972_lociStitched	chr12	47370882	47421271	10	29390	1083	MZT1
9_peak_23312_lociStitched	chr14	21039728	21079761	9	18765	1084	PCMTD1
1_peak_28172_lociStitched	chr18	25431401	25446207	1	14807	1085	CIAPIN1
2_peak_6358_lociStitched	chr3	107947547	107969164	2	17706	1086	UTP11
3_peak_38299_lociStitched	chr29	46349246	46364150	3	10275	1087	MRGPRF
3_peak_12149_lociStitched	chr7	27320815	27337716	3	15881	1088	ALDH7A1
5_peak_31194_lociStitched	chr20	66470260	66505151	5	23402	1089	TENT4A
4_peak_28145_lociStitched	chr18	24954801	24991001	4	15638	1090	HERPUD1
4_peak_31387_lociStitched	chr21	10547064	10572243	4	21498	1091	NR2F2
8_peak_3365_lociStitched	chr2	65520857	65553863	8	18632	1092	ACTR3
4_peak_29159_lociStitched	chr19	22567746	22590656	4	15384	1093	CRK
25_peak_15279_lociStitched	chr9	31684664	31777155	25	31598	1094	MAN1A1
1_peak_14624_lociStitched	chr8	97696835	97710026	1	13192	1095	KLF4
6_peak_23358_lociStitched	chr14	24922153	24949252	6	16609	1096	SDCBP
7_peak_32684_lociStitched	chr22	30099712	30147766	7	25023	1097	MIR1284
1_peak_6027_lociStitched	chr3	87114007	87122454	1	8448	1098	MIR2285AP
5_peak_11547_lociStitched	chr6	105215025	105243809	5	15677	1099	WDR1
1_peak_28294_lociStitched	chr18	34891556	34899518	1	7963	1100	SLC9A5
4_peak_22545_lociStitched	chr13	65778422	65795171	4	9073	1101	NDRG3
1_peak_23017_lociStitched	chr14	11272186	11283864	1	11679	1102	GSDMC
5_peak_28066_lociStitched	chr18	21554264	21595829	5	21243	1103	CHD9
2_peak_9951_lociStitched	chr5	104023264	104035107	2	11190	1104	TNFRSF1A
10_peak_30738_lociStitched	chr20	26311700	26381290	10	27897	1105	PELO
4_peak_10042_lociStitched	chr5	109079858	109103652	4	20229	1106	BCL2L13
4_peak_28810_lociStitched	chr19	7931018	7957098	4	14974	1107	SCPEP1
4_peak_5639_lociStitched	chr3	57297959	57326597	4	17423	1108	SH3GLB1
4_peak_36474_lociStitched	chr27	13999463	14034960	4	15248	1109	DCTD
4_peak_19758_lociStitched	chr11	78288782	78332374	4	19537	1110	HS1BP3
5_peak_3384_lociStitched	chr2	69744714	69788857	5	23364	1111	CCDC93
13_peak_14385_lociStitched	chr8	84002295	84056759	13	26941	1112	OGN
1_peak_16760_lociStitched	chr10	13542656	13558040	1	15385	1113	SMAD6
4_peak_19312_lociStitched	chr11	49134258	49153385	4	12897	1114	ATOH8
6_peak_14315_lociStitched	chr8	81373656	81401429	6	16844	1115	AOPEP
4_peak_23615_lociStitched	chr14	44894165	44915112	4	19152	1116	CCN3
6_peak_5992_lociStitched	chr3	86279140	86313818	6	25090	1117	HOOK1
27_peak_16382_lociStitched	chr9	98857064	98949638	27	38628	1118	QKI
2_peak_4453_lociStitched	chr2	127656758	127678546	2	13572	1119	TMEM50A
4_peak_28520_lociStitched	chr18	49058266	49078041	4	16176	1120	PAF1
12_peak_37726_lociStitched	chr28	45425939	45482563	12	26081	1121	ZNF32
2_peak_33037_lociStitched	chr22	51395389	51419376	2	15601	1122	TREX1
10_peak_24821_lociStitched	chr15	42500754	42556881	10	25118	1123	SBF2
2_peak_19505_lociStitched	chr11	63798411	63812981	2	10781	1124	ACTR2
2_peak_5188_lociStitched	chr3	27554387	27566443	2	7475	1125	CASQ2
1_peak_6415_lociStitched	chr3	110693516	110702244	1	8729	1126	ZMYM6
4_peak_37228_lociStitched	chr28	15182078	15218733	4	19810	1127	FAM13C
peak_38183	chr29	40955821	40966897	1	11077	1128	B3GAT3
peak_35223	chr25	26416825	26434965	1	18141	1129	MVP
8_peak_9331_lociStitched	chr5	67896518	67937636	8	25060	1130	EID3
13_peak_35449_lociStitched	chr25	34900806	34972031	13	24602	1131	MIR2388
2_peak_4449_lociStitched	chr2	127492024	127509169	2	16773	1132	LDLRAP1
4_peak_30329_lociStitched	chr20	9149306	9173937	4	14790	1133	ZNF366
3_peak_27236_lociStitched	chr17	39747925	39773639	3	17763	1134	RAPGEF2
7_peak_17667_lociStitched	chr10	60657140	60693208	7	29280	1135	DTWD1
4_peak_7370_lociStitched	chr4	52139256	52169230	4	15315	1136	TES
2_peak_9755_lociStitched	chr5	86658812	86678573	2	17666	1137	SOX5
11_peak_10699_lociStitched	chr6	35720483	35755832	11	20026	1138	FAM13A
5_peak_29557_lociStitched	chr19	41973911	41997635	5	15882	1139	JUP
2_peak_38273_lociStitched	chr29	45249937	45259415	2	9150	1140	POLD4
6_peak_14846_lociStitched	chr8	104586770	104632338	6	25985	1141	TNC
6_peak_3378_lociStitched	chr2	69688554	69724412	6	20474	1142	CCDC93
4_peak_21856_lociStitched	chr13	27556148	27576357	4	18785	1143	OPTN
2_peak_27749_lociStitched	chr17	71681952	71698823	2	15829	1144	SPECC1L
6_peak_5751_lociStitched	chr3	66775073	66799590	6	17433	1145	FUBP1
3_peak_8705_lociStitched	chr5	30062390	30081476	3	12254	1146	NCKAP5L
2_peak_19771_lociStitched	chr11	78473777	78488673	2	13495	1147	RHOB
2_peak_13686_lociStitched	chr8	40192030	40205967	2	13468	1148	MIR2471
9_peak_25123_lociStitched	chr15	60043738	60086166	9	19461	1149	KCNA4
5_peak_7351_lociStitched	chr4	51882465	51905066	5	18263	1150	CAV1
2_peak_19301_lociStitched	chr11	48871663	48895243	2	23029	1151	MIR2285AT-1
1_peak_27676_lociStitched	chr17	68463388	68477933	1	14546	1152	EMID1
7_peak_5769_lociStitched	chr3	66978819	67010830	7	19677	1153	ZZZ3
10_peak_2989_lociStitched	chr2	37190358	37234072	10	20937	1154	DAPL1
2_peak_4809_lociStitched	chr3	9817846	9844538	2	16726	1155	VSIG8
5_peak_27728_lociStitched	chr17	70004359	70033589	5	20248	1156	RNF185
5_peak_16566_lociStitched	chr10	2013107	2043272	5	23217	1157	NREP
1_peak_24505_lociStitched	chr15	27887567	27896335	1	8769	1158	TAGLN
2_peak_6513_lociStitched	chr3	116595102	116620715	2	16639	1159	COPS8
3_peak_23062_lociStitched	chr14	12324941	12345047	3	18787	1160	MYC
peak_28682	chr18	55544974	55560878	1	15905	1161	GYS1
1_peak_948_lociStitched	chr1	71842790	71856556	1	13767	1162	BDH1
2_peak_30004_lociStitched	chr19	55805143	55823525	2	12050	1163	UNK
6_peak_36249_lociStitched	chr26	41980315	42024507	6	20431	1164	MIR2396
3_peak_1473_lociStitched	chr1	96422750	96447303	3	16951	1165	SLC2A2
4_peak_34225_lociStitched	chr24	21444983	21471906	4	25149	1166	GALNT1
3_peak_36617_lociStitched	chr27	23402409	23425418	3	21434	1167	C27H8orf48
peak_23947	chr14	67978952	67989947	1	10996	1168	UQCRB
3_peak_8569_lociStitched	chr5	23925647	23946392	3	12884	1169	PLXNC1
1_peak_10226_lociStitched	chr5	115709604	115720735	1	11132	1170	FAM118A
6_peak_33353_lociStitched	chr23	8693100	8730603	6	17576	1171	ILRUN
9_peak_38429_lociStitched	chrX	14056302	14093302	9	26446	1172	ELF4
4_peak_37915_lociStitched	chr29	17650403	17697723	4	22945	1173	KCTD21
7_peak_14492_lociStitched	chr8	88167485	88224013	7	24127	1174	GADD45G
2_peak_35477_lociStitched	chr25	35815378	35829371	2	13198	1175	EPHB4
9_peak_30163_lociStitched	chr19	62835126	62884870	9	24106	1176	MIR2284P
3_peak_18022_lociStitched	chr10	73684107	73702500	3	15217	1177	HIF1A
4_peak_4466_lociStitched	chr2	128216652	128247296	4	16528	1178	CLIC4
10_peak_7732_lociStitched	chr4	78818065	78881041	10	29742	1179	MIR2421
9_peak_35090_lociStitched	chr25	17399699	17428266	9	23058	1180	GPRC5B
6_peak_15838_lociStitched	chr9	75856982	75908421	6	17863	1181	PERP
9_peak_32961_lociStitched	chr22	49157842	49203990	9	18813	1182	TEX264
3_peak_33682_lociStitched	chr23	24975277	24989930	3	11541	1183	TRAM2
5_peak_14617_lociStitched	chr8	97408634	97436432	5	13842	1184	KLF4
4_peak_14181_lociStitched	chr8	73793924	73829334	4	20470	1185	DPYSL2
7_peak_25351_lociStitched	chr15	77318307	77352928	7	20703	1186	CELF1
2_peak_5021_lociStitched	chr3	21491774	21518801	2	17002	1187	PIAS3
5_peak_26820_lociStitched	chr17	3473551	3496828	5	19431	1188	SFRP2
2_peak_6205_lociStitched	chr3	102123772	102136758	2	11849	1189	IPO13
8_peak_37328_lociStitched	chr28	19628056	19686383	8	19987	1190	REEP3
3_peak_36861_lociStitched	chr27	37051215	37072865	3	11631	1191	PLAT
8_peak_30339_lociStitched	chr20	9299794	9335298	8	20128	1192	MRPS27
3_peak_29218_lociStitched	chr19	24371115	24407398	3	17858	1193	P2RX5
8_peak_32428_lociStitched	chr22	10577259	10611247	8	14622	1194	MLH1
1_peak_9219_lociStitched	chr5	57131327	57144113	1	12787	1195	SMARCC2
8_peak_18635_lociStitched	chr11	9743281	9789792	8	31789	1196	POLE4
6_peak_4702_lociStitched	chr3	2985749	3022153	6	18233	1197	UCK2
7_peak_194_lociStitched	chr1	10664554	10698543	7	15174	1198	ATP5PF
6_peak_23870_lociStitched	chr14	64574962	64595547	6	12908	1199	COX6C
4_peak_8090_lociStitched	chr4	106766954	106790804	4	19194	1200	ZYX
5_peak_27580_lociStitched	chr17	62815153	62840099	5	10422	1201	RNF10
5_peak_18439_lociStitched	chr10	101990027	102018021	5	12413	1202	CALM1
11_peak_1936_lociStitched	chr1	127388457	127452283	11	23535	1203	MIR2285CF
3_peak_11952_lociStitched	chr7	18420254	18445598	3	20809	1204	RANBP3
2_peak_34433_lociStitched	chr24	37634448	37647164	2	12274	1205	TGIF1
9_peak_36478_lociStitched	chr27	14058410	14101626	9	27079	1206	DCTD
7_peak_1029_lociStitched	chr1	75972093	76007775	7	22497	1207	CCDC50
3_peak_31344_lociStitched	chr21	7134177	7154410	3	11934	1208	MEF2A
3_peak_32941_lociStitched	chr22	48395916	48415229	3	10965	1209	TNNC1
5_peak_19596_lociStitched	chr11	67939358	67973223	5	18771	1210	ANXA4
7_peak_12608_lociStitched	chr7	58625860	58663390	7	21106	1211	DPYSL3
5_peak_24353_lociStitched	chr15	17404241	17435463	5	25651	1212	RAB39A
1_peak_37396_lociStitched	chr28	24664535	24674413	1	9879	1213	PBLD
1_peak_2041_lociStitched	chr1	135874935	135885328	1	10394	1214	CDV3
2_peak_24422_lociStitched	chr15	23373882	23403005	2	17578	1215	NCAM1
1_peak_20908_lociStitched	chr12	34615460	34629887	1	14428	1216	SGCG
