# Supplementary material for: Chromatin profiling reveals TFAP4 as a critical transcriptional regulator of bovine satellite cell differentiation
Source: BMC Genomics. 2024 Mar 12;25:272. doi: 10.1186/s12864-024-10189-2 (PMC10935830; doi:10.1186/s12864-024-10189-2)
Supplement: Supplementary file 11 — Supplementary Material 11 [file 12864_2024_10189_MOESM11_ESM.xlsx]

## Sheet: SE_dbsc
Super-enhancers identified from dbsc
REGION_ID	CHROM	START	STOP	NUM_LOCI	CONSTITUENT_SIZE	stitchedPeakRank	CLOSEST_GENE
10_peak_36983_lociStitched	chr29	9730577	9874345	10	127656	1	SYTL2
25_peak_29470_lociStitched	chr19	54521863	54660793	25	113680	2	SEC14L1
7_peak_28055_lociStitched	chr18	48396509	48477881	7	66107	3	ACTN4
8_peak_16456_lociStitched	chr10	13901633	14048389	8	115483	4	SMAD3
8_peak_12398_lociStitched	chr7	62870480	62950721	8	69375	5	SPARC
35_peak_1087_lociStitched	chr1	78986569	79197170	35	137454	6	LPP
13_peak_28395_lociStitched	chr19	10709214	10819629	13	94484	7	MIR21
68_peak_23879_lociStitched	chr15	23451442	23759306	68	175070	8	NCAM1
22_peak_20577_lociStitched	chr12	50719721	50905735	22	157560	9	MIR2285AB
8_peak_37403_lociStitched	chr29	43601079	43672987	8	62801	10	FRMD8
38_peak_20263_lociStitched	chr12	25346271	25555887	38	124611	11	DCLK1
31_peak_4984_lociStitched	chr3	23180929	23348420	31	138563	12	SEC22B
28_peak_30549_lociStitched	chr20	58835914	59011180	28	122349	13	TRIO
44_peak_2438_lociStitched	chr2	7207279	7422674	44	140069	14	MIR2917
67_peak_17403_lociStitched	chr10	61658065	61930846	67	169317	15	MIR10168
13_peak_33940_lociStitched	chr24	48218970	48352061	13	92905	16	SMAD7
20_peak_19266_lociStitched	chr11	71860094	72008730	20	94968	17	MRPL33
19_peak_24438_lociStitched	chr15	43771972	43884386	19	73052	18	RPL27A
13_peak_12110_lociStitched	chr7	50816954	50935688	13	73972	19	CXXC5
20_peak_4333_lociStitched	chr2	125711216	125825368	20	79773	20	AHDC1
2_peak_4562_lociStitched	chr2	133691550	133748950	2	46127	21	ALDH4A1
33_peak_7718_lociStitched	chr4	98457655	98659829	33	154138	22	CALD1
21_peak_25579_lociStitched	chr16	40434105	40582633	21	100369	23	TNFSF18
27_peak_35161_lociStitched	chr26	23694984	23867977	27	99071	24	NT5C2
11_peak_271_lociStitched	chr1	35028640	35129489	11	79450	25	VGLL3
15_peak_20335_lociStitched	chr12	27834819	27954979	15	106195	26	STARD13
3_peak_36064_lociStitched	chr28	3557835	3601243	3	42580	27	C28H1orf198
12_peak_28521_lociStitched	chr19	18920720	19021735	12	64000	28	NF1
11_peak_29326_lociStitched	chr19	48834452	48954409	11	94118	29	KPNA2
6_peak_35149_lociStitched	chr26	23221142	23292942	6	56578	30	TRIM8
23_peak_26636_lociStitched	chr17	18107720	18219106	23	78263	31	MGST2
6_peak_4502_lociStitched	chr2	130851061	130915217	6	51551	32	LOC789612
20_peak_1722_lociStitched	chr1	118483692	118638416	20	116380	33	WWTR1
13_peak_18457_lociStitched	chr11	20065082	20201178	13	81315	34	CDC42EP3
7_peak_37530_lociStitched	chr29	49500013	49548965	7	40680	35	H19
4_peak_29409_lociStitched	chr19	51334927	51396544	4	44383	36	MIR3533
44_peak_36212_lociStitched	chr28	14006419	14249829	44	165720	37	HNRNPF
26_peak_16795_lociStitched	chr10	34820184	34975768	26	96018	38	THBS1
6_peak_32938_lociStitched	chr23	17695312	17744569	6	47378	39	SLC29A1
13_peak_29721_lociStitched	chr20	4460785	4574643	13	52926	40	DUSP1
13_peak_6208_lociStitched	chr3	106812919	106908107	13	78330	41	MACF1
3_peak_26178_lociStitched	chr16	70594885	70646968	3	50692	42	VASH2
24_peak_28600_lociStitched	chr19	21895185	22022383	24	80096	43	NXN
13_peak_28852_lociStitched	chr19	29581867	29659988	13	59732	44	MYH3
6_peak_27176_lociStitched	chr17	64208467	64288266	6	62104	45	CORO1C
6_peak_27810_lociStitched	chr18	33892863	33967761	6	47743	46	CDH5
7_peak_6616_lociStitched	chr4	11722837	11816469	7	64283	47	COL1A2
4_peak_2387_lociStitched	chr2	5417174	5462900	4	44509	48	BIN1
8_peak_21444_lociStitched	chr13	31378668	31459999	8	57458	49	CUBN
10_peak_1930_lociStitched	chr1	134946770	135018048	10	45519	50	ANAPC13
24_peak_34956_lociStitched	chr26	14687897	14805310	24	72556	51	MYOF
9_peak_11509_lociStitched	chr7	12503839	12575795	9	53219	52	LYL1
11_peak_36360_lociStitched	chr28	17998505	18110905	11	74272	53	RTKN2
20_peak_28163_lociStitched	chr18	53946214	54054666	20	65920	54	ARHGAP35
22_peak_27474_lociStitched	chr18	9445111	9569886	22	64765	55	CDH13
11_peak_3932_lociStitched	chr2	105901296	105983897	11	69567	56	MIR2356
6_peak_11659_lociStitched	chr7	20439481	20511838	6	54336	57	NFIC
7_peak_11568_lociStitched	chr7	15573720	15634445	7	45686	58	SPC24
43_peak_2104_lociStitched	chr1	146973498	147138933	43	89453	59	MIR2285A
3_peak_17159_lociStitched	chr10	49765895	49835259	3	62240	60	ANXA2
14_peak_8773_lociStitched	chr5	50808388	50911344	14	62814	61	MIRLET7I
6_peak_32769_lociStitched	chr23	9418108	9461905	6	29946	62	RPL10A
12_peak_34724_lociStitched	chr25	38662123	38728914	12	45387	63	FSCN1
14_peak_22328_lociStitched	chr13	78120964	78188453	14	48667	64	UBE2V1
8_peak_34906_lociStitched	chr26	12530175	12596501	8	49064	65	ANKRD1
14_peak_9239_lociStitched	chr5	74723837	74812771	14	68488	66	MYH9
3_peak_32935_lociStitched	chr23	17619655	17663899	3	38628	67	MRPL14
3_peak_4777_lociStitched	chr3	14320987	14368340	3	36575	68	MEF2D
7_peak_28373_lociStitched	chr19	10324197	10370718	7	36201	69	YPEL2
7_peak_29734_lociStitched	chr20	4601635	4670984	7	46617	70	ERGIC1
peak_37546	chr29	49606502	49626300	1	19799	71	LSP1
15_peak_33793_lociStitched	chr24	41160343	41255577	15	58383	72	RAB12
8_peak_8383_lociStitched	chr5	30107599	30187224	8	36291	73	FMNL3
11_peak_35350_lociStitched	chr26	37075246	37146957	11	61072	74	MIR2395
47_peak_10302_lociStitched	chr6	29929937	30107159	47	87049	75	PDLIM5
16_peak_3943_lociStitched	chr2	106002994	106094507	16	63196	76	TNS1
9_peak_24088_lociStitched	chr15	32815899	32868550	9	42433	77	MIR100
9_peak_37256_lociStitched	chr29	31800429	31877842	9	63373	78	ETS1
9_peak_17103_lociStitched	chr10	46993279	47052513	9	52350	79	TPM1
9_peak_7657_lociStitched	chr4	94603405	94677982	9	54661	80	MIR29B-1
13_peak_22295_lociStitched	chr13	77601574	77663133	13	42859	81	PTGIS
11_peak_22058_lociStitched	chr13	65568542	65626664	11	48887	82	DLGAP4
29_peak_7096_lociStitched	chr4	51608646	51756727	29	99628	83	MET
23_peak_9083_lociStitched	chr5	69452581	69553510	23	75840	84	NUAK1
26_peak_17574_lociStitched	chr10	67071096	67209905	26	78764	85	MIR2292
peak_28994	chr19	36439433	36472461	1	33029	86	COL1A1
5_peak_22286_lociStitched	chr13	77423400	77498531	5	38990	87	LOC100847759
15_peak_22182_lociStitched	chr13	72603415	72682226	15	46124	88	OSER1
8_peak_33020_lociStitched	chr23	24483341	24576988	8	59489	89	MIR206
10_peak_6179_lociStitched	chr3	106619907	106693590	10	62360	90	KIAA0754
17_peak_25152_lociStitched	chr16	22114801	22214716	17	63892	91	TGFB2
12_peak_6154_lociStitched	chr3	106035224	106132809	12	66207	92	CAP1
6_peak_34653_lociStitched	chr25	35594747	35635993	6	33983	93	SERPINE1
5_peak_6265_lociStitched	chr3	109629355	109677907	5	42569	94	TRAPPC3
2_peak_31929_lociStitched	chr22	21362794	21409866	2	35433	95	BHLHE40
6_peak_31056_lociStitched	chr21	26332164	26386706	6	39770	96	ARNT2
4_peak_5752_lociStitched	chr3	77564253	77625542	4	44245	97	GNG12
18_peak_32461_lociStitched	chr22	53629802	53714403	18	57732	98	LIMD1
11_peak_32808_lociStitched	chr23	10510406	10588324	11	56309	99	RPS4Y1
9_peak_27893_lociStitched	chr18	36018894	36094547	9	50264	100	CDH1
12_peak_28703_lociStitched	chr19	23174336	23266949	12	50309	101	SRR
4_peak_4756_lociStitched	chr3	13098385	13168791	4	68618	102	FCRL1
26_peak_36472_lociStitched	chr28	24567793	24682626	26	66680	103	HERC4
13_peak_12953_lociStitched	chr8	974125	1044964	13	50355	104	MIR2466
10_peak_33763_lociStitched	chr24	39788759	39892178	10	65047	105	LRRC30
9_peak_11015_lociStitched	chr6	91784750	91855089	9	50677	106	SEPTIN11
23_peak_13178_lociStitched	chr8	27616458	27743991	23	75518	107	CNTLN
5_peak_33829_lociStitched	chr24	42782905	42816885	5	23105	108	TUBB6
8_peak_31839_lociStitched	chr22	14408773	14477177	8	58637	109	TRAK1
13_peak_31163_lociStitched	chr21	32251420	32321693	13	49781	110	TSPAN3
2_peak_8856_lociStitched	chr5	56280601	56312824	2	31024	111	MIR2431
5_peak_17071_lociStitched	chr10	45205018	45256773	5	42550	112	PLEKHO2
20_peak_11266_lociStitched	chr6	114169410	114293948	20	60186	113	AFAP1
9_peak_11696_lociStitched	chr7	22146531	22219083	9	45495	114	P4HA2
24_peak_24205_lociStitched	chr15	38352924	38454576	24	76007	115	RRAS2
5_peak_36608_lociStitched	chr28	29753399	29799697	5	31216	116	CAMK2G
16_peak_15983_lociStitched	chr9	91676758	91807708	16	52960	117	TFB1M
8_peak_29199_lociStitched	chr19	45079957	45137720	8	46222	118	ARHGAP27
19_peak_11786_lociStitched	chr7	26955922	27069001	19	68564	119	MARCHF3
4_peak_30530_lociStitched	chr20	58659565	58716835	4	48686	120	TRIO
11_peak_18187_lociStitched	chr11	852840	918841	11	40044	121	BCL2L11
5_peak_4353_lociStitched	chr2	125844607	125887885	5	36228	122	CD164L2
peak_11523	chr7	12733219	12754727	1	21509	123	HOOK2
9_peak_36763_lociStitched	chr28	34729251	34792854	9	43754	124	PPIF
7_peak_16353_lociStitched	chr10	9554268	9611380	7	49275	125	LHFPL2
13_peak_25507_lociStitched	chr16	38207247	38280172	13	66878	126	PRRX1
2_peak_4787_lociStitched	chr3	14779085	14803100	2	23343	127	ARHGEF2
4_peak_27539_lociStitched	chr18	11237641	11293329	4	43105	128	CIBAR2
5_peak_32683_lociStitched	chr23	3494736	3541298	5	38914	129	MIR2285J-2
11_peak_32019_lociStitched	chr22	28741614	28808707	11	43641	130	SHQ1
3_peak_21881_lociStitched	chr13	54871019	54901156	3	27416	131	MIR2306
4_peak_4783_lociStitched	chr3	14648145	14680277	4	22561	132	LMNA
3_peak_28105_lociStitched	chr18	50992380	51034675	3	32074	133	ERF
17_peak_17691_lociStitched	chr10	73205394	73323783	17	64446	134	TRMT5
36_peak_17519_lociStitched	chr10	65512513	65685511	36	73400	135	FERMT2
20_peak_19817_lociStitched	chr11	105129873	105230023	20	42200	136	RXRA
7_peak_22257_lociStitched	chr13	75864194	75903995	7	28183	137	ZMYND8
9_peak_5344_lociStitched	chr3	48568549	48647176	9	58183	138	CNN3
13_peak_24302_lociStitched	chr15	40472159	40532199	13	47333	139	PARVA
10_peak_9254_lociStitched	chr5	74851656	74898260	10	35805	140	TXN2
8_peak_34697_lociStitched	chr25	37831124	37875324	8	37876	141	BRI3
4_peak_11680_lociStitched	chr7	21471233	21507320	4	27289	142	MKNK2
15_peak_9956_lociStitched	chr6	5831136	5896457	15	45845	143	FABP2
13_peak_9800_lociStitched	chr5	111877047	111953338	13	54152	144	MIR2439
14_peak_21149_lociStitched	chr13	19904808	19995890	14	42709	145	ITGB1
13_peak_9787_lociStitched	chr5	111759989	111858689	13	55549	146	MIR2439
4_peak_18585_lociStitched	chr11	25356067	25403433	4	38194	147	ZFP36L2
6_peak_4896_lociStitched	chr3	20102342	20144877	6	32544	148	MCL1
5_peak_37365_lociStitched	chr29	40897651	40933648	5	25786	149	EEF1G
16_peak_12781_lociStitched	chr7	96041059	96119683	16	52771	150	CAST
12_peak_3753_lociStitched	chr2	95420772	95474439	12	45470	151	KLF7
15_peak_17472_lociStitched	chr10	61994419	62071951	15	58709	152	DUT
20_peak_34565_lociStitched	chr25	33644861	33733664	20	55541	153	BAZ1B
9_peak_6427_lociStitched	chr3	119756588	119830592	9	30650	154	MIR149
10_peak_19200_lociStitched	chr11	68395323	68471478	10	34264	155	PCBP1
peak_24890	chr15	77226609	77257260	1	30652	156	SLC39A13
3_peak_25018_lociStitched	chr16	3049006	3083414	3	33802	157	NUAK2
4_peak_25143_lociStitched	chr16	21913824	21949644	4	31034	158	TGFB2
4_peak_24855_lociStitched	chr15	76276697	76309914	4	32192	159	CREB3L1
9_peak_16542_lociStitched	chr10	19125831	19174977	9	34558	160	PKM
17_peak_30952_lociStitched	chr21	22123625	22216086	17	53243	161	ZNF774
3_peak_29053_lociStitched	chr19	39451800	39485810	3	33190	162	LASP1
22_peak_138_lociStitched	chr1	10261259	10381837	22	65237	163	APP
9_peak_19697_lociStitched	chr11	100059786	100129707	9	45580	164	PTGES
15_peak_32405_lociStitched	chr22	51756819	51838074	15	46389	165	MAP4
9_peak_14883_lociStitched	chr9	23854646	23913649	9	38975	166	ECHDC1
6_peak_9177_lociStitched	chr5	73798176	73860306	6	35214	167	MB
1_peak_37395_lociStitched	chr29	43076933	43104394	1	27462	168	EHD1
6_peak_13541_lociStitched	chr8	46588228	46623274	6	27969	169	KLF9
3_peak_33099_lociStitched	chr23	28316747	28333675	3	15991	170	PPP1R18
3_peak_22411_lociStitched	chr14	841378	879535	3	28287	171	MIR2309
7_peak_4212_lociStitched	chr2	120341670	120395279	7	31508	172	PHC2
11_peak_27728_lociStitched	chr18	25159156	25226710	11	45833	173	PSME3IP1
10_peak_26986_lociStitched	chr17	52996202	53060720	10	51897	174	CLIP1
11_peak_28663_lociStitched	chr19	22685336	22734827	11	24398	175	SLC43A2
14_peak_23759_lociStitched	chr15	13971315	14060233	14	55255	176	MIR1260B
8_peak_2182_lociStitched	chr1	147460976	147532047	8	60211	177	RUNX1
4_peak_18051_lociStitched	chr10	88214432	88259893	4	28054	178	CIPC
12_peak_30984_lociStitched	chr21	22451379	22529618	12	46971	179	SLC28A1
1_peak_3964_lociStitched	chr2	106298306	106320267	1	21962	180	TMBIM1
5_peak_21171_lociStitched	chr13	21111047	21141304	5	27170	181	PLXDC2
3_peak_11446_lociStitched	chr7	6895526	6930434	3	32804	182	TPM4
27_peak_9183_lociStitched	chr5	73875652	73987901	27	75165	183	MB
11_peak_707_lociStitched	chr1	59181793	59284903	11	50730	184	MIR568
13_peak_35276_lociStitched	chr26	31253097	31333256	13	57328	185	RBM20
5_peak_24970_lociStitched	chr16	914806	968318	5	50567	186	MYBPH
5_peak_6129_lociStitched	chr3	105193764	105235983	5	34329	187	CTPS1
4_peak_36112_lociStitched	chr28	7377597	7416154	4	16153	188	COA6
3_peak_27147_lociStitched	chr17	62573658	62607751	3	31405	189	RPLP0
5_peak_8200_lociStitched	chr5	22273166	22347599	5	54379	190	BTG1
1_peak_28065_lociStitched	chr18	48594474	48616206	1	21733	191	SIRT2
peak_11501	chr7	11819561	11840701	1	21141	192	MIR23A
7_peak_2972_lociStitched	chr2	37141806	37175300	7	27544	193	DAPL1
24_peak_25927_lociStitched	chr16	59626901	59741837	24	72911	194	MIR2285X
14_peak_35311_lociStitched	chr26	33530352	33633989	14	51974	195	TCF7L2
17_peak_14139_lociStitched	chr8	84120175	84222080	17	47948	196	ECM2
6_peak_28918_lociStitched	chr19	33591802	33639504	6	31367	197	ADORA2B
5_peak_29077_lociStitched	chr19	40370116	40411642	5	25206	198	NR1D1
12_peak_32172_lociStitched	chr22	37465917	37535914	12	46753	199	PSMD6
7_peak_21176_lociStitched	chr13	21162506	21199187	7	29827	200	PLXDC2
8_peak_35534_lociStitched	chr27	7715640	7773655	8	43940	201	ASB5
6_peak_19690_lociStitched	chr11	99891692	99920255	6	21352	202	NTMT1
14_peak_5227_lociStitched	chr3	33407161	33466308	14	46700	203	AHCYL1
1_peak_14628_lociStitched	chr8	110673015	110698952	1	25938	204	GSN
28_peak_13503_lociStitched	chr8	46220473	46340657	28	72656	205	KLF9
10_peak_26345_lociStitched	chr16	80826538	80880167	10	27141	206	CSRP1
6_peak_36555_lociStitched	chr28	28063346	28116591	6	29233	207	CHST3
17_peak_13229_lociStitched	chr8	28263271	28350086	17	40687	208	PSIP1
11_peak_24394_lociStitched	chr15	42864956	42923080	11	32746	209	SWAP70
3_peak_20834_lociStitched	chr12	85334842	85368097	3	32454	210	ANKRD10
4_peak_22224_lociStitched	chr13	73663299	73709912	4	28473	211	SYS1
11_peak_8908_lociStitched	chr5	60091198	60161837	11	53683	212	NTN4
11_peak_14505_lociStitched	chr8	101429296	101496251	11	46634	213	UGCG
peak_9897	chr5	116365213	116382390	1	17178	214	MIRLET7A-3
9_peak_3978_lociStitched	chr2	107334959	107393782	9	38449	215	SPEG
4_peak_24924_lociStitched	chr15	80965709	80999765	4	32792	216	CTNND1
peak_28799	chr19	26438748	26456459	1	17712	217	PFN1
13_peak_22375_lociStitched	chr13	81354581	81431431	13	47093	218	BCAS1
9_peak_33306_lociStitched	chr23	43126843	43184562	9	36326	219	TBC1D7
peak_8891	chr5	57534595	57555853	1	21259	220	BLOC1S1
12_peak_630_lociStitched	chr1	57377425	57431442	12	42690	221	CCDC80
7_peak_22098_lociStitched	chr13	66452131	66488595	7	27994	222	BLCAP
9_peak_19837_lociStitched	chr11	105267660	105330466	9	32271	223	FCN1
8_peak_16708_lociStitched	chr10	30185770	30244674	8	40895	224	GJD2
4_peak_23235_lociStitched	chr14	61626822	61660840	4	29617	225	AZIN1
16_peak_7442_lociStitched	chr4	76920835	76989716	16	45883	226	NUDCD3
15_peak_7782_lociStitched	chr4	101613491	101720389	15	56529	227	MIR12013
18_peak_11462_lociStitched	chr7	7805634	7903932	18	47425	228	EPHX3
12_peak_5562_lociStitched	chr3	58462676	58522795	12	39692	229	CCN1
11_peak_20148_lociStitched	chr12	21907782	22001446	11	47459	230	MRPS31
13_peak_21607_lociStitched	chr13	37923650	38000849	13	40022	231	DSTN
9_peak_19230_lociStitched	chr11	71306724	71365495	9	30913	232	FOSL2
5_peak_24599_lociStitched	chr15	57904677	57941261	5	33702	233	BBOX1
4_peak_37207_lociStitched	chr29	28858594	28890274	4	29658	234	PKNOX2
8_peak_26094_lociStitched	chr16	65819244	65885959	8	48194	235	EDEM3
17_peak_1789_lociStitched	chr1	122331332	122434377	17	51366	236	PLOD2
11_peak_33251_lociStitched	chr23	40402133	40487858	11	49510	237	MIR2325B
16_peak_31317_lociStitched	chr21	42858473	42946739	16	44215	238	AKAP6
3_peak_30579_lociStitched	chr20	59109581	59139380	3	25529	239	TRIO
16_peak_6559_lociStitched	chr4	10060961	10143394	16	49138	240	CDK6
4_peak_35058_lociStitched	chr26	18849016	18881319	4	19545	241	MARVELD1
10_peak_13219_lociStitched	chr8	28157678	28220924	10	44316	242	PSIP1
23_peak_25120_lociStitched	chr16	21787730	21899580	23	53370	243	TGFB2
5_peak_30783_lociStitched	chr21	7983448	8034945	5	37212	244	IGF1R
5_peak_26969_lociStitched	chr17	52631779	52691108	5	32904	245	VPS37B
10_peak_16042_lociStitched	chr9	94846730	94899407	10	35069	246	GTF2H5
16_peak_13922_lociStitched	chr8	75061730	75133250	16	56541	247	NFX1
2_peak_12336_lociStitched	chr7	61122341	61147725	2	25073	248	MIR378-1
10_peak_28716_lociStitched	chr19	23329115	23395219	10	33048	249	MNT
15_peak_35878_lociStitched	chr27	34023216	34099078	15	42751	250	PLEKHA2
9_peak_38430_lociStitched	chrX	138741263	138799373	9	34592	251	CD99
4_peak_5093_lociStitched	chr3	27523918	27566429	4	28892	252	CASQ2
3_peak_28229_lociStitched	chr18	56012869	56050104	3	21685	253	RRAS
5_peak_29192_lociStitched	chr19	44916734	44960313	5	29731	254	MAP3K14
18_peak_34588_lociStitched	chr25	33927776	34003265	18	47973	255	HIP1
8_peak_33283_lociStitched	chr23	41358063	41419154	8	34016	256	DTNBP1
9_peak_32515_lociStitched	chr22	55603188	55653375	9	32334	257	VGLL4
15_peak_32218_lociStitched	chr22	43190576	43260957	15	44301	258	MIR2370
16_peak_13310_lociStitched	chr8	38268770	38329600	16	42932	259	GLDC
2_peak_31223_lociStitched	chr21	33863023	33893428	2	22239	260	CSK
15_peak_30678_lociStitched	chr21	2835576	2926108	15	43211	261	UBE3A
11_peak_8924_lociStitched	chr5	60479807	60548338	11	33260	262	ELK3
1_peak_27528_lociStitched	chr18	10980209	11006751	1	26543	263	CRISPLD2
8_peak_27294_lociStitched	chr17	69221847	69275798	8	29522	264	LIF
2_peak_31366_lociStitched	chr21	45074433	45105945	2	24190	265	CFL2
23_peak_2147_lociStitched	chr1	147152342	147252514	23	48041	266	MIR2285A
1_peak_29210_lociStitched	chr19	45603848	45625112	1	21265	267	ARF2
peak_25854	chr16	52055240	52076555	1	21316	268	EFHD2
8_peak_7394_lociStitched	chr4	70584542	70631664	8	32124	269	NPVF
5_peak_35773_lociStitched	chr27	23869623	23921953	5	35819	270	DLC1
7_peak_36527_lociStitched	chr28	26574922	26636636	7	28302	271	EIF4EBP2
11_peak_17977_lociStitched	chr10	85837155	85907658	11	40509	272	LTBP2
5_peak_16401_lociStitched	chr10	10814589	10864840	5	35820	273	CMYA5
5_peak_30333_lociStitched	chr20	38050693	38090168	5	28545	274	SKP2
15_peak_38343_lociStitched	chrX	130432685	130532191	15	57223	275	TMSB4X
9_peak_5385_lociStitched	chr3	49770785	49834911	9	33661	276	BCAR3
4_peak_27072_lociStitched	chr17	56144946	56190817	4	32958	277	HSPB8
10_peak_4735_lociStitched	chr3	12317251	12364642	10	30834	278	CD5L
34_peak_17022_lociStitched	chr10	44664186	44807725	34	60245	279	GNG2
28_peak_15909_lociStitched	chr9	89086477	89222658	28	59260	280	ESR1
7_peak_27358_lociStitched	chr18	1442490	1502597	7	28635	281	VAC14
20_peak_19165_lociStitched	chr11	67492873	67590149	20	47649	282	ANTXR1
13_peak_14392_lociStitched	chr8	99329145	99390330	13	42611	283	PALM2
14_peak_25271_lociStitched	chr16	27061542	27120178	14	36307	284	CAPN2
2_peak_14051_lociStitched	chr8	81445743	81473741	2	21145	285	MIR2475
3_peak_29506_lociStitched	chr19	55065707	55100969	3	23957	286	JMJD6
5_peak_32761_lociStitched	chr23	8985773	9028731	5	27101	287	TCP11
11_peak_16360_lociStitched	chr10	9627686	9682157	11	42101	288	LHFPL2
7_peak_24431_lociStitched	chr15	43696915	43748285	7	40995	289	DENND2B
16_peak_7582_lociStitched	chr4	92066498	92152050	16	39670	290	LRRC4
3_peak_27692_lociStitched	chr18	23739362	23779180	3	29797	291	MMP2
5_peak_38335_lociStitched	chrX	130257624	130292161	5	31932	292	TCEANC
4_peak_19616_lociStitched	chr11	97852006	97899553	4	30667	293	ANGPTL2
4_peak_15447_lociStitched	chr9	69887371	69939520	4	31922	294	CCN2
2_peak_21628_lociStitched	chr13	38401961	38487183	2	84871	295	ZNF133
3_peak_19668_lociStitched	chr11	99407980	99426494	3	17056	296	PHYHD1
35_peak_21234_lociStitched	chr13	21580981	21740996	35	56234	297	ADNCR
7_peak_28944_lociStitched	chr19	34555764	34591599	7	26734	298	TOM1L2
2_peak_9971_lociStitched	chr6	5910210	5997175	2	86536	299	FABP2
2_peak_28184_lociStitched	chr18	54125070	54152763	2	19265	300	ZC3H4
11_peak_17498_lociStitched	chr10	64806566	64866051	11	34733	301	SQOR
4_peak_15157_lociStitched	chr9	38817970	38851800	4	26211	302	TRAF3IP2
11_peak_21290_lociStitched	chr13	22024689	22086171	11	42318	303	NEBL
5_peak_17992_lociStitched	chr10	86373624	86409026	5	29599	304	TMED10
37_peak_36616_lociStitched	chr28	29886462	30000385	37	65064	305	VCL
7_peak_9621_lociStitched	chr5	106576400	106627115	7	28249	306	TSPAN11
8_peak_4964_lociStitched	chr3	22936034	22993635	8	37606	307	SEC22B
peak_13715	chr8	59890524	59903796	1	13273	308	TLN1
1_peak_28677_lociStitched	chr19	22809339	22820799	1	11461	309	MIR22
5_peak_26705_lociStitched	chr17	29352974	29393467	5	18430	310	PGRMC2
4_peak_26694_lociStitched	chr17	28952859	29001517	4	37672	311	JADE1
1_peak_13218_lociStitched	chr8	28065774	28081566	1	15793	312	PSIP1
5_peak_8673_lociStitched	chr5	46094578	46133398	5	32223	313	CAND1
peak_4841	chr3	16762134	16782811	1	20678	314	S100A16
2_peak_20131_lociStitched	chr12	21688751	21709603	2	19819	315	THSD1
2_peak_18318_lociStitched	chr11	9273596	9305451	2	28206	316	FHL2
1_peak_7458_lociStitched	chr4	77210241	77229506	1	19266	317	POLD2
4_peak_26699_lociStitched	chr17	29214952	29266870	4	29297	318	PGRMC2
6_peak_10000_lociStitched	chr6	6544127	6586591	6	29714	319	METTL14
8_peak_691_lociStitched	chr1	59000172	59064572	8	38341	320	MIR568
12_peak_32234_lociStitched	chr22	43279300	43361751	12	42794	321	FLNB
7_peak_31129_lociStitched	chr21	30511262	30557570	7	31072	322	IDH3A
7_peak_28349_lociStitched	chr19	8682781	8756172	7	29963	323	CUEDC1
2_peak_1133_lociStitched	chr1	79581007	79601076	2	19672	324	BCL6
11_peak_20955_lociStitched	chr13	7314934	7367033	11	39765	325	ESF1
1_peak_27000_lociStitched	chr17	53496695	53508745	1	12051	326	RHOF
2_peak_8309_lociStitched	chr5	26879649	26903753	2	17977	327	SPRYD3
2_peak_4775_lociStitched	chr3	14158138	14181734	2	19219	328	NES
8_peak_4236_lociStitched	chr2	121760325	121812079	8	30280	329	PTP4A2
3_peak_3222_lociStitched	chr2	52154770	52194735	3	27062	330	ZEB2
1_peak_23872_lociStitched	chr15	23276210	23294456	1	18247	331	NCAM1
6_peak_33237_lociStitched	chr23	39966966	40023529	6	42378	332	CAP2
9_peak_27881_lociStitched	chr18	35629656	35687035	9	21685	333	SLC7A6OS
11_peak_24674_lociStitched	chr15	64369072	64422245	11	30318	334	FBXO3
6_peak_25795_lociStitched	chr16	50491161	50524378	6	19420	335	MIR11974
2_peak_4754_lociStitched	chr3	13033741	13067832	2	33035	336	FCRL1
4_peak_26329_lociStitched	chr16	80562030	80587380	4	19410	337	LMOD1
10_peak_34849_lociStitched	chr26	10615141	10667308	10	29242	338	ACTA2
7_peak_18044_lociStitched	chr10	88150433	88196189	7	23140	339	CIPC
19_peak_20720_lociStitched	chr12	74440931	74531301	19	48238	340	MBNL2
1_peak_21738_lociStitched	chr13	44595567	44609568	1	14002	341	MIR12028
12_peak_17862_lociStitched	chr10	80826532	80898845	12	40989	342	ACTN1
1_peak_8884_lociStitched	chr5	57158027	57171929	1	13903	343	MYL6
7_peak_27801_lociStitched	chr18	33783187	33826255	7	24975	344	CDH5
4_peak_22200_lociStitched	chr13	72758426	72802480	4	27079	345	FITM2
5_peak_8034_lociStitched	chr5	10246801	10302200	5	33918	346	MYF6
2_peak_25720_lociStitched	chr16	44549436	44567947	2	17880	347	ENO1
4_peak_24035_lociStitched	chr15	29252184	29281607	4	24696	348	UPK2
11_peak_29844_lociStitched	chr20	9351685	9430226	11	40755	349	MAP1B
15_peak_26243_lociStitched	chr16	75125766	75207657	15	30507	350	PLXNA2
3_peak_29001_lociStitched	chr19	36604549	36630955	3	17421	351	ITGA3
6_peak_17949_lociStitched	chr10	85132263	85170599	6	28274	352	PNMA1
8_peak_35516_lociStitched	chr27	1426584	1492147	8	31562	353	MYOM2
5_peak_35050_lociStitched	chr26	18743869	18792159	5	20739	354	HOGA1
12_peak_33225_lociStitched	chr23	39869423	39945060	12	46668	355	FAM8A1
5_peak_31233_lociStitched	chr21	34640725	34691459	5	24843	356	LOXL1
5_peak_32583_lociStitched	chr22	58398525	58447874	5	21383	357	HDAC11
11_peak_22544_lociStitched	chr14	12248105	12305997	11	27918	358	MYC
3_peak_25742_lociStitched	chr16	45203562	45239443	3	29313	359	LOC786597
4_peak_22368_lociStitched	chr13	81122800	81163054	4	25743	360	BCAS1
3_peak_21960_lociStitched	chr13	61223579	61264868	3	21450	361	BCL2L1
4_peak_33095_lociStitched	chr23	28248563	28281023	4	25704	362	IER3
10_peak_13438_lociStitched	chr8	43767920	43826081	10	32143	363	DMRT1
15_peak_12480_lociStitched	chr7	69143486	69203142	15	43591	364	SOX30
17_peak_21939_lociStitched	chr13	60533118	60623532	17	39857	365	TBC1D20
4_peak_19676_lociStitched	chr11	99594794	99629316	4	16028	366	MIR12056
10_peak_21501_lociStitched	chr13	33321402	33378913	10	28487	367	KIF5B
10_peak_25493_lociStitched	chr16	38063654	38129525	10	44465	368	GORAB
12_peak_33033_lociStitched	chr23	24898347	24958736	12	33823	369	TRAM2
15_peak_5650_lociStitched	chr3	66812687	66878625	15	34625	370	USP33
5_peak_4307_lociStitched	chr2	124876453	124904890	5	24252	371	RCC1
7_peak_9989_lociStitched	chr6	6299745	6343962	7	38808	372	SYNPO2
10_peak_14438_lociStitched	chr8	99952828	100002029	10	26002	373	TXNDC8
7_peak_26005_lociStitched	chr16	62184203	62238777	7	24852	374	MR1
10_peak_4939_lociStitched	chr3	22095038	22152815	10	31266	375	ACP6
8_peak_12371_lociStitched	chr7	62093011	62149616	8	32214	376	SMIM3
15_peak_465_lociStitched	chr1	50422333	50482864	15	38038	377	CBLB
7_peak_16627_lociStitched	chr10	28435619	28483886	7	23362	378	EMC7
2_peak_27532_lociStitched	chr18	11068135	11090063	2	20939	379	CRISPLD2
1_peak_24854_lociStitched	chr15	76246811	76264146	1	17336	380	CREB3L1
6_peak_27834_lociStitched	chr18	34702575	34747709	6	31074	381	CBFB
1_peak_28209_lociStitched	chr18	54627221	54649886	1	22666	382	NOP53
peak_8840	chr5	55951533	55968162	1	16630	383	DDIT3
8_peak_1952_lociStitched	chr1	135922835	135986407	8	29389	384	CDV3
4_peak_12145_lociStitched	chr7	52584635	52609403	4	19810	385	PCDHGC3
12_peak_86_lociStitched	chr1	8614140	8681802	12	37963	386	ADAMTS5
9_peak_24079_lociStitched	chr15	32747174	32803312	9	31733	387	MIR125B-1
8_peak_12729_lociStitched	chr7	95042657	95089907	8	33334	388	SPATA9
8_peak_29044_lociStitched	chr19	39052474	39098920	8	25386	389	SOCS7
2_peak_12004_lociStitched	chr7	43683314	43701861	2	18132	390	ATP5F1D
9_peak_36032_lociStitched	chr28	1380426	1428195	9	30352	391	ACTA1
3_peak_34525_lociStitched	chr25	32539123	32573577	3	20191	392	RCC1L
5_peak_31122_lociStitched	chr21	30431457	30467721	5	24167	393	IDH3A
9_peak_17806_lociStitched	chr10	79922979	79981586	9	33788	394	RAD51B
5_peak_699_lociStitched	chr1	59079711	59114071	5	27864	395	MIR568
6_peak_921_lociStitched	chr1	71908655	71956541	6	26918	396	BDH1
4_peak_9531_lociStitched	chr5	97934151	97967674	4	27145	397	BCL2L14
11_peak_38362_lociStitched	chrX	130580773	130641906	11	41702	398	TMSB4X
17_peak_29246_lociStitched	chr19	47004693	47069456	17	35680	399	MRC2
11_peak_15133_lociStitched	chr9	38175623	38237181	11	46322	400	LAMA4
5_peak_18266_lociStitched	chr11	6077729	6114308	5	23380	401	TBC1D8
3_peak_5215_lociStitched	chr3	33249269	33265701	3	15780	402	SLC6A17
2_peak_9591_lociStitched	chr5	103856179	103879993	2	15031	403	IFFO1
6_peak_32313_lociStitched	chr22	48395014	48440542	6	19220	404	TNNC1
16_peak_10675_lociStitched	chr6	59988469	60067572	16	33738	405	APBB2
16_peak_13072_lociStitched	chr8	21932374	22034359	16	44008	406	MIR2285CD
peak_34445	chr25	27209867	27229724	1	19858	407	KAT8
1_peak_12952_lociStitched	chr8	922472	943614	1	21143	408	MIR2466
2_peak_34660_lociStitched	chr25	35810132	35830025	2	19435	409	EPHB4
4_peak_34173_lociStitched	chr25	3525875	3546584	4	15543	410	VASN
peak_4848	chr3	16823227	16840456	1	17230	411	S100A5
8_peak_5445_lociStitched	chr3	51733823	51779670	8	31283	412	CDC7
19_peak_33520_lociStitched	chr24	20699463	20761895	19	34472	413	FHOD3
10_peak_7163_lociStitched	chr4	53505746	53547433	10	31089	414	MDFIC
3_peak_29173_lociStitched	chr19	44354876	44384790	3	25235	415	CCDC43
10_peak_26944_lociStitched	chr17	51390499	51438471	10	26831	416	RFLNA
2_peak_29186_lociStitched	chr19	44809198	44831254	2	10640	417	HEXIM2
7_peak_28734_lociStitched	chr19	23745097	23805969	7	34085	418	PAFAH1B1
3_peak_32532_lociStitched	chr22	56056215	56093030	3	23768	419	TMCC1
2_peak_31567_lociStitched	chr21	69740346	69757808	2	16983	420	CRIP2
2_peak_21524_lociStitched	chr13	33691265	33718601	2	22544	421	MIR11998
4_peak_34168_lociStitched	chr25	3464872	3495510	4	19025	422	GLIS2
9_peak_21998_lociStitched	chr13	63395078	63436739	9	30678	423	RALY
4_peak_2190_lociStitched	chr1	147575210	147611585	4	25153	424	RUNX1
6_peak_24882_lociStitched	chr15	77036561	77085331	6	22361	425	ARFGAP2
2_peak_25740_lociStitched	chr16	45150891	45177457	2	18018	426	LOC786597
22_peak_16773_lociStitched	chr10	34709934	34802264	22	49671	427	THBS1
15_peak_37071_lociStitched	chr29	17601252	17680712	15	37106	428	NARS2
4_peak_29108_lociStitched	chr19	42052644	42094658	4	26555	429	ACLY
9_peak_123_lociStitched	chr1	9438763	9490039	9	34786	430	ADAMTS5
1_peak_16583_lociStitched	chr10	21860668	21871343	1	10676	431	AJUBA
8_peak_36146_lociStitched	chr28	8216060	8249119	8	26916	432	B3GALNT2
7_peak_22582_lociStitched	chr14	12560077	12602516	7	32119	433	MYC
3_peak_35498_lociStitched	chr26	47386662	47405656	3	16682	434	PTPRE
4_peak_32708_lociStitched	chr23	3884071	3920818	4	34452	435	BMP5
11_peak_1371_lociStitched	chr1	95383177	95439518	11	42724	436	FNDC3B
3_peak_28062_lociStitched	chr18	48554032	48572798	3	17509	437	HNRNPL
4_peak_11554_lociStitched	chr7	15324389	15345428	4	18376	438	TMED1
5_peak_16763_lociStitched	chr10	34611243	34664007	5	37258	439	RASGRP1
4_peak_6351_lociStitched	chr3	116420224	116446453	4	23439	440	COPS8
5_peak_26890_lociStitched	chr17	46316618	46360792	5	30346	441	RAN
7_peak_22781_lociStitched	chr14	21054019	21098362	7	23136	442	PCMTD1
15_peak_18798_lociStitched	chr11	37708595	37784862	15	43609	443	RTN4
7_peak_19724_lociStitched	chr11	101292243	101325079	7	23088	444	AIF1L
5_peak_28123_lociStitched	chr18	52389314	52426837	5	20514	445	IGSF23
7_peak_29705_lociStitched	chr20	3881645	3914097	7	20818	446	STK10
6_peak_20138_lociStitched	chr12	21786702	21828273	6	22753	447	SLC25A15
2_peak_8417_lociStitched	chr5	32447518	32476028	2	23479	448	HDAC7
3_peak_23220_lociStitched	chr14	61142378	61166934	3	18986	449	CTHRC1
4_peak_25990_lociStitched	chr16	61358672	61384317	4	24430	450	QSOX1
11_peak_35126_lociStitched	chr26	22906129	22987610	11	36038	451	GBF1
7_peak_2175_lociStitched	chr1	147394119	147431748	7	29593	452	RUNX1
4_peak_1825_lociStitched	chr1	124855014	124890091	4	29429	453	DIPK2A
5_peak_16612_lociStitched	chr10	26602757	26651343	5	39073	454	PNP
6_peak_37230_lociStitched	chr29	29460828	29501668	6	25734	455	RPUSD4
2_peak_28149_lociStitched	chr18	53315072	53334120	2	18514	456	SIX5
12_peak_30355_lociStitched	chr20	39503815	39578599	12	35017	457	C1QTNF3
3_peak_24428_lociStitched	chr15	43661657	43682155	3	13240	458	AKIP1
9_peak_22669_lociStitched	chr14	15980241	16034249	9	26470	459	ANXA13
3_peak_34738_lociStitched	chr25	38774092	38799561	3	12341	460	ACTB
7_peak_1189_lociStitched	chr1	82588344	82632184	7	22423	461	EPHB3
8_peak_24702_lociStitched	chr15	64948388	65012340	8	25150	462	CAT
4_peak_28555_lociStitched	chr19	20481566	20506759	4	17201	463	PIPOX
9_peak_2979_lociStitched	chr2	37189375	37247959	9	33875	464	DAPL1
3_peak_32346_lociStitched	chr22	49720068	49740596	3	14540	465	MAPKAPK3
3_peak_32323_lociStitched	chr22	48684504	48710628	3	24426	466	ALAS1
7_peak_24144_lociStitched	chr15	34791920	34835111	7	30502	467	MYOD1
2_peak_27271_lociStitched	chr17	68462805	68477943	2	14780	468	EMID1
peak_4844	chr3	16804330	16813801	1	9472	469	S100A2
6_peak_32485_lociStitched	chr22	54025559	54055958	6	20492	470	TMEM158
6_peak_28199_lociStitched	chr18	54541089	54577217	6	24323	471	EHD2
8_peak_19646_lociStitched	chr11	98694083	98741533	8	24746	472	NAIF1
5_peak_19740_lociStitched	chr11	101535509	101566901	5	20440	473	POMT1
10_peak_6136_lociStitched	chr3	105388956	105437332	10	26083	474	MIR30C
1_peak_34147_lociStitched	chr25	1979733	1994266	1	14534	475	TBC1D24
8_peak_7316_lociStitched	chr4	66165086	66215981	8	30919	476	MTURN
3_peak_4814_lociStitched	chr3	15578652	15597161	3	13026	477	ZBTB7B
8_peak_170_lociStitched	chr1	10664167	10720745	8	27317	478	GABPA
5_peak_34610_lociStitched	chr25	34169228	34206647	5	21111	479	POR
14_peak_4407_lociStitched	chr2	128126269	128191451	14	37946	480	CLIC4
7_peak_21054_lociStitched	chr13	13152596	13198956	7	30526	481	CELF2
5_peak_21648_lociStitched	chr13	39252579	39295243	5	24715	482	RIN2
8_peak_30736_lociStitched	chr21	6487177	6561964	8	23443	483	LYSMD4
14_peak_24380_lociStitched	chr15	42772724	42851459	14	25700	484	SWAP70
8_peak_11135_lociStitched	chr6	99515221	99558873	8	28647	485	NKX6-1
3_peak_29615_lociStitched	chr19	60484898	60516705	3	27908	486	KCNJ2
11_peak_19974_lociStitched	chr12	15527774	15578119	11	33562	487	SLC25A30
5_peak_256_lociStitched	chr1	34905586	34926189	5	17100	488	VGLL3
2_peak_29237_lociStitched	chr19	46330719	46358026	2	26477	489	ITGB3
14_peak_26930_lociStitched	chr17	51306464	51376314	14	24155	490	RFLNA
25_peak_4003_lociStitched	chr2	109553974	109671549	25	36324	491	EPHA4
1_peak_29132_lociStitched	chr19	42604212	42613327	1	9116	492	NAGLU
9_peak_36162_lociStitched	chr28	8734815	8785091	9	31736	493	NID1
6_peak_29112_lociStitched	chr19	42127120	42170683	6	32284	494	CNP
2_peak_4773_lociStitched	chr3	14081593	14091077	2	8995	495	HDGF
15_peak_22567_lociStitched	chr14	12485787	12542316	15	27644	496	MYC
3_peak_21966_lociStitched	chr13	61345737	61380383	3	17271	497	MYLK2
peak_32374	chr22	50652605	50670291	1	17687	498	NICN1
8_peak_28632_lociStitched	chr19	22151685	22182832	8	22178	499	VPS53
6_peak_3541_lociStitched	chr2	84746800	84789046	6	26564	500	STK17B
8_peak_29930_lociStitched	chr20	14270575	14306085	8	28310	501	ADAMTS6
5_peak_19256_lociStitched	chr11	71763789	71796784	5	25156	502	BABAM2
16_peak_25627_lociStitched	chr16	41245201	41326532	16	34313	503	DHRS3
5_peak_9690_lociStitched	chr5	108092570	108121174	5	18256	504	FBXL14
14_peak_24191_lociStitched	chr15	38269268	38338603	14	35294	505	RRAS2
1_peak_6045_lociStitched	chr3	101196769	101209311	1	12543	506	BTBD19
7_peak_4440_lociStitched	chr2	128835077	128886108	7	23026	507	SRSF10
5_peak_29026_lociStitched	chr19	38407546	38440635	5	15506	508	NFE2L1
2_peak_34179_lociStitched	chr25	3742546	3763077	2	15307	509	MGRN1
4_peak_19960_lociStitched	chr12	15082617	15105934	4	17843	510	NUFIP1
5_peak_24545_lociStitched	chr15	53623440	53679588	5	28623	511	P4HA3
peak_4501	chr2	130825098	130833718	1	8621	512	CELA3B
peak_29441	chr19	53483335	53501071	1	17737	513	CEP295NL
8_peak_22872_lociStitched	chr14	30465348	30515882	8	38194	514	TRIM55
8_peak_13595_lociStitched	chr8	51376236	51427629	8	30370	515	OSTF1
7_peak_9935_lociStitched	chr6	3549207	3594930	7	25903	516	ANXA5
6_peak_31932_lociStitched	chr22	21526660	21559987	6	21707	517	BHLHE40
peak_9895	chr5	116344968	116359623	1	14656	518	MIRLET7A-3
7_peak_34398_lociStitched	chr25	25688526	25721298	7	21114	519	GSG1L
7_peak_28151_lociStitched	chr18	53634864	53675761	7	20315	520	PNMA8A
1_peak_7609_lociStitched	chr4	92794641	92807240	1	12600	521	FLNC
3_peak_30788_lociStitched	chr21	8051303	8079111	3	19855	522	IGF1R
8_peak_13167_lociStitched	chr8	27455668	27518700	8	27962	523	CNTLN
5_peak_32013_lociStitched	chr22	28662272	28707343	5	32771	524	SHQ1
9_peak_37815_lociStitched	chrX	59084490	59140744	9	38983	525	CHRDL1
7_peak_11878_lociStitched	chr7	30904897	30943085	7	23196	526	SNX24
5_peak_2917_lociStitched	chr2	35921507	35960077	5	28900	527	RBMS1
3_peak_24119_lociStitched	chr15	33680277	33700182	3	14821	528	HSPA8
12_peak_1635_lociStitched	chr1	115456231	115513195	12	30682	529	MBNL1
3_peak_25819_lociStitched	chr16	51152525	51175391	3	14475	530	MXRA8
7_peak_37200_lociStitched	chr29	28799293	28836392	7	25763	531	PKNOX2
2_peak_22239_lociStitched	chr13	74589283	74606279	2	15496	532	TNNC2
4_peak_10633_lociStitched	chr6	57939033	57969180	4	25729	533	KLF3
8_peak_7548_lociStitched	chr4	85490316	85551819	8	27394	534	ING3
2_peak_24342_lociStitched	chr15	41760953	41777395	2	10522	535	ZBED5
peak_14063	chr8	81579772	81597529	1	17758	536	MIR2475
3_peak_7237_lociStitched	chr4	60817017	60833148	3	14717	537	EEPD1
15_peak_26121_lociStitched	chr16	66920497	66985401	15	27923	538	HMCN1
5_peak_4254_lociStitched	chr2	122241235	122288176	5	21845	539	SERINC2
1_peak_28094_lociStitched	chr18	50402721	50412221	1	9501	540	CYP2S1
10_peak_36350_lociStitched	chr28	17909646	17984869	10	28582	541	CABCOCO1
4_peak_25824_lociStitched	chr16	51611108	51635790	4	13061	542	NOC2L
2_peak_29373_lociStitched	chr19	49991004	50004828	2	13516	543	WDR45B
7_peak_28186_lociStitched	chr18	54187859	54244384	7	23572	544	SAE1
14_peak_25219_lociStitched	chr16	25194236	25258524	14	26831	545	DUSP10
4_peak_37346_lociStitched	chr29	40389271	40409955	4	11088	546	FADS3
7_peak_37375_lociStitched	chr29	41168531	41209519	7	21784	547	SLC3A2
10_peak_24955_lociStitched	chr16	750486	809615	10	26999	548	MYOG
3_peak_21554_lociStitched	chr13	34494850	34522835	3	18266	549	SVIL
5_peak_27043_lociStitched	chr17	54412259	54453994	5	28439	550	PPTC7
6_peak_33360_lociStitched	chr23	48110903	48140880	6	23295	551	SSR1
5_peak_20214_lociStitched	chr12	23042461	23077718	5	28664	552	NHLRC3
1_peak_34146_lociStitched	chr25	1654000	1666253	1	12254	553	RAB26
8_peak_2283_lociStitched	chr1	152307112	152366486	8	28396	554	SH3BP5
4_peak_32884_lociStitched	chr23	13847072	13870915	4	20567	555	MOCS1
8_peak_33208_lociStitched	chr23	39531586	39599995	8	36069	556	TPMT
2_peak_32826_lociStitched	chr23	11028217	11049023	2	18736	557	PIM1
8_peak_16913_lociStitched	chr10	37633193	37680986	8	22792	558	TMEM87A
3_peak_29105_lociStitched	chr19	41976607	41997879	3	14173	559	JUP
5_peak_36708_lociStitched	chr28	32342393	32388312	5	30496	560	MIR2285CL
12_peak_19559_lociStitched	chr11	95780453	95846100	12	23394	561	WDR38
10_peak_1522_lociStitched	chr1	107654433	107702906	10	21368	562	SCHIP1
9_peak_30847_lociStitched	chr21	14115788	14167335	9	23376	563	CHD2
7_peak_4067_lociStitched	chr2	112018683	112074949	7	24458	564	WDFY1
5_peak_18791_lociStitched	chr11	37610675	37645042	5	28417	565	RTN4
4_peak_33059_lociStitched	chr23	25251582	25278052	4	20870	566	CILK1
6_peak_25481_lociStitched	chr16	37892756	37929723	6	20898	567	NTMT2
4_peak_27864_lociStitched	chr18	35418609	35444521	4	21261	568	LCAT
12_peak_30019_lociStitched	chr20	21434173	21489233	12	32313	569	MIR2285F-2
5_peak_17355_lociStitched	chr10	60470012	60506841	5	29514	570	DTWD1
4_peak_22882_lociStitched	chr14	30763903	30787763	4	20747	571	VXN
21_peak_5629_lociStitched	chr3	66734069	66800184	21	27240	572	FUBP1
7_peak_7974_lociStitched	chr5	8977154	9030964	7	24250	573	PPP1R12A
11_peak_6979_lociStitched	chr4	46140490	46192611	11	27510	574	KMT2E
6_peak_31747_lociStitched	chr22	10251622	10290200	6	26950	575	LRRFIP2
3_peak_32821_lociStitched	chr23	10820851	10848152	3	21386	576	PI16
7_peak_16905_lociStitched	chr10	37336642	37372122	7	21878	577	EHD4
1_peak_24040_lociStitched	chr15	29503743	29521568	1	17826	578	BCL9L
7_peak_34711_lociStitched	chr25	38165255	38205635	7	19509	579	MIR12052
3_peak_16716_lociStitched	chr10	30278550	30304875	3	25702	580	ACTC1
5_peak_9213_lociStitched	chr5	74049661	74078845	5	16504	581	RBFOX2
4_peak_25894_lociStitched	chr16	56393726	56431803	4	21915	582	TNN
6_peak_6954_lociStitched	chr4	43522173	43567682	6	22353	583	TMEM60
6_peak_19367_lociStitched	chr11	78777270	78812812	6	19370	584	LAPTM4A
2_peak_33562_lociStitched	chr24	21446028	21472490	2	26059	585	GALNT1
3_peak_4326_lociStitched	chr2	125447482	125474386	3	23007	586	RPA2
7_peak_17998_lociStitched	chr10	86454419	86507877	7	21094	587	FOS
6_peak_5969_lociStitched	chr3	93098404	93143385	6	27307	588	SLC1A7
2_peak_11646_lociStitched	chr7	20039490	20062343	2	11216	589	MIR2456
2_peak_18641_lociStitched	chr11	27569506	27601151	2	22443	590	SIX2
5_peak_4578_lociStitched	chr2	135747748	135777597	5	16610	591	SZRD1
7_peak_13847_lociStitched	chr8	69477999	69507971	7	26002	592	SFTPC
15_peak_3225_lociStitched	chr2	52213930	52268249	15	41566	593	ZEB2
7_peak_33956_lociStitched	chr24	48580469	48620972	7	23704	594	SMAD7
4_peak_31226_lociStitched	chr21	34234752	34276653	4	22154	595	SEMA7A
5_peak_28116_lociStitched	chr18	51939786	51965937	5	18351	596	SMG9
9_peak_31997_lociStitched	chr22	28178299	28224855	9	26388	597	SHQ1
3_peak_19625_lociStitched	chr11	98255152	98279074	3	15568	598	STXBP1
5_peak_11434_lociStitched	chr7	6555225	6583238	5	18890	599	EPS15L1
10_peak_36277_lociStitched	chr28	15003042	15060830	10	27593	600	FAM13C
6_peak_13873_lociStitched	chr8	69923331	69978932	6	17841	601	BIN3
8_peak_34681_lociStitched	chr25	37000743	37047233	8	20570	602	ARPC1B
10_peak_28590_lociStitched	chr19	21799328	21834092	10	20107	603	TIMM22
11_peak_30921_lociStitched	chr21	20615126	20667815	11	25944	604	ABHD2
19_peak_6189_lociStitched	chr3	106712079	106798079	19	38688	605	KIAA0754
3_peak_12016_lociStitched	chr7	44586635	44614908	3	10271	606	HSPA4
peak_24870	chr15	76638374	76651800	1	13427	607	ZNF408
6_peak_22511_lociStitched	chr14	11559459	11622295	6	29241	608	GSDMC
7_peak_18813_lociStitched	chr11	37845432	37875466	7	24225	609	RTN4
1_peak_27520_lociStitched	chr18	10698825	10710942	1	12118	610	COTL1
4_peak_32902_lociStitched	chr23	15755558	15787991	4	16779	611	TAF8
7_peak_33820_lociStitched	chr24	41826441	41864044	7	27245	612	VAPA
3_peak_9210_lociStitched	chr5	74000849	74030528	3	28570	613	RBFOX2
7_peak_4972_lociStitched	chr3	23084496	23116600	7	23630	614	SEC22B
2_peak_23115_lociStitched	chr14	47383663	47412726	2	19413	615	RAD21
9_peak_18006_lociStitched	chr10	86601365	86642674	9	23345	616	MIR10162
6_peak_35429_lociStitched	chr26	41979846	42018767	6	24099	617	MIR2396
5_peak_28478_lociStitched	chr19	17637735	17681931	5	28109	618	CDK5R1
22_peak_32660_lociStitched	chr23	3374147	3461692	22	33725	619	MIR2285J-2
3_peak_36996_lociStitched	chr29	10099778	10128421	3	21779	620	TMEM126A
3_peak_16585_lociStitched	chr10	21962376	21979662	3	14814	621	MMP14
3_peak_19806_lociStitched	chr11	104862004	104885412	3	7514	622	WDR5
1_peak_35647_lociStitched	chr27	15567274	15587004	1	19731	623	SNX25
peak_34441	chr25	27177496	27190983	1	13488	624	ZNF668
2_peak_20184_lociStitched	chr12	22859583	22881635	2	21061	625	LHFPL6
peak_4202	chr2	120174697	120189450	1	14754	626	CHRNG
6_peak_34237_lociStitched	chr25	13243488	13277602	6	18524	627	MIR365-1
6_peak_26602_lociStitched	chr17	16625011	16657935	6	24113	628	ZNF330
11_peak_15429_lociStitched	chr9	69065174	69136887	11	34173	629	AKAP7
2_peak_28678_lociStitched	chr19	22858990	22879025	2	19693	630	SERPINF1
5_peak_21347_lociStitched	chr13	25288849	25327575	5	14922	631	ENKUR
6_peak_37147_lociStitched	chr29	25053204	25096979	6	24121	632	MIR449D
6_peak_2648_lociStitched	chr2	17953543	17990769	6	22979	633	CCDC141
8_peak_20627_lociStitched	chr12	54773406	54832985	8	24884	634	NDFIP2
14_peak_18653_lociStitched	chr11	27787115	27837348	14	27903	635	LOC526524
3_peak_28238_lociStitched	chr18	56240708	56269744	3	15176	636	ATF5
6_peak_37501_lociStitched	chr29	47499692	47521200	6	18514	637	CTTN
14_peak_14448_lociStitched	chr8	100039900	100093306	14	38074	638	MUSK
1_peak_31213_lociStitched	chr21	33218966	33233617	1	14652	639	SNX33
15_peak_18473_lociStitched	chr11	20254446	20346073	15	35157	640	RMDN2
4_peak_9175_lociStitched	chr5	73546231	73565742	4	13997	641	TOM1
9_peak_15630_lociStitched	chr9	77707870	77763839	9	22138	642	CITED2
16_peak_350_lociStitched	chr1	44099991	44178171	16	40334	643	CMSS1
13_peak_17211_lociStitched	chr10	53050158	53104739	13	33309	644	TCF12
2_peak_22696_lociStitched	chr14	16424886	16443402	2	15988	645	NTAQ1
3_peak_29160_lociStitched	chr19	44003420	44028751	3	12039	646	ATXN7L3
8_peak_34296_lociStitched	chr25	16843512	16868340	8	18764	647	SYT17
4_peak_17514_lociStitched	chr10	65243367	65263377	4	13583	648	MIR2291
14_peak_7288_lociStitched	chr4	63817350	63885468	14	29058	649	FKBP9
8_peak_34756_lociStitched	chr25	40722016	40765675	8	17568	650	LFNG
1_peak_20837_lociStitched	chr12	85406837	85415544	1	8708	651	ARHGEF7
2_peak_4247_lociStitched	chr2	122075701	122103029	2	16236	652	PEF1
2_peak_6646_lociStitched	chr4	15196309	15208128	2	10651	653	ASNS
6_peak_25788_lociStitched	chr16	49464249	49496225	6	17877	654	MIR551A
5_peak_14226_lociStitched	chr8	88117110	88147892	5	19660	655	GADD45G
3_peak_22070_lociStitched	chr13	65645330	65656588	3	9400	656	MYL9
10_peak_24493_lociStitched	chr15	51638638	51701667	10	19378	657	NUMA1
6_peak_6048_lociStitched	chr3	101373666	101403868	6	15298	658	TMEM53
9_peak_26921_lociStitched	chr17	51245292	51286151	9	25472	659	RFLNA
5_peak_31680_lociStitched	chr22	6818219	6848021	5	16701	660	CMTM7
4_peak_21865_lociStitched	chr13	53931314	53957027	4	13931	661	DNAJC5
4_peak_21666_lociStitched	chr13	39547014	39574327	4	18515	662	MIR2305
3_peak_28810_lociStitched	chr19	27547073	27575507	3	15939	663	CYB5D1
4_peak_6090_lociStitched	chr3	103315676	103362858	4	17629	664	SLC2A1
6_peak_19632_lociStitched	chr11	98502306	98524421	6	16742	665	ENG
6_peak_34077_lociStitched	chr24	57387076	57431539	6	21152	666	MIR122
6_peak_15732_lociStitched	chr9	81695969	81720242	6	19663	667	UTRN
peak_9764	chr5	110939888	110955363	1	15476	668	ATF4
8_peak_22738_lociStitched	chr14	19164477	19213275	8	21610	669	CEBPD
4_peak_21459_lociStitched	chr13	31625518	31658235	4	18794	670	VIM
4_peak_519_lociStitched	chr1	51740330	51758229	4	16764	671	MIR2286
7_peak_11400_lociStitched	chr7	4880419	4907228	7	19377	672	LSM4
4_peak_11564_lociStitched	chr7	15543519	15557310	4	11465	673	LDLR
6_peak_33505_lociStitched	chr24	20298291	20349707	6	22506	674	TPGS2
1_peak_34330_lociStitched	chr25	19892619	19919290	1	26672	675	EEF2K
7_peak_34616_lociStitched	chr25	34360056	34417777	7	29471	676	YWHAG
4_peak_13863_lociStitched	chr8	69846394	69863716	4	14351	677	SORBS3
3_peak_24977_lociStitched	chr16	1124061	1149171	3	19933	678	FMOD
peak_13710	chr8	59859555	59870925	1	11371	679	TPM2
5_peak_27302_lociStitched	chr17	69332112	69352515	5	18972	680	TBC1D10A
4_peak_35008_lociStitched	chr26	16955779	16992625	4	22253	681	SORBS1
7_peak_5861_lociStitched	chr3	86279211	86313758	7	27703	682	HOOK1
8_peak_13751_lociStitched	chr8	62093872	62138231	8	22862	683	MIR2473
7_peak_31114_lociStitched	chr21	30364026	30395644	7	16840	684	IDH3A
6_peak_1281_lociStitched	chr1	88406827	88431273	6	18572	685	PLCXD1
4_peak_1415_lociStitched	chr1	96422397	96448181	4	22686	686	SLC2A2
3_peak_36613_lociStitched	chr28	29827867	29850005	3	19460	687	VCL
16_peak_31180_lociStitched	chr21	32469813	32556701	16	30331	688	HMG20A
7_peak_14039_lociStitched	chr8	81291527	81333360	7	28082	689	AOPEP
1_peak_9987_lociStitched	chr6	6249751	6267122	1	17372	690	MYOZ2
5_peak_19968_lociStitched	chr12	15446515	15478288	5	17377	691	TPT1
2_peak_34883_lociStitched	chr26	11224057	11243783	2	18889	692	MIR107
3_peak_32491_lociStitched	chr22	54089227	54108667	3	13553	693	CLEC3B
2_peak_36569_lociStitched	chr28	28345784	28369551	2	18838	694	DNAJB12
7_peak_29497_lociStitched	chr19	54706546	54748698	7	22414	695	SEC14L1
4_peak_8513_lociStitched	chr5	35080030	35101951	4	15750	696	DBX2
4_peak_35405_lociStitched	chr26	39774293	39803403	4	21125	697	BAG3
12_peak_15749_lociStitched	chr9	81802457	81847279	12	32690	698	UTRN
4_peak_599_lociStitched	chr1	56503844	56522332	4	16575	699	PHLDB2
6_peak_13867_lociStitched	chr8	69878019	69901793	6	17880	700	PDLIM2
5_peak_14684_lociStitched	chr9	10603015	10625489	5	16320	701	MIR30A
3_peak_16159_lociStitched	chr9	99473334	99484246	3	10012	702	QKI
2_peak_33731_lociStitched	chr24	37524064	37536268	2	10479	703	TGIF1
4_peak_15105_lociStitched	chr9	37737888	37760214	4	20069	704	LAMA4
6_peak_23007_lociStitched	chr14	39829316	39868626	6	24362	705	ZFHX4
5_peak_16750_lociStitched	chr10	34314925	34342457	5	17522	706	RASGRP1
16_peak_3483_lociStitched	chr2	79939532	79996820	16	39887	707	MYO1B
1_peak_31811_lociStitched	chr22	12477331	12492890	1	15560	708	CSRNP1
7_peak_25180_lociStitched	chr16	22656972	22698484	7	24335	709	LYPLAL1
7_peak_1691_lociStitched	chr1	117762013	117816036	7	22715	710	TSC22D2
peak_4843	chr3	16786807	16797613	1	10807	711	S100A2
5_peak_28951_lociStitched	chr19	34625566	34652534	5	11618	712	SREBF1
3_peak_3961_lociStitched	chr2	106255994	106280436	3	17784	713	ARPC2
8_peak_11633_lociStitched	chr7	19893301	19933952	8	24943	714	MAP2K2
2_peak_33370_lociStitched	chr23	48600722	48621061	2	12582	715	LY86
3_peak_9849_lociStitched	chr5	112816759	112835588	3	13618	716	SREBF2
5_peak_9905_lociStitched	chr5	116935889	116964343	5	16657	717	TBC1D22A
6_peak_21767_lociStitched	chr13	46547921	46588866	6	25469	718	DIP2C
8_peak_21543_lociStitched	chr13	34298684	34337087	8	26210	719	ZNF438
6_peak_25667_lociStitched	chr16	42909057	42938233	6	14607	720	PEX14
12_peak_37290_lociStitched	chr29	32474400	32523651	12	28411	721	ARHGAP32
7_peak_16839_lociStitched	chr10	35201092	35228275	7	17835	722	THBS1
7_peak_10499_lociStitched	chr6	44345838	44380474	7	21805	723	SOD3
peak_28141	chr18	53102714	53114896	1	12183	724	VASP
6_peak_22078_lociStitched	chr13	65868155	65898257	6	20452	725	TLDC2
15_peak_1050_lociStitched	chr1	78740611	78834112	15	31167	726	MIR28
4_peak_13432_lociStitched	chr8	43324149	43365919	4	21788	727	DMRT2
4_peak_8788_lociStitched	chr5	50953016	51000815	4	17711	728	MIRLET7I
1_peak_25818_lociStitched	chr16	51113693	51120904	1	7212	729	VWA1
15_peak_5669_lociStitched	chr3	66973123	67051695	15	30376	730	ZZZ3
4_peak_29127_lociStitched	chr19	42502033	42525224	4	10818	731	CAVIN1
4_peak_27390_lociStitched	chr18	2580998	2601482	4	19417	732	BCAR1
26_peak_16117_lociStitched	chr9	98857690	98949370	26	44215	733	QKI
10_peak_27261_lociStitched	chr17	68390551	68448474	10	25232	734	C17H22orf31
7_peak_13655_lociStitched	chr8	54323689	54369100	7	25517	735	PSAT1
3_peak_6118_lociStitched	chr3	104821349	104845767	3	16014	736	EDN2
2_peak_34269_lociStitched	chr25	14349209	14362203	2	12301	737	ABCC1
18_peak_27023_lociStitched	chr17	54220919	54307013	18	31122	738	ANAPC7
5_peak_31519_lociStitched	chr21	67665432	67692906	5	18946	739	AMN
11_peak_19996_lociStitched	chr12	16585164	16646125	11	28744	740	ESD
9_peak_8221_lociStitched	chr5	22813687	22855868	9	23757	741	NUDT4
3_peak_25805_lociStitched	chr16	50844332	50864125	3	15918	742	GNB1
3_peak_4403_lociStitched	chr2	127656798	127683155	3	10493	743	TMEM50A
13_peak_1869_lociStitched	chr1	127563690	127618772	13	25052	744	RASA2
6_peak_32113_lociStitched	chr22	32403078	32450064	6	25017	745	LMOD3
2_peak_29718_lociStitched	chr20	4178115	4206326	2	16265	746	UBTD2
12_peak_16720_lociStitched	chr10	30350232	30409214	12	32230	747	MIR2285G-2
6_peak_17919_lociStitched	chr10	82693143	82742619	6	20497	748	MAP3K9
1_peak_34130_lociStitched	chr25	642773	651072	1	8300	749	MSLN
4_peak_11671_lociStitched	chr7	21074283	21107382	4	15387	750	GADD45B
9_peak_17601_lociStitched	chr10	67234233	67279078	9	22420	751	MIR2292
6_peak_24277_lociStitched	chr15	39990706	40017071	6	21310	752	MIR2314
10_peak_32977_lociStitched	chr23	18883461	18953142	10	25825	753	SUPT3H
1_peak_32598_lociStitched	chr22	59062281	59082081	1	19801	754	CNBP
11_peak_2953_lociStitched	chr2	36588381	36628993	11	24066	755	MARCHF7
4_peak_17253_lociStitched	chr10	54477190	54496978	4	12433	756	RFX7
5_peak_36564_lociStitched	chr28	28304503	28326231	5	13497	757	DDIT4
10_peak_10753_lociStitched	chr6	67348374	67411920	10	28187	758	FRYL
5_peak_5453_lociStitched	chr3	51798286	51828457	5	22844	759	CDC7
3_peak_7770_lociStitched	chr4	99902812	99926610	3	23011	760	MTPN
5_peak_29086_lociStitched	chr19	40565742	40587345	5	10158	761	RARA
15_peak_24262_lociStitched	chr15	39911965	39974465	15	30593	762	MIR2314
1_peak_37461_lociStitched	chr29	45251136	45259127	1	7992	763	POLD4
7_peak_17966_lociStitched	chr10	85433702	85465763	7	20299	764	LIN52
1_peak_493_lociStitched	chr1	50910609	50928125	1	17517	765	CBLB
14_peak_6251_lociStitched	chr3	109556681	109613574	14	26744	766	SH3D21
9_peak_37472_lociStitched	chr29	45967217	46029856	9	20592	767	PPP6R3
5_peak_27441_lociStitched	chr18	9136700	9161674	5	11738	768	CDH13
6_peak_21714_lociStitched	chr13	44187927	44232253	6	32290	769	LOC515358
4_peak_24816_lociStitched	chr15	73998073	74033352	4	15578	770	C15H11orf96
10_peak_30424_lociStitched	chr20	41435779	41482191	10	19264	771	GOLPH3
6_peak_5241_lociStitched	chr3	33484532	33521609	6	19781	772	CSF1
4_peak_5379_lociStitched	chr3	49468067	49492311	4	15776	773	ABCA4
1_peak_11970_lociStitched	chr7	38988199	38995933	1	7735	774	PDLIM7
1_peak_22308_lociStitched	chr13	77703826	77714343	1	10518	775	RUM1
2_peak_30577_lociStitched	chr20	59033268	59065589	2	20813	776	TRIO
7_peak_3464_lociStitched	chr2	79795573	79850521	7	23437	777	MYO1B
3_peak_29227_lociStitched	chr19	46148112	46178314	3	17323	778	CDC27
11_peak_1348_lociStitched	chr1	95191795	95259300	11	26992	779	FNDC3B
3_peak_35155_lociStitched	chr26	23354404	23445651	3	79040	780	CYP17A1
3_peak_7565_lociStitched	chr4	85883520	85915384	3	29661	781	FAM3C
2_peak_22763_lociStitched	chr14	19743549	19758056	2	13721	782	CLXN
2_peak_15110_lociStitched	chr9	37815820	37837701	2	21157	783	LAMA4
8_peak_6694_lociStitched	chr4	24133873	24168921	8	23770	784	MEOX2
4_peak_29769_lociStitched	chr20	6914770	6954468	4	21143	785	ENC1
3_peak_6245_lociStitched	chr3	109486405	109504179	3	13001	786	STK40
13_peak_11766_lociStitched	chr7	26596286	26671036	13	32026	787	MEGF10
2_peak_6349_lociStitched	chr3	116363824	116388833	2	15170	788	COPS8
2_peak_11995_lociStitched	chr7	43575022	43591915	2	11049	789	POLR2E
12_peak_30446_lociStitched	chr20	42029027	42083883	12	27010	790	C20H5orf22
7_peak_14923_lociStitched	chr9	26214615	26240420	7	22341	791	TPD52L1
7_peak_30609_lociStitched	chr20	66471488	66504667	7	18428	792	TENT4A
2_peak_7433_lociStitched	chr4	76652536	76671484	2	15825	793	PURB
2_peak_19194_lociStitched	chr11	68103819	68130361	2	26094	794	ANXA4
7_peak_3374_lociStitched	chr2	69743507	69789319	7	25027	795	CCDC93
9_peak_10019_lociStitched	chr6	11551198	11595339	9	28274	796	CAMK2D
3_peak_2244_lociStitched	chr1	149493972	149540592	3	24813	797	VPS26C
2_peak_28502_lociStitched	chr19	18465794	18481802	2	10610	798	MIR193A
4_peak_9369_lociStitched	chr5	82301939	82324550	4	16974	799	PPFIBP1
5_peak_26375_lociStitched	chr17	3411916	3450172	5	23255	800	SFRP2
4_peak_4798_lociStitched	chr3	15151876	15183357	4	17421	801	ASH1L
2_peak_13884_lociStitched	chr8	70469325	70489854	2	19707	802	LOXL2
1_peak_18593_lociStitched	chr11	25500877	25514009	1	13133	803	ZFP36L2
6_peak_9568_lociStitched	chr5	101157092	101196409	6	23328	804	RIMKLB
2_peak_4731_lociStitched	chr3	9760601	9779241	2	15603	805	MIR1584
4_peak_21720_lociStitched	chr13	44279234	44296892	4	14848	806	KLF6
5_peak_1546_lociStitched	chr1	110464564	110500965	5	20956	807	CCNL1
2_peak_36156_lociStitched	chr28	8611146	8627363	2	15562	808	MIR11982
5_peak_24982_lociStitched	chr16	1200888	1243360	5	17183	809	PRELP
4_peak_9711_lociStitched	chr5	109080014	109114539	4	19205	810	BCL2L13
7_peak_13494_lociStitched	chr8	46090924	46127514	7	20322	811	CFAP95
4_peak_11966_lociStitched	chr7	38958189	38974737	4	14648	812	DBN1
12_peak_1359_lociStitched	chr1	95300008	95365929	12	28069	813	FNDC3B
3_peak_37425_lociStitched	chr29	44364150	44390827	3	9560	814	RIN1
9_peak_35867_lociStitched	chr27	33921090	33968778	9	20249	815	PLEKHA2
3_peak_7466_lociStitched	chr4	77497377	77515271	3	12106	816	STK17A
11_peak_25832_lociStitched	chr16	51822942	51883846	11	23667	817	PLEKHM2
4_peak_19528_lociStitched	chr11	92621253	92653051	4	16414	818	DAB2IP
1_peak_2715_lociStitched	chr2	22033891	22044123	1	10233	819	CHN1
7_peak_17366_lociStitched	chr10	60657208	60691621	7	23133	820	DTWD1
2_peak_21567_lociStitched	chr13	35140479	35164645	2	12961	821	JCAD
6_peak_19776_lociStitched	chr11	103962006	103994251	6	14665	822	INPP5E
6_peak_28640_lociStitched	chr19	22196583	22241124	6	20981	823	MIR2336
13_peak_1706_lociStitched	chr1	117903345	117954197	13	21155	824	TSC22D2
12_peak_2936_lociStitched	chr2	36095101	36149996	12	26436	825	ITGB6
peak_33084	chr23	27573868	27586335	1	12468	826	DDAH2
2_peak_8370_lociStitched	chr5	29670541	29684454	2	13536	827	LIMA1
3_peak_35655_lociStitched	chr27	15765643	15786994	3	18545	828	PDLIM3
6_peak_7436_lociStitched	chr4	76802223	76839165	6	19454	829	OGDH
3_peak_5223_lociStitched	chr3	33323157	33344908	3	11902	830	UBL4B
4_peak_12100_lociStitched	chr7	50668005	50691270	4	15643	831	SPATA24
7_peak_27182_lociStitched	chr17	64338154	64384275	7	15960	832	ISCU
6_peak_8613_lociStitched	chr5	43759904	43795014	6	20355	833	RAB3IP
3_peak_31869_lociStitched	chr22	16788912	16807925	3	15485	834	EMC3
4_peak_32353_lociStitched	chr22	50092449	50127450	4	12901	835	GNAI2
6_peak_8207_lociStitched	chr5	22399273	22433547	6	22749	836	BTG1
3_peak_24516_lociStitched	chr15	52175634	52194173	3	17923	837	MIR139
12_peak_4879_lociStitched	chr3	19571341	19613915	12	23556	838	PIP5K1A
7_peak_3673_lociStitched	chr2	91923774	91956670	7	19579	839	CD28
1_peak_6440_lociStitched	chr3	119966729	119974551	1	7823	840	MIR149
6_peak_16982_lociStitched	chr10	44111881	44144424	6	14435	841	TMX1
5_peak_18143_lociStitched	chr10	100226522	100251101	5	13990	842	ZC3H14
26_peak_29300_lociStitched	chr19	48712584	48820866	26	60447	843	CEP95
10_peak_5133_lociStitched	chr3	28608373	28646372	10	27584	844	AMPD1
6_peak_19079_lociStitched	chr11	63254011	63296172	6	16721	845	SLC1A4
6_peak_14165_lociStitched	chr8	84766544	84800189	6	22914	846	FAM120A
13_peak_34885_lociStitched	chr26	11280590	11341309	13	29648	847	KIF20B
6_peak_11997_lociStitched	chr7	43607090	43633176	6	16394	848	SBNO2
7_peak_26978_lociStitched	chr17	52942998	52975817	7	15540	849	ZCCHC8
3_peak_24965_lociStitched	chr16	829589	850012	3	17140	850	MYOG
5_peak_2045_lociStitched	chr1	143670541	143712198	5	20383	851	HSF2BP
6_peak_27853_lociStitched	chr18	35256769	35288451	6	18249	852	GFOD2
4_peak_7712_lociStitched	chr4	98343986	98381322	4	24294	853	BPGM
6_peak_36942_lociStitched	chr29	8803116	8830426	6	22338	854	PRSS23
8_peak_29281_lociStitched	chr19	48159331	48202958	8	18639	855	GH1
10_peak_28961_lociStitched	chr19	35003587	35062168	10	16960	856	PLD6
11_peak_32841_lociStitched	chr23	11726819	11776018	11	23244	857	ZFAND3
5_peak_34162_lociStitched	chr25	3388103	3422021	5	14153	858	TFAP4
4_peak_18667_lociStitched	chr11	27853794	27885161	4	23393	859	LOC526524
2_peak_8771_lociStitched	chr5	50776593	50790290	2	13359	860	PPM1H
2_peak_24758_lociStitched	chr15	66326337	66343155	2	15860	861	LDLRAD3
4_peak_1923_lociStitched	chr1	134844081	134875842	4	17565	862	ANAPC13
1_peak_32924_lociStitched	chr23	16773521	16782342	1	8822	863	SRF
2_peak_26965_lociStitched	chr17	52308270	52328599	2	13830	864	CDK2AP1
4_peak_8379_lociStitched	chr5	30061968	30088441	4	13964	865	NCKAP5L
1_peak_33819_lociStitched	chr24	41782942	41794079	1	11138	866	RAB31
3_peak_11780_lociStitched	chr7	26773302	26794860	3	12706	867	MEGF10
2_peak_24152_lociStitched	chr15	34889237	34905871	2	15979	868	OTOG
7_peak_16988_lociStitched	chr10	44163192	44204234	7	18400	869	FRMD6
5_peak_23857_lociStitched	chr15	22043826	22074740	5	15756	870	SIK2
3_peak_10857_lociStitched	chr6	69719899	69734464	3	13836	871	PDGFRA
5_peak_35482_lociStitched	chr26	45910099	45946871	5	18268	872	ADAM12
peak_37417	chr29	44020786	44030235	1	9450	873	C29H11orf68
11_peak_7042_lociStitched	chr4	48994231	49062033	11	30164	874	MIR2418
6_peak_9837_lociStitched	chr5	112576293	112602618	6	21646	875	ACO2
7_peak_7981_lociStitched	chr5	9089881	9125727	7	21718	876	PPP1R12A
11_peak_25048_lociStitched	chr16	4468689	4522373	11	20883	877	IL10
5_peak_27820_lociStitched	chr18	34261417	34282336	5	11397	878	CMTM2
4_peak_12062_lociStitched	chr7	49268012	49313186	4	21393	879	MYOT
15_peak_6679_lociStitched	chr4	24009747	24067962	15	30448	880	MEOX2
6_peak_29180_lociStitched	chr19	44739727	44794133	6	17516	881	NMT1
peak_9898	chr5	116382806	116396467	1	13662	882	MIRLET7A-3
4_peak_5868_lociStitched	chr3	86355751	86388904	4	18666	883	HOOK1
4_peak_1947_lociStitched	chr1	135867985	135886456	4	13678	884	CDV3
9_peak_11898_lociStitched	chr7	31734257	31771614	9	21933	885	LOX
2_peak_4600_lociStitched	chr3	892440	905301	2	12418	886	MPZL1
5_peak_8344_lociStitched	chr5	28723207	28882882	5	142931	887	LOC512464
1_peak_6615_lociStitched	chr4	11665338	11677142	1	11805	888	COL1A2
4_peak_29828_lociStitched	chr20	9149847	9174138	4	14885	889	ZNF366
6_peak_3388_lociStitched	chr2	70418819	70442393	6	16540	890	C1QL2
3_peak_5882_lociStitched	chr3	86569036	86589251	3	18442	891	FGGY
6_peak_23402_lociStitched	chr14	67975167	67993199	6	14625	892	UQCRB
8_peak_10407_lociStitched	chr6	36428954	36479624	8	19362	893	PPM1K
1_peak_35509_lociStitched	chr26	49254008	49269422	1	15415	894	GLRX3
11_peak_328_lociStitched	chr1	43199625	43274240	11	30333	895	DCBLD2
5_peak_17_lociStitched	chr1	1840213	1877138	5	16252	896	CRYZL1
1_peak_15960_lociStitched	chr9	91175074	91186308	1	11235	897	CNKSR3
peak_7606	chr4	92718105	92735540	1	17436	898	CALU
2_peak_31893_lociStitched	chr22	17203819	17219598	2	15304	899	THUMPD3
8_peak_17289_lociStitched	chr10	56611692	56640792	8	20692	900	UNC13C
7_peak_27720_lociStitched	chr18	24952520	24990951	7	18453	901	HERPUD1
4_peak_11287_lociStitched	chr6	114427459	114468089	4	19771	902	MIR95
1_peak_25003_lociStitched	chr16	2154030	2164073	1	10044	903	MDM4
3_peak_31553_lociStitched	chr21	69154801	69169462	3	13942	904	ADSS1
6_peak_9062_lociStitched	chr5	69149650	69193197	6	19521	905	C5H12orf75
2_peak_16177_lociStitched	chr9	101354212	101364971	2	9979	906	MPC1
9_peak_872_lociStitched	chr1	70229220	70261281	9	23957	907	IQCG
5_peak_32545_lociStitched	chr22	56466536	56502934	5	19760	908	RAF1
5_peak_21876_lociStitched	chr13	54738739	54776646	5	18273	909	MIR1-1
4_peak_8281_lociStitched	chr5	25649953	25673420	4	14985	910	ITGA5
5_peak_19518_lociStitched	chr11	92319020	92352947	5	22771	911	LOC527409
4_peak_14709_lociStitched	chr9	13199881	13224778	4	19177	912	SLC17A5
9_peak_31753_lociStitched	chr22	10325801	10372813	9	17297	913	LRRFIP2
3_peak_37388_lociStitched	chr29	42282103	42306379	3	15752	914	NAA40
6_peak_8288_lociStitched	chr5	25789439	25814678	6	16693	915	CBX5
7_peak_943_lociStitched	chr1	72945963	72988366	7	21620	916	MIR2287
7_peak_2515_lociStitched	chr2	7802657	7837570	7	12312	917	GULP1
6_peak_8489_lociStitched	chr5	34890145	34922205	6	20423	918	DBX2
8_peak_10566_lociStitched	chr6	46411637	46435341	8	16970	919	TBC1D19
4_peak_19801_lociStitched	chr11	104760677	104800148	4	15431	920	BRD3
6_peak_13765_lociStitched	chr8	62753551	62793122	6	18063	921	TMOD1
3_peak_15727_lociStitched	chr9	81610731	81639960	3	15025	922	UTRN
6_peak_20550_lociStitched	chr12	50401621	50440203	6	20168	923	TBC1D4
1_peak_28098_lociStitched	chr18	50484502	50493039	1	8538	924	CCDC97
9_peak_15827_lociStitched	chr9	85804372	85847213	9	22206	925	UST
6_peak_3575_lociStitched	chr2	88584483	88615203	6	23827	926	MAIP1
2_peak_25239_lociStitched	chr16	25503346	25515679	2	11535	927	DUSP10
7_peak_3240_lociStitched	chr2	52285700	52314698	7	23319	928	GTDC1
14_peak_28901_lociStitched	chr19	33503220	33548087	14	21874	929	ADORA2B
peak_8890	chr5	57522810	57533500	1	10691	930	CD63
7_peak_1551_lociStitched	chr1	110519790	110555299	7	20923	931	CCNL1
4_peak_36126_lociStitched	chr28	7736025	7767869	4	14524	932	MIR2402
1_peak_27845_lociStitched	chr18	34891580	34899571	1	7992	933	SLC9A5
11_peak_8349_lociStitched	chr5	29199613	29247215	11	23750	934	ATF1
10_peak_26753_lociStitched	chr17	33802607	33844102	10	19215	935	SPRY1
3_peak_11341_lociStitched	chr7	1591594	1613713	3	13914	936	CANX
6_peak_15999_lociStitched	chr9	91854541	91882643	6	20804	937	TFB1M
4_peak_32619_lociStitched	chr22	60249854	60273875	4	12958	938	CHCHD6
6_peak_9159_lociStitched	chr5	72344777	72369756	6	21472	939	LARGE1
2_peak_9730_lociStitched	chr5	109498822	109515501	2	10744	940	LGALS1
14_peak_3616_lociStitched	chr2	88986299	89048591	14	26746	941	KCTD18
3_peak_35439_lociStitched	chr26	42317218	42332467	3	14255	942	HTRA1
8_peak_5551_lociStitched	chr3	57589537	57619356	8	22269	943	CLCA1
6_peak_35663_lociStitched	chr27	16019866	16064533	6	22544	944	SORBS2
7_peak_35648_lociStitched	chr27	15704473	15736231	7	21180	945	PDLIM3
9_peak_17815_lociStitched	chr10	79997052	80061207	9	25670	946	RAD51B
3_peak_4188_lociStitched	chr2	119362594	119396092	3	14834	947	PDE6D
2_peak_10991_lociStitched	chr6	90856700	90876605	2	18393	948	ART3
1_peak_24138_lociStitched	chr15	34368632	34380199	1	11568	949	SAAL1
2_peak_11840_lociStitched	chr7	29015411	29036899	2	17789	950	ZNF608
8_peak_28563_lociStitched	chr19	20886546	20924926	8	21532	951	CORO6
2_peak_25830_lociStitched	chr16	51767499	51780555	2	8962	952	FBLIM1
3_peak_23713_lociStitched	chr15	8122795	8138854	3	14171	953	PGR
3_peak_37316_lociStitched	chr29	37250311	37266508	3	15306	954	TMEM132A
3_peak_13698_lociStitched	chr8	59729723	59765957	3	17428	955	MIR2285DA
10_peak_37727_lociStitched	chrX	37166031	37216261	10	10382	956	TMEM187
2_peak_20575_lociStitched	chr12	50692784	50705984	2	12517	957	MIR2285AB
4_peak_37334_lociStitched	chr29	39860558	39879202	4	16389	958	TMEM138
5_peak_9272_lociStitched	chr5	75915010	75935068	5	13430	959	MFNG
3_peak_17196_lociStitched	chr10	51833157	51854808	3	14249	960	LIPC
4_peak_18707_lociStitched	chr11	29519694	29545047	4	14326	961	CALM2
8_peak_25404_lociStitched	chr16	35293455	35346341	8	20492	962	FH
1_peak_23432_lociStitched	chr14	68641103	68653414	1	12312	963	PLEKHF2
10_peak_29266_lociStitched	chr19	47642935	47682098	10	22373	964	CYB561
7_peak_32333_lociStitched	chr22	49157577	49219903	7	14954	965	TEX264
peak_37370	chr29	40956270	40965796	1	9527	966	ROM1
3_peak_5442_lociStitched	chr3	51691107	51709541	3	14191	967	CDC7
6_peak_18391_lociStitched	chr11	14209697	14285127	6	58175	968	XDH
3_peak_37302_lociStitched	chr29	33002297	33024614	3	14570	969	JAM3
5_peak_15619_lociStitched	chr9	77416701	77448386	5	15464	970	CITED2
1_peak_21138_lociStitched	chr13	19657582	19672411	1	14830	971	NRP1
5_peak_37773_lociStitched	chrX	56287595	56335558	5	21883	972	PRPS1
5_peak_9880_lociStitched	chr5	115832148	115853247	5	17660	973	RIBC2
4_peak_19681_lociStitched	chr11	99747967	99776399	4	13339	974	IER5L
5_peak_25747_lociStitched	chr16	45280942	45310167	5	19921	975	ERRFI1
7_peak_2813_lociStitched	chr2	26723317	26757820	7	20284	976	KLHL41
1_peak_5902_lociStitched	chr3	87113603	87122405	1	8803	977	MIR2285AP
4_peak_30289_lociStitched	chr20	36613396	36649924	4	19896	978	GDNF
4_peak_24321_lociStitched	chr15	40623091	40635763	4	9539	979	DKK3
2_peak_4462_lociStitched	chr2	129467746	129479979	2	8123	980	HNRNPR
2_peak_31847_lociStitched	chr22	14510603	14533233	2	11363	981	CCK
3_peak_4633_lociStitched	chr3	2045472	2070621	3	19340	982	POGK
5_peak_19659_lociStitched	chr11	99090933	99113609	5	13432	983	SPTAN1
3_peak_20116_lociStitched	chr12	21152056	21175454	3	14018	984	DHRS12
8_peak_8150_lociStitched	chr5	20964372	21008534	8	20411	985	LUM
5_peak_6303_lociStitched	chr3	113098762	113132100	5	17163	986	DGKD
7_peak_27939_lociStitched	chr18	36974095	36997331	7	11085	987	PSMD7
4_peak_18579_lociStitched	chr11	25264585	25283663	4	15585	988	HAAO
6_peak_20350_lociStitched	chr12	27970979	27999911	6	17303	989	KL
3_peak_30858_lociStitched	chr21	14215089	14236741	3	9267	990	FAM174B
10_peak_15460_lociStitched	chr9	70076693	70141262	10	22454	991	CCN2
peak_33102	chr23	28369455	28379852	1	10398	992	PPP1R10
7_peak_9774_lociStitched	chr5	111583229	111622874	7	17307	993	ADSL
9_peak_12456_lociStitched	chr7	67836863	67900249	9	30593	994	SGCD
5_peak_9537_lociStitched	chr5	98083322	98117137	5	17606	995	ETV6
5_peak_23292_lociStitched	chr14	63098673	63140759	5	18131	996	ZNF706
2_peak_1201_lociStitched	chr1	82851373	82873529	2	12369	997	FAM131A
5_peak_11940_lociStitched	chr7	37847811	37869468	5	13922	998	HIGD2A
5_peak_17795_lociStitched	chr10	79601820	79644264	5	20792	999	RDH12
4_peak_22857_lociStitched	chr14	27172986	27204275	4	19796	1000	ASPH
2_peak_14835_lociStitched	chr9	20379070	20397479	2	9664	1001	BCKDHB
2_peak_19656_lociStitched	chr11	98958154	98972094	2	13046	1002	URM1
1_peak_16662_lociStitched	chr10	29550373	29567532	1	17160	1003	TMCO5B
3_peak_2689_lociStitched	chr2	19870759	19898296	3	12167	1004	MIR4444
3_peak_2079_lociStitched	chr1	145661560	145679176	3	13044	1005	COL6A1
3_peak_35943_lociStitched	chr27	37051298	37073262	3	12317	1006	PLAT
5_peak_9506_lociStitched	chr5	96632501	96655404	5	18225	1007	GSG1
peak_4831	chr3	16458471	16471342	1	12872	1008	JTB
4_peak_18861_lociStitched	chr11	44730124	44748925	4	11918	1009	RANBP2
1_peak_4752_lociStitched	chr3	12980553	12993535	1	12983	1010	FCRL1
6_peak_11606_lociStitched	chr7	18630222	18657483	6	14901	1011	SAFB
6_peak_33918_lociStitched	chr24	47445740	47478210	6	11298	1012	SMAD2
2_peak_30726_lociStitched	chr21	6058959	6078013	2	18565	1013	CERS3
11_peak_15738_lociStitched	chr9	81734724	81777644	11	27212	1014	UTRN
9_peak_2426_lociStitched	chr2	7100214	7147625	9	26296	1015	WDR75
2_peak_23877_lociStitched	chr15	23373332	23403247	2	18620	1016	NCAM1
4_peak_21656_lociStitched	chr13	39385331	39409861	4	18515	1017	RIN2
5_peak_9476_lociStitched	chr5	90672172	90693510	5	12771	1018	MIR2285Y
7_peak_34336_lociStitched	chr25	20334522	20368696	7	14000	1019	HS3ST2
2_peak_30664_lociStitched	chr21	2454459	2479344	2	16575	1020	UBE3A
7_peak_2222_lociStitched	chr1	148484690	148527240	7	16136	1021	CBR3
11_peak_15572_lociStitched	chr9	76288244	76335221	11	17470	1022	NHSL1
2_peak_27004_lociStitched	chr17	53770512	53790364	2	14552	1023	RNF34
5_peak_36269_lociStitched	chr28	14885137	14916107	5	18956	1024	PHYHIPL
8_peak_17854_lociStitched	chr10	80725589	80758689	8	19309	1025	ACTN1
11_peak_8799_lociStitched	chr5	54555039	54600762	11	17211	1026	LRIG3
3_peak_3177_lociStitched	chr2	48688309	48707159	3	17987	1027	ACVR2A
2_peak_4225_lociStitched	chr2	120804067	120817693	2	13309	1028	FNDC5
2_peak_26768_lociStitched	chr17	33985319	33996022	2	9875	1029	SPRY1
10_peak_21817_lociStitched	chr13	51634044	51676648	10	18374	1030	ATRN
2_peak_4457_lociStitched	chr2	129290685	129303281	2	11733	1031	ID3
1_peak_5154_lociStitched	chr3	29388107	29397391	1	9285	1032	OLFML3
5_peak_20424_lociStitched	chr12	33121726	33149101	5	24009	1033	RNF6
2_peak_6436_lociStitched	chr3	119862977	119872928	2	9585	1034	MIR149
2_peak_11552_lociStitched	chr7	15274881	15285845	2	9267	1035	MIR3604-1
5_peak_18213_lociStitched	chr11	2829542	2867667	5	17879	1036	SEMA4C
4_peak_16081_lociStitched	chr9	96699366	96723018	4	12580	1037	PLG
5_peak_18368_lociStitched	chr11	13107737	13130005	5	17033	1038	DYSF
7_peak_6377_lociStitched	chr3	116840197	116872644	7	17840	1039	MLPH
8_peak_34384_lociStitched	chr25	24864210	24903901	8	19542	1040	IL4R
1_peak_4368_lociStitched	chr2	126400444	126406374	1	5931	1041	PIGV
6_peak_12344_lociStitched	chr7	61313732	61351001	6	15998	1042	SLC26A2
6_peak_7518_lociStitched	chr4	80048299	80080660	6	23799	1043	MIR11996
2_peak_6230_lociStitched	chr3	107946436	107968967	2	14595	1044	UTP11
4_peak_30121_lociStitched	chr20	24629212	24646843	4	16324	1045	HSPB3
12_peak_20982_lociStitched	chr13	10696245	10749989	12	36327	1046	NANP
3_peak_5532_lociStitched	chr3	56893393	56917698	3	14584	1047	MIR10185
9_peak_31650_lociStitched	chr22	5140929	5182823	9	16246	1048	TGFBR2
2_peak_19745_lociStitched	chr11	101716198	101729056	2	12054	1049	UCK1
9_peak_5620_lociStitched	chr3	66575295	66625186	9	21383	1050	GIPC2
2_peak_27222_lociStitched	chr17	67442364	67463348	2	8938	1051	PITPNB
3_peak_27741_lociStitched	chr18	25432093	25452877	3	13679	1052	CIAPIN1
3_peak_35796_lociStitched	chr27	25050283	25064002	3	12436	1053	ERI1
6_peak_261_lociStitched	chr1	34941749	34970920	6	16625	1054	VGLL3
4_peak_5083_lociStitched	chr3	26903934	26919226	4	14144	1055	ATP1A1
15_peak_14269_lociStitched	chr8	95041108	95110117	15	25991	1056	FSD1L
4_peak_25917_lociStitched	chr16	59517567	59539162	4	18139	1057	MIR2285X
18_peak_21196_lociStitched	chr13	21384508	21436097	18	23803	1058	PLXDC2
3_peak_1184_lociStitched	chr1	82493531	82518103	3	12216	1059	MAGEF1
10_peak_3440_lociStitched	chr2	79320035	79368376	10	21564	1060	GLS
4_peak_6394_lociStitched	chr3	117137913	117158249	4	14545	1061	LRRFIP1
4_peak_12367_lociStitched	chr7	61996634	62027746	4	13462	1062	MYOZ3
1_peak_4869_lociStitched	chr3	19241881	19254513	1	12633	1063	TUFT1
3_peak_7330_lociStitched	chr4	66456999	66473161	3	14808	1064	SCRN1
2_peak_11971_lociStitched	chr7	39016240	39033148	2	16431	1065	DDX41
5_peak_15342_lociStitched	chr9	62237931	62256236	5	16355	1066	AKIRIN2
6_peak_16568_lociStitched	chr10	20737829	20752637	6	12612	1067	CBLN3
2_peak_9893_lociStitched	chr5	116293745	116311809	2	10808	1068	MIRLET7A-3
3_peak_33243_lociStitched	chr23	40045377	40070260	3	18554	1069	RBM24
2_peak_23205_lociStitched	chr14	59959021	59980406	2	14187	1070	LRP12
5_peak_25922_lociStitched	chr16	59597754	59613960	5	12423	1071	MIR2285X
11_peak_6548_lociStitched	chr4	10004944	10046630	11	21164	1072	LOC524650
3_peak_5756_lociStitched	chr3	77648968	77664523	3	7794	1073	GADD45A
3_peak_13663_lociStitched	chr8	54424026	54445157	3	18415	1074	PSAT1
5_peak_27289_lociStitched	chr17	69081892	69114676	5	15836	1075	HORMAD2
5_peak_9300_lociStitched	chr5	78562074	78593186	5	15052	1076	SINHCAF
6_peak_28760_lociStitched	chr19	24742298	24770435	6	23453	1077	ZZEF1
9_peak_3584_lociStitched	chr2	88678827	88719320	9	22395	1078	SPATS2L
4_peak_8946_lociStitched	chr5	62591288	62614009	4	11397	1079	TMPO
6_peak_11599_lociStitched	chr7	18422074	18447050	6	16230	1080	RANBP3
8_peak_18322_lociStitched	chr11	9746206	9786735	8	19172	1081	POLE4
1_peak_19773_lociStitched	chr11	103476350	103482214	1	5865	1082	UBAC1
3_peak_12322_lociStitched	chr7	60831758	60848378	3	12522	1083	MIR145
15_peak_27459_lociStitched	chr18	9343664	9417644	15	27817	1084	CDH13
4_peak_8619_lociStitched	chr5	43810279	43839633	4	17559	1085	LRRC10
6_peak_34774_lociStitched	chr25	41460259	41478144	6	12730	1086	MICALL2
5_peak_34310_lociStitched	chr25	17397538	17422256	5	19705	1087	GPRC5B
2_peak_6357_lociStitched	chr3	116564891	116581702	2	11046	1088	COPS8
5_peak_22746_lociStitched	chr14	19259163	19287618	5	16956	1089	CEBPD
3_peak_36846_lociStitched	chr28	43326462	43343595	3	16256	1090	LRRC18
6_peak_10813_lociStitched	chr6	69020085	69046659	6	15481	1091	FIP1L1
1_peak_35744_lociStitched	chr27	23403148	23422958	1	19811	1092	C27H8orf48
2_peak_16575_lociStitched	chr10	21027732	21035893	2	6440	1093	DCAF11
4_peak_14046_lociStitched	chr8	81374322	81401445	4	14594	1094	AOPEP
6_peak_31624_lociStitched	chr22	4795682	4845594	6	19029	1095	MIR1814B
6_peak_15503_lociStitched	chr9	71733294	71792454	6	29428	1096	TCF21
2_peak_15126_lociStitched	chr9	38089708	38100417	2	10182	1097	LAMA4
12_peak_22838_lociStitched	chr14	26536836	26579471	12	21693	1098	CLVS1
1_peak_4922_lociStitched	chr3	21509333	21518098	1	8766	1099	NUDT17
3_peak_29666_lociStitched	chr19	61944622	61965434	3	15963	1100	RGS9
5_peak_14758_lociStitched	chr9	14996899	15029605	5	20727	1101	FILIP1
1_peak_11855_lociStitched	chr7	29581217	29595813	1	14597	1102	ZNF608
3_peak_22325_lociStitched	chr13	78069643	78086461	3	11639	1103	SNAI1
1_peak_28135_lociStitched	chr18	52763131	52772239	1	9109	1104	PPP1R37
10_peak_9422_lociStitched	chr5	85056664	85100238	10	28369	1105	BCAT1
4_peak_9596_lociStitched	chr5	104131710	104151456	4	15337	1106	CD9
6_peak_32095_lociStitched	chr22	31926959	31953825	6	14730	1107	MITF
1_peak_23364_lociStitched	chr14	65845181	65854256	1	9076	1108	POP1
peak_24867	chr15	76616222	76625571	1	9350	1109	ARHGAP1
3_peak_8395_lociStitched	chr5	30607926	30623143	3	11425	1110	TUBA1A
5_peak_11215_lociStitched	chr6	105302085	105333307	5	12143	1111	WDR1
3_peak_33372_lociStitched	chr23	48634564	48653569	3	13986	1112	LY86
7_peak_826_lociStitched	chr1	69196938	69226366	7	18417	1113	UMPS
2_peak_28215_lociStitched	chr18	55354286	55362718	2	8015	1114	MAMSTR
9_peak_20186_lociStitched	chr12	22898293	22932092	9	26466	1115	LHFPL6
5_peak_34415_lociStitched	chr25	26399320	26424443	5	11998	1116	MIR2325C
10_peak_3813_lociStitched	chr2	98095055	98139217	10	23389	1117	MYL1
3_peak_1898_lociStitched	chr1	130725140	130755419	3	16950	1118	MRAS
3_peak_29528_lociStitched	chr19	55712492	55723129	3	9931	1119	MRPL38
6_peak_22559_lociStitched	chr14	12381858	12404574	6	16962	1120	MYC
4_peak_7132_lociStitched	chr4	51878129	51904221	4	19360	1121	CAV1
7_peak_27105_lociStitched	chr17	58533396	58572980	7	16879	1122	MED13L
2_peak_1187_lociStitched	chr1	82535993	82545042	2	8597	1123	MIR2284Y-3
3_peak_21406_lociStitched	chr13	27799655	27817161	3	15991	1124	OPTN
1_peak_4895_lociStitched	chr3	19948370	19956621	1	8252	1125	CTSK
2_peak_37242_lociStitched	chr29	29733588	29753740	2	11424	1126	ST3GAL4
12_peak_24730_lociStitched	chr15	65669402	65731119	12	26200	1127	CD44
1_peak_28081_lociStitched	chr18	49762793	49769461	1	6669	1128	SERTAD1
7_peak_18277_lociStitched	chr11	6480583	6536679	7	20688	1129	MIR2285CE
6_peak_13913_lociStitched	chr8	74888887	74909644	6	15235	1130	B4GALT1
2_peak_6344_lociStitched	chr3	116275184	116290101	2	14106	1131	ACKR3
1_peak_16577_lociStitched	chr10	21477714	21488921	1	11208	1132	MYH7
3_peak_10425_lociStitched	chr6	36659950	36674812	3	13762	1133	PKD2
13_peak_21277_lociStitched	chr13	21955789	22000555	13	21031	1134	NEBL
5_peak_18162_lociStitched	chr10	102192359	102222387	5	16321	1135	CALM1
2_peak_31504_lociStitched	chr21	65250845	65268393	2	11853	1136	WARS1
5_peak_21985_lociStitched	chr13	62882209	62911601	5	15101	1137	CDK5RAP1
2_peak_17955_lociStitched	chr10	85183511	85200214	2	10544	1138	PTGR2
7_peak_18021_lociStitched	chr10	87050395	87087406	7	17406	1139	ERG28
7_peak_23308_lociStitched	chr14	63377515	63415171	7	6562	1140	YWHAZ
peak_28140	chr18	53083769	53093523	1	9755	1141	RTN2
19_peak_20195_lociStitched	chr12	22945293	23023000	19	31615	1142	LHFPL6
3_peak_15779_lociStitched	chr9	83067546	83103919	3	17687	1143	FBXO30
15_peak_30534_lociStitched	chr20	58729632	58773590	15	21763	1144	TRIO
3_peak_20369_lociStitched	chr12	28768457	28787008	3	13096	1145	ZAR1L
4_peak_18182_lociStitched	chr11	674025	689675	4	13386	1146	MERTK
9_peak_26031_lociStitched	chr16	64058180	64094389	9	15394	1147	LAMC1
10_peak_35542_lociStitched	chr27	7940587	7985601	10	20292	1148	VEGFC
5_peak_34743_lociStitched	chr25	39227140	39252488	5	15157	1149	AP5Z1
4_peak_25487_lociStitched	chr16	37953407	37982706	4	18480	1150	GORAB
5_peak_33719_lociStitched	chr24	37327262	37351051	5	16740	1151	MYOM1
9_peak_1507_lociStitched	chr1	107534684	107581393	9	18449	1152	SCHIP1
1_peak_29563_lociStitched	chr19	57146103	57156001	1	9899	1153	TTYH2
4_peak_21753_lociStitched	chr13	44884212	44905424	4	14688	1154	PFKP
11_peak_31900_lociStitched	chr22	17780819	17821519	11	18622	1155	CAV3
2_peak_32401_lociStitched	chr22	51395584	51416053	2	12382	1156	TREX1
7_peak_4908_lociStitched	chr3	20597866	20635304	7	18344	1157	OTUD7B
4_peak_13246_lociStitched	chr8	28364866	28380381	4	13803	1158	PSIP1
3_peak_13890_lociStitched	chr8	70670423	70689705	3	16702	1159	SLC25A37
4_peak_28652_lociStitched	chr19	22567956	22589744	4	15525	1160	CRK
4_peak_22108_lociStitched	chr13	66933143	66963652	4	17747	1161	RPRD1B
peak_4810	chr3	15408841	15417830	1	8990	1162	MTX1
3_peak_35273_lociStitched	chr26	31206670	31240009	3	16890	1163	RBM20
1_peak_32398_lociStitched	chr22	51180299	51194592	1	14294	1164	IP6K2
4_peak_34018_lociStitched	chr24	54635243	54654280	4	12686	1165	TCF4
4_peak_22555_lociStitched	chr14	12325079	12345523	4	15835	1166	MYC
5_peak_26903_lociStitched	chr17	51015676	51042550	5	13430	1167	SCARB1
3_peak_24474_lociStitched	chr15	46701377	46714949	3	9584	1168	CAVIN3
2_peak_19785_lociStitched	chr11	104378390	104387879	2	9077	1169	SLC2A6
9_peak_22886_lociStitched	chr14	30802630	30831875	9	17576	1170	MYBL1
peak_29436	chr19	53445866	53454761	1	8896	1171	TIMP2
1_peak_9520_lociStitched	chr5	97096795	97111491	1	14697	1172	CDKN1B
