# Supplementary material for: Chromatin profiling reveals TFAP4 as a critical transcriptional regulator of bovine satellite cell differentiation
Source: BMC Genomics. 2024 Mar 12;25:272. doi: 10.1186/s12864-024-10189-2 (PMC10935830; doi:10.1186/s12864-024-10189-2)
Supplement: Supplementary file 12 — Supplementary Material 12 [file 12864_2024_10189_MOESM12_ESM.xlsx]

## Sheet: Add_File_11_TFAP4_bindingsite
TFAP4-binding sites in active enhnacers in dbsc
Chromosome	Enhancer_start	Enhancer_end	Enhancer_size	AP4BS_start	AP4BS_end
chr1	1118577	1118828	252	218	227
chr1	1397737	1399022	1286	1272	1281
chr1	1621448	1621717	270	91	100
chr1	2862542	2862711	170	66	75
chr1	2924189	2924594	406	179	188
chr1	3103275	3103477	203	98	107
chr1	4201128	4201617	490	439	448
chr1	4201955	4202263	309	28	37
chr1	4202684	4203081	398	190	199
chr1	6947118	6947280	163	85	94
chr1	7052874	7053510	637	505	514
chr1	10288343	10288900	558	15	24
chr1	10289309	10289421	113	4	13
chr1	10309022	10309274	253	161	170
chr1	10693962	10694385	424	28	37
chr1	10787121	10787762	642	619	628
chr1	20387157	20387898	742	486	495
chr1	20583168	20583370	203	113	122
chr1	21897638	21897798	161	65	74
chr1	34918007	34918218	212	179	188
chr1	35059682	35059895	214	195	204
chr1	37984530	37984909	380	212	221
chr1	43194421	43195051	631	588	597
chr1	43230664	43231707	1044	72	81
chr1	43267437	43267653	217	67	76
chr1	44211169	44211368	200	49	58
chr1	44874691	44875095	405	163	172
chr1	45041660	45041816	157	52	61
chr1	46190166	46190641	476	50	59
chr1	49914319	49914651	333	81	90
chr1	51643056	51643724	669	203	212
chr1	51644694	51644908	215	187	196
chr1	51743161	51743376	216	173	182
chr1	51743631	51744039	409	36	45
chr1	51743631	51744039	409	67	76
chr1	51748452	51748913	462	233	242
chr1	52568132	52568262	131	78	87
chr1	52952964	52953227	264	195	204
chr1	54121766	54122422	657	275	284
chr1	56425586	56426160	575	431	440
chr1	56607394	56607614	221	4	13
chr1	56759402	56761891	2490	2189	2198
chr1	56780258	56780578	321	93	102
chr1	57343059	57343636	578	48	57
chr1	57564267	57564910	644	278	287
chr1	57708013	57708429	417	143	152
chr1	58328644	58329180	537	346	355
chr1	58329365	58329649	285	187	196
chr1	58350634	58351399	766	226	235
chr1	58433092	58433652	561	159	168
chr1	59024286	59024682	397	26	35
chr1	59095169	59095356	188	130	139
chr1	59150784	59151006	223	57	66
chr1	59279187	59279839	653	271	280
chr1	59280142	59280808	667	606	615
chr1	59425799	59426105	307	283	292
chr1	64207195	64207493	299	118	127
chr1	64274852	64275125	274	142	151
chr1	64862668	64863235	568	46	55
chr1	65198474	65198854	381	321	330
chr1	65434183	65434641	459	281	290
chr1	65434183	65434641	459	362	371
chr1	66599016	66599450	435	62	71
chr1	66865999	66867086	1088	348	357
chr1	66865999	66867086	1088	379	388
chr1	67764346	67764959	614	337	346
chr1	67764346	67764959	614	228	237
chr1	67986770	67987028	259	165	174
chr1	68088904	68089306	403	109	118
chr1	68661843	68662333	491	468	477
chr1	68684603	68685361	759	256	265
chr1	69212996	69213996	1001	944	953
chr1	70052492	70052752	261	116	125
chr1	70240777	70240889	113	27	36
chr1	70616713	70618184	1472	639	648
chr1	70616713	70618184	1472	290	299
chr1	70616713	70618184	1472	153	162
chr1	70781012	70782181	1170	489	498
chr1	70781012	70782181	1170	660	669
chr1	70781012	70782181	1170	47	56
chr1	70781012	70782181	1170	878	887
chr1	70782861	70783372	512	311	320
chr1	71493037	71493274	238	133	142
chr1	71844884	71845835	952	598	607
chr1	72136616	72137070	455	276	285
chr1	72136616	72137070	455	386	395
chr1	72136616	72137070	455	72	81
chr1	72350044	72350705	662	285	294
chr1	72357553	72357997	445	6	15
chr1	72418895	72419830	936	193	202
chr1	72420059	72420831	773	491	500
chr1	72470590	72470719	130	41	50
chr1	72604061	72605144	1084	377	386
chr1	72948332	72948488	157	22	31
chr1	73403262	73403787	526	410	419
chr1	73418650	73418855	206	17	26
chr1	73419287	73419468	182	50	59
chr1	73587430	73587650	221	165	174
chr1	78252997	78253381	385	204	213
chr1	78609169	78609259	91	18	27
chr1	79001832	79002655	824	347	356
chr1	79064529	79064962	434	196	205
chr1	79151310	79152142	833	570	579
chr1	79156512	79156821	310	18	27
chr1	79188106	79188727	622	80	89
chr1	79334853	79335048	196	64	73
chr1	79595537	79596020	484	124	133
chr1	80217495	80218435	941	649	658
chr1	81145517	81145784	268	164	173
chr1	81185690	81186040	351	88	97
chr1	81186318	81186563	246	5	14
chr1	82084202	82084367	166	33	42
chr1	82103904	82104542	639	27	36
chr1	82444179	82445267	1089	773	782
chr1	82474994	82475697	704	172	181
chr1	82474994	82475697	704	72	81
chr1	82476262	82476765	504	39	48
chr1	82542755	82544068	1314	759	768
chr1	82588352	82588591	240	205	214
chr1	82600339	82600530	192	118	127
chr1	82606961	82607364	404	84	93
chr1	82626287	82627680	1394	1317	1326
chr1	82629419	82629930	512	79	88
chr1	82758012	82758439	428	316	325
chr1	82820709	82820907	199	34	43
chr1	82820709	82820907	199	113	122
chr1	82851491	82851887	397	223	232
chr1	82851491	82851887	397	292	301
chr1	82851491	82851887	397	105	114
chr1	82866128	82866530	403	146	155
chr1	82975414	82977830	2417	1123	1132
chr1	82975414	82977830	2417	1602	1611
chr1	83194326	83194661	336	202	211
chr1	83311890	83312315	426	263	272
chr1	83525513	83525771	259	103	112
chr1	83527073	83527425	353	286	295
chr1	84226003	84226477	475	291	300
chr1	84816387	84816517	131	13	22
chr1	87965725	87966129	405	9	18
chr1	87965725	87966129	405	227	236
chr1	88059357	88059547	191	106	115
chr1	88423118	88423376	259	210	219
chr1	96642590	96642985	396	334	343
chr1	97511685	97512576	892	806	815
chr1	107616276	107616475	200	62	71
chr1	107701444	107701774	331	234	243
chr1	110070851	110071372	522	461	470
chr1	110478917	110479356	440	42	51
chr1	110486556	110486861	306	154	163
chr1	110488997	110489772	776	695	704
chr1	110520036	110520779	744	454	463
chr1	110520036	110520779	744	666	675
chr1	110547999	110548334	336	124	133
chr1	110548969	110549610	642	106	115
chr1	110895514	110895679	166	75	84
chr1	111001021	111001426	406	385	394
chr1	112313595	112313751	157	19	28
chr1	116927716	116927964	249	6	15
chr1	117609975	117610377	403	254	263
chr1	117716043	117717371	1329	1270	1279
chr1	117912145	117912738	594	432	441
chr1	117938308	117938747	440	219	228
chr1	117952575	117952781	207	41	50
chr1	117953143	117953837	695	417	426
chr1	118530648	118530882	235	27	36
chr1	118544706	118545330	625	578	587
chr1	118566244	118566700	457	236	245
chr1	118574921	118575291	371	319	328
chr1	118606124	118606421	298	287	296
chr1	118609274	118609807	534	93	102
chr1	119346889	119347134	246	79	88
chr1	121946366	121946638	273	75	84
chr1	122375310	122375738	429	113	122
chr1	126593371	126593640	270	117	126
chr1	127566076	127566284	209	164	173
chr1	127731600	127732204	605	203	212
chr1	127731600	127732204	605	160	169
chr1	127766318	127766675	358	182	191
chr1	130727681	130727901	221	37	46
chr1	130748901	130750149	1249	176	185
chr1	130748901	130750149	1249	764	773
chr1	130753112	130753225	114	72	81
chr1	130754658	130754859	202	53	62
chr1	130754658	130754859	202	133	142
chr1	130943079	130943473	395	378	387
chr1	134864665	134864893	229	151	160
chr1	134925245	134925457	213	164	173
chr1	134955122	134956510	1389	145	154
chr1	134983314	134983708	395	49	58
chr1	135016998	135017219	222	127	136
chr1	135907524	135907792	269	178	187
chr1	135950417	135951035	619	233	242
chr1	136025746	136025981	236	41	50
chr1	136905911	136906355	445	19	28
chr1	138714308	138714786	479	168	177
chr1	138714308	138714786	479	268	277
chr1	138716665	138717170	506	215	224
chr1	139237958	139238234	277	212	221
chr1	142738517	142738848	332	118	127
chr1	142786544	142787352	809	793	802
chr1	143153778	143154129	352	276	285
chr1	143389794	143389976	183	143	152
chr1	143390121	143390360	240	36	45
chr1	143512271	143512525	255	58	67
chr1	143512271	143512525	255	152	161
chr1	143515529	143516319	791	1	10
chr1	143515529	143516319	791	46	55
chr1	143523241	143523931	691	470	479
chr1	143643122	143643617	496	371	380
chr1	143694302	143694349	48	8	17
chr1	143697833	143698077	245	32	41
chr1	143699607	143699861	255	245	254
chr1	143704270	143704708	439	112	121
chr1	143707468	143708418	951	397	406
chr1	144670941	144671148	208	68	77
chr1	144672328	144673204	877	760	769
chr1	144683598	144683766	169	76	85
chr1	144725228	144725545	318	227	236
chr1	144943790	144943970	181	159	168
chr1	144978906	144979224	319	17	26
chr1	145128386	145128563	178	145	154
chr1	145175579	145176197	619	577	586
chr1	145792310	145792565	256	207	216
chr1	146560734	146560978	245	11	20
chr1	146977774	146978206	433	255	264
chr1	146979091	146980092	1002	171	180
chr1	147068807	147069106	300	43	52
chr1	147173651	147173888	238	137	146
chr1	147227775	147228141	367	136	145
chr1	147231323	147231756	434	6	15
chr1	147240127	147240348	222	58	67
chr1	147341257	147342278	1022	609	618
chr1	147406262	147406555	294	14	23
chr1	147414643	147414842	200	33	42
chr1	147418390	147418766	377	115	124
chr1	147418390	147418766	377	286	295
chr1	147424038	147424247	210	130	139
chr1	147425072	147425863	792	135	144
chr1	147466441	147466915	475	89	98
chr1	147468916	147469651	736	348	357
chr1	147471070	147471311	242	221	230
chr1	147513281	147513744	464	308	317
chr1	147514219	147514902	684	303	312
chr1	147527982	147528150	169	115	124
chr1	147603317	147603936	620	537	546
chr1	147610794	147610980	187	156	165
chr1	147887495	147888529	1035	357	366
chr1	147887495	147888529	1035	30	39
chr1	148495392	148496601	1210	31	40
chr1	149296888	149297098	211	28	37
chr1	149450028	149450509	482	358	367
chr1	149458516	149458707	192	171	180
chr1	149530732	149531116	385	219	228
chr1	149658975	149659255	281	123	132
chr1	151813052	151814516	1465	691	700
chr1	151813052	151814516	1465	892	901
chr1	151813052	151814516	1465	753	762
chr1	152187033	152187222	190	31	40
chr1	152187033	152187222	190	148	157
chr1	152324703	152324898	196	10	19
chr1	152329171	152329455	285	30	39
chr1	152329644	152330078	435	306	315
chr1	152337727	152337934	208	179	188
chr1	152655771	152656011	241	93	102
chr1	152665289	152665445	157	119	128
chr1	152665879	152666489	611	285	294
chr1	152678444	152679118	675	396	405
chr1	153488287	153489679	1393	221	230
chr1	153490289	153490591	303	128	137
chr1	153550754	153550905	152	131	140
chr1	155931676	155932157	482	129	138
chr1	157353639	157354182	544	324	333
chr1	158325033	158325333	301	97	106
chr2	953208	953390	183	142	151
chr2	4123870	4125295	1426	624	633
chr2	4123870	4125295	1426	310	319
chr2	4123870	4125295	1426	958	967
chr2	4136388	4137161	774	428	437
chr2	4138221	4139268	1048	659	668
chr2	4139444	4139807	364	88	97
chr2	4156109	4156662	554	226	235
chr2	4616041	4616166	126	8	17
chr2	4843916	4844320	405	297	306
chr2	5342416	5343092	677	377	386
chr2	5418415	5419987	1573	1459	1468
chr2	5420302	5420702	401	53	62
chr2	5420302	5420702	401	45	54
chr2	5421726	5422179	454	163	172
chr2	5422471	5422677	207	168	177
chr2	5427957	5428168	212	137	146
chr2	5433108	5433368	261	239	248
chr2	5447282	5448514	1233	332	341
chr2	5447282	5448514	1233	725	734
chr2	5550006	5550162	157	66	75
chr2	5550006	5550162	157	17	26
chr2	6592415	6593159	745	209	218
chr2	6976118	6976829	712	582	591
chr2	7901125	7901278	154	18	27
chr2	14690221	14691101	881	83	92
chr2	15493356	15494121	766	157	166
chr2	16587874	16588030	157	22	31
chr2	17982803	17983092	290	253	262
chr2	20623880	20624623	744	578	587
chr2	22038172	22038924	753	391	400
chr2	22038172	22038924	753	676	685
chr2	22152475	22152855	381	129	138
chr2	22189439	22189765	327	64	73
chr2	22189439	22189765	327	54	63
chr2	22536293	22536481	189	32	41
chr2	22767193	22768224	1032	506	515
chr2	24212449	24212633	185	176	185
chr2	25028626	25029044	419	331	340
chr2	26694103	26694650	548	490	499
chr2	26749822	26750123	302	128	137
chr2	26784701	26785569	869	754	763
chr2	27371121	27371365	245	112	121
chr2	27983231	27983570	340	280	289
chr2	29818818	29819074	257	114	123
chr2	30145717	30147003	1287	1020	1029
chr2	30145717	30147003	1287	1232	1241
chr2	30145717	30147003	1287	405	414
chr2	33020325	33020503	179	115	124
chr2	33961519	33961855	337	7	16
chr2	34359818	34360396	579	3	12
chr2	34418614	34418999	386	51	60
chr2	35942188	35942448	261	227	236
chr2	35979149	35979338	190	127	136
chr2	36123868	36124026	159	132	141
chr2	37061323	37062325	1003	367	376
chr2	37145545	37146206	662	90	99
chr2	37148657	37148821	165	118	127
chr2	37154798	37155352	555	490	499
chr2	37202738	37203068	331	228	237
chr2	37206584	37207508	925	70	79
chr2	37206584	37207508	925	851	860
chr2	37227587	37228358	772	620	629
chr2	37227587	37228358	772	350	359
chr2	37272922	37273272	351	304	313
chr2	38533126	38533317	192	135	144
chr2	39510104	39510384	281	215	224
chr2	43469735	43469959	225	31	40
chr2	44403501	44403880	380	124	133
chr2	44403501	44403880	380	87	96
chr2	45699109	45700471	1363	389	398
chr2	45699109	45700471	1363	1286	1295
chr2	46403068	46403282	215	168	177
chr2	48180356	48181171	816	762	771
chr2	48973647	48974105	459	421	430
chr2	48982534	48982859	326	264	273
chr2	48982534	48982859	326	281	290
chr2	52169897	52170140	244	105	114
chr2	52910523	52911215	693	497	506
chr2	62351483	62351926	444	403	412
chr2	62875666	62875871	206	142	151
chr2	63296250	63296498	249	62	71
chr2	63563124	63563316	193	20	29
chr2	63731100	63731282	183	73	82
chr2	65188673	65189000	328	148	157
chr2	65476582	65476738	157	56	65
chr2	69897512	69897763	252	12	21
chr2	70532943	70533182	240	132	141
chr2	70628898	70629091	194	37	46
chr2	71524449	71524679	231	123	132
chr2	72000758	72001273	516	295	304
chr2	72131035	72131190	156	44	53
chr2	72310803	72311410	608	124	133
chr2	72520840	72521179	340	324	333
chr2	72526590	72526837	248	187	196
chr2	72631441	72632276	836	367	376
chr2	72631441	72632276	836	771	780
chr2	72648870	72649783	914	3	12
chr2	72650081	72650671	591	456	465
chr2	72652391	72652747	357	258	267
chr2	72709644	72709821	178	77	86
chr2	73313134	73313253	120	9	18
chr2	73313524	73313990	467	233	242
chr2	73377082	73377644	563	288	297
chr2	79694318	79694588	271	121	130
chr2	79816927	79818389	1463	213	222
chr2	80049280	80050286	1007	113	122
chr2	80062781	80062998	218	25	34
chr2	80063791	80064009	219	15	24
chr2	80063791	80064009	219	87	96
chr2	80235532	80235743	212	133	142
chr2	84659996	84660428	433	155	164
chr2	85773794	85774446	653	442	451
chr2	86150262	86150413	152	50	59
chr2	88559437	88560268	832	517	526
chr2	88559437	88560268	832	668	677
chr2	88606941	88607542	602	66	75
chr2	88633143	88633305	163	110	119
chr2	88654734	88654890	157	135	144
chr2	88746273	88746560	288	214	223
chr2	88856501	88856649	149	28	37
chr2	89022566	89023015	450	212	221
chr2	89154124	89154817	694	321	330
chr2	89394139	89394461	323	46	55
chr2	89396171	89396667	497	73	82
chr2	92391366	92391524	159	82	91
chr2	94049874	94050733	860	519	528
chr2	95436921	95437417	497	322	331
chr2	95440305	95440749	445	124	133
chr2	95466039	95466582	544	84	93
chr2	95581109	95581762	654	578	587
chr2	95586815	95587493	679	473	482
chr2	95688246	95688628	383	196	205
chr2	95817421	95817782	362	346	355
chr2	95817421	95817782	362	132	141
chr2	96192824	96193343	520	371	380
chr2	96547963	96548231	269	202	211
chr2	104240911	104241351	441	336	345
chr2	104432699	104432931	233	39	48
chr2	104783384	104784155	772	567	576
chr2	105905338	105905808	471	103	112
chr2	105929919	105930785	867	349	358
chr2	105929919	105930785	867	284	293
chr2	105933757	105933948	192	77	86
chr2	105934209	105935659	1451	1060	1069
chr2	105942467	105942736	270	41	50
chr2	105942467	105942736	270	236	245
chr2	105944739	105945223	485	436	445
chr2	105954452	105955053	602	409	418
chr2	105957010	105957659	650	404	413
chr2	105960853	105962813	1961	829	838
chr2	105967654	105968089	436	177	186
chr2	105975432	105975822	391	109	118
chr2	105989004	105989269	266	132	141
chr2	106004476	106004673	198	154	163
chr2	106004903	106006055	1153	1101	1110
chr2	106004903	106006055	1153	646	655
chr2	106004903	106006055	1153	1020	1029
chr2	106013610	106014133	524	296	305
chr2	106016334	106016611	278	260	269
chr2	106020529	106021113	585	339	348
chr2	106027181	106028091	911	22	31
chr2	106027181	106028091	911	565	574
chr2	106038847	106039222	376	129	138
chr2	106040769	106041009	241	30	39
chr2	106046274	106047472	1199	513	522
chr2	106054099	106054378	280	102	111
chr2	106058529	106059131	603	61	70
chr2	106059293	106059611	319	257	266
chr2	106066990	106068270	1281	1154	1163
chr2	106066990	106068270	1281	378	387
chr2	106261911	106262116	206	33	42
chr2	106319263	106319581	319	33	42
chr2	106407268	106408055	788	656	665
chr2	106443255	106443332	78	51	60
chr2	106771206	106771349	144	54	63
chr2	106771206	106771349	144	95	104
chr2	107202967	107203173	207	51	60
chr2	107336798	107337433	636	438	447
chr2	107343777	107344617	841	438	447
chr2	107343777	107344617	841	272	281
chr2	107343777	107344617	841	153	162
chr2	107350626	107350847	222	154	163
chr2	109639103	109639383	281	124	133
chr2	109639835	109640448	614	210	219
chr2	109662343	109662499	157	31	40
chr2	111070651	111071412	762	380	389
chr2	111072188	111072344	157	42	51
chr2	111072766	111073489	724	70	79
chr2	111072766	111073489	724	583	592
chr2	111076431	111076821	391	102	111
chr2	111105052	111105240	189	34	43
chr2	111107553	111107787	235	204	213
chr2	111159735	111159935	201	114	123
chr2	112022544	112022906	363	326	335
chr2	112022544	112022906	363	18	27
chr2	112029734	112030393	660	436	445
chr2	112049530	112049678	149	18	27
chr2	112514972	112515172	201	172	181
chr2	114205129	114205463	335	323	332
chr2	114317706	114317884	179	10	19
chr2	114953880	114954613	734	16	25
chr2	114991862	114992578	717	70	79
chr2	115145186	115145564	379	219	228
chr2	115276434	115276590	157	112	121
chr2	116687810	116688821	1012	397	406
chr2	116687810	116688821	1012	678	687
chr2	117961614	117961779	166	47	56
chr2	119029469	119029625	157	46	55
chr2	119363598	119364519	922	113	122
chr2	119827268	119827506	239	112	121
chr2	119953226	119953503	278	20	29
chr2	120165963	120166609	647	448	457
chr2	120165963	120166609	647	332	341
chr2	120176662	120177258	597	73	82
chr2	120178293	120178932	640	247	256
chr2	120213778	120214073	296	28	37
chr2	120354278	120355081	804	470	479
chr2	120355229	120356816	1588	946	955
chr2	120355229	120356816	1588	275	284
chr2	120371905	120372791	887	119	128
chr2	120375661	120375840	180	67	76
chr2	120377915	120378098	184	36	45
chr2	120391413	120392174	762	538	547
chr2	120520785	120521398	614	472	481
chr2	120520785	120521398	614	59	68
chr2	120520785	120521398	614	508	517
chr2	120804190	120804513	324	198	207
chr2	120848113	120848803	691	670	679
chr2	120985954	120986203	250	139	148
chr2	121785377	121785655	279	103	112
chr2	121785993	121786371	379	72	81
chr2	122001410	122001789	380	73	82
chr2	122100319	122100834	516	12	21
chr2	122245353	122245881	529	469	478
chr2	122255600	122256813	1214	847	856
chr2	122263566	122264456	891	48	57
chr2	122278509	122278789	281	146	155
chr2	122279113	122280141	1029	796	805
chr2	122283410	122284204	795	383	392
chr2	122465759	122466182	424	337	346
chr2	124883997	124885343	1347	111	120
chr2	124883997	124885343	1347	460	469
chr2	125466461	125466822	362	60	69
chr2	125472069	125472861	793	111	120
chr2	125505742	125506353	612	356	365
chr2	125634761	125635075	315	267	276
chr2	125665350	125666547	1198	568	577
chr2	125717238	125717711	474	221	230
chr2	125745899	125746140	242	57	66
chr2	125751623	125752241	619	210	219
chr2	125773856	125774412	557	121	130
chr2	125773856	125774412	557	282	291
chr2	125778628	125779336	709	43	52
chr2	125786936	125787128	193	27	36
chr2	125792788	125793803	1016	284	293
chr2	125792788	125793803	1016	949	958
chr2	125792788	125793803	1016	880	889
chr2	125808868	125809712	845	64	73
chr2	125865374	125865845	472	162	171
chr2	125873197	125873489	293	84	93
chr2	126321740	126321945	206	135	144
chr2	126477021	126477372	352	268	277
chr2	126780077	126780744	668	588	597
chr2	127020953	127021539	587	116	125
chr2	127070659	127070881	223	90	99
chr2	127075284	127076063	780	17	26
chr2	127198205	127198569	365	126	135
chr2	127201002	127201447	446	189	198
chr2	127331565	127332922	1358	1122	1131
chr2	127336179	127337054	876	44	53
chr2	127370477	127370707	231	71	80
chr2	127419387	127419704	318	184	193
chr2	127419387	127419704	318	273	282
chr2	127462650	127463106	457	299	308
chr2	127661545	127661784	240	135	144
chr2	127753613	127754285	673	11	20
chr2	127753613	127754285	673	338	347
chr2	128635162	128636063	902	324	333
chr2	128663799	128664341	543	373	382
chr2	128694326	128695496	1171	910	919
chr2	128756231	128756651	421	17	26
chr2	128756231	128756651	421	375	384
chr2	128789519	128790232	714	54	63
chr2	128793709	128794273	565	554	563
chr2	128834627	128834952	326	131	140
chr2	129111385	129111888	504	307	316
chr2	129155514	129156002	489	99	108
chr2	129297074	129297267	194	165	174
chr2	129323452	129325182	1731	79	88
chr2	129326605	129326801	197	175	184
chr2	129941178	129941340	163	143	152
chr2	130080033	130080404	372	126	135
chr2	130372824	130373147	324	292	301
chr2	130374325	130375041	717	700	709
chr2	130692111	130692457	347	2	11
chr2	130693587	130694242	656	147	156
chr2	130805768	130806404	637	366	375
chr2	130829049	130829804	756	159	168
chr2	130886112	130887024	913	771	780
chr2	130889715	130890256	542	495	504
chr2	130893307	130893666	360	316	325
chr2	130894284	130894559	276	33	42
chr2	130902796	130903096	301	55	64
chr2	130911173	130911579	407	153	162
chr2	131697619	131697859	241	167	176
chr2	131856075	131856282	208	164	173
chr2	132127078	132127541	464	243	252
chr2	133705788	133706839	1052	998	1007
chr2	133707381	133707955	575	444	453
chr2	133717416	133718027	612	594	603
chr2	133718395	133718810	416	256	265
chr2	133718395	133718810	416	100	109
chr2	133718395	133718810	416	244	253
chr2	133719693	133720593	901	538	547
chr2	133722971	133723816	846	541	550
chr2	133730307	133731152	846	367	376
chr2	133738389	133739028	640	317	326
chr2	133742162	133742340	179	74	83
chr2	133743930	133744546	617	478	487
chr2	133745037	133745467	431	411	420
chr2	133766902	133767836	935	652	661
chr2	134189599	134190469	871	595	604
chr2	135088461	135088705	245	27	36
chr2	135668959	135669263	305	12	21
chr2	135749764	135749998	235	61	70
chr2	135947973	135948250	278	210	219
chr2	135954342	135954800	459	384	393
chr3	898607	899079	473	1	10
chr3	900179	900522	344	202	211
chr3	900802	901252	451	73	82
chr3	946296	946638	343	316	325
chr3	1252454	1252813	360	226	235
chr3	1253751	1254138	388	78	87
chr3	1255854	1256574	721	700	709
chr3	1672745	1673937	1193	628	637
chr3	1672745	1673937	1193	169	178
chr3	3001115	3001493	379	27	36
chr3	3002419	3002688	270	234	243
chr3	3008986	3009498	513	160	169
chr3	6917859	6917995	137	23	32
chr3	7546872	7547502	631	598	607
chr3	7556714	7557106	393	326	335
chr3	8436816	8437203	388	24	33
chr3	8437473	8437768	296	99	108
chr3	9342518	9343592	1075	505	514
chr3	9540749	9540914	166	52	61
chr3	9543920	9544099	180	76	85
chr3	9762770	9763344	575	565	574
chr3	9763523	9763799	277	86	95
chr3	9763523	9763799	277	216	225
chr3	9777648	9778267	620	312	321
chr3	9777648	9778267	620	522	531
chr3	9792006	9792340	335	19	28
chr3	9840775	9840939	165	97	106
chr3	12343522	12343709	188	24	33
chr3	12903465	12903653	189	177	186
chr3	12931749	12931974	226	189	198
chr3	13054134	13054424	291	219	228
chr3	13160648	13160866	219	201	210
chr3	13472950	13474026	1077	446	455
chr3	13920552	13921039	488	392	401
chr3	14083773	14083949	177	62	71
chr3	14163869	14164441	573	38	47
chr3	14172562	14172767	206	15	24
chr3	14173292	14173565	274	116	125
chr3	14175441	14175685	245	200	209
chr3	14326939	14327953	1015	118	127
chr3	14326939	14327953	1015	774	783
chr3	14334702	14336063	1362	1313	1322
chr3	14340347	14341029	683	402	411
chr3	14366488	14366911	424	206	215
chr3	14519461	14519864	404	274	283
chr3	14653343	14653682	340	295	304
chr3	14653995	14654144	150	46	55
chr3	14654278	14654678	401	386	395
chr3	14654278	14654678	401	221	230
chr3	14656267	14656717	451	386	395
chr3	15319703	15320258	556	333	342
chr3	15380556	15380980	425	90	99
chr3	15398511	15398789	279	263	272
chr3	15398511	15398789	279	43	52
chr3	15403506	15403724	219	199	208
chr3	15559053	15559542	490	338	347
chr3	15618351	15619310	960	550	559
chr3	15730232	15731289	1058	645	654
chr3	15734145	15734633	489	285	294
chr3	15742830	15743246	417	7	16
chr3	15742830	15743246	417	299	308
chr3	16300762	16301213	452	400	409
chr3	16319203	16319582	380	357	366
chr3	16453389	16454228	840	368	377
chr3	16465009	16465723	715	445	454
chr3	16488957	16489421	465	392	401
chr3	16754844	16755407	564	13	22
chr3	16770180	16770670	491	79	88
chr3	16820114	16821204	1091	805	814
chr3	16823562	16825444	1883	1742	1751
chr3	16832160	16832696	537	147	156
chr3	18260119	18260752	634	576	585
chr3	18260968	18262091	1124	1042	1051
chr3	18280114	18280896	783	553	562
chr3	18804292	18804487	196	66	75
chr3	19054083	19054781	699	674	683
chr3	19243035	19244547	1513	544	553
chr3	19243035	19244547	1513	674	683
chr3	19243035	19244547	1513	181	190
chr3	19250391	19250647	257	183	192
chr3	19277733	19277904	172	32	41
chr3	19404470	19404791	322	69	78
chr3	19426207	19426492	286	132	141
chr3	19490789	19491671	883	433	442
chr3	19491860	19492668	809	63	72
chr3	19492922	19494439	1518	1305	1314
chr3	19495013	19496026	1014	338	347
chr3	19495013	19496026	1014	286	295
chr3	19726973	19727310	338	63	72
chr3	19766377	19766653	277	232	241
chr3	20137467	20137635	169	136	145
chr3	20137467	20137635	169	115	124
chr3	20141483	20143250	1768	1538	1547
chr3	20141483	20143250	1768	1024	1033
chr3	21365267	21365453	187	1	10
chr3	21366443	21367050	608	379	388
chr3	21383972	21384219	248	229	238
chr3	21397511	21398027	517	317	326
chr3	21397511	21398027	517	260	269
chr3	21411164	21411379	216	67	76
chr3	21879705	21880211	507	334	343
chr3	21879705	21880211	507	226	235
chr3	22105951	22106525	575	310	319
chr3	23246604	23246707	104	51	60
chr3	23592489	23592681	193	33	42
chr3	23594279	23595149	871	499	508
chr3	23744105	23745003	899	633	642
chr3	23933093	23933283	191	157	166
chr3	24131968	24132228	261	232	241
chr3	24182724	24182912	189	180	189
chr3	24891827	24892600	774	233	242
chr3	24933737	24933893	157	29	38
chr3	26381373	26381801	429	272	281
chr3	26427011	26427200	190	165	174
chr3	26431155	26431378	224	34	43
chr3	26541914	26542157	244	232	241
chr3	26798796	26799210	415	236	245
chr3	26841694	26842262	569	213	222
chr3	26841694	26842262	569	359	368
chr3	27536945	27537580	636	589	598
chr3	27740916	27741352	437	172	181
chr3	27740916	27741352	437	51	60
chr3	27953654	27954425	772	685	694
chr3	29389654	29391614	1961	444	453
chr3	29392358	29392535	178	73	82
chr3	30885287	30885638	352	47	56
chr3	31013126	31013289	164	140	149
chr3	31675081	31675328	248	138	147
chr3	33248913	33249243	331	175	184
chr3	33248913	33249243	331	265	274
chr3	33253837	33254546	710	79	88
chr3	33253837	33254546	710	350	359
chr3	33253837	33254546	710	216	225
chr3	33253837	33254546	710	476	485
chr3	33324594	33326104	1511	708	717
chr3	33326514	33327353	840	49	58
chr3	33445195	33445746	552	480	489
chr3	33450169	33450389	221	148	157
chr3	33451002	33451499	498	328	337
chr3	33453347	33453779	433	170	179
chr3	33468279	33468435	157	76	85
chr3	33515505	33516018	514	460	469
chr3	33540014	33541376	1363	690	699
chr3	33576571	33576861	291	164	173
chr3	33615796	33616430	635	449	458
chr3	33686645	33686885	241	99	108
chr3	33828603	33828851	249	111	120
chr3	33912663	33913384	722	20	29
chr3	33915579	33915830	252	155	164
chr3	33917899	33918624	726	474	483
chr3	34189319	34189660	342	273	282
chr3	35185718	35186060	343	203	212
chr3	35186284	35186998	715	283	292
chr3	36312618	36312783	166	101	110
chr3	42258450	42259004	555	167	176
chr3	43140214	43140677	464	404	413
chr3	48429344	48429759	416	388	397
chr3	48511340	48511984	645	436	445
chr3	48609674	48610081	408	111	120
chr3	48614852	48615528	677	368	377
chr3	48631396	48631734	339	5	14
chr3	49416550	49418223	1674	384	393
chr3	49416550	49418223	1674	585	594
chr3	49484240	49484396	157	48	57
chr3	49733671	49734111	441	374	383
chr3	49771304	49771881	578	248	257
chr3	49796763	49797477	715	651	660
chr3	51652098	51652603	506	182	191
chr3	51750136	51750309	174	41	50
chr3	51750896	51751145	250	171	180
chr3	51754445	51754601	157	5	14
chr3	51778875	51779100	226	173	182
chr3	51826359	51826666	308	223	232
chr3	51879913	51880657	745	98	107
chr3	56713408	56713593	186	58	67
chr3	56894467	56894685	219	165	174
chr3	56898521	56898956	436	125	134
chr3	57145557	57145736	180	162	171
chr3	57596081	57596493	413	200	209
chr3	57596081	57596493	413	340	349
chr3	58762824	58763305	482	111	120
chr3	66797737	66798055	319	197	206
chr3	67135681	67136597	917	674	683
chr3	67430539	67430744	206	134	143
chr3	74146475	74147240	766	591	600
chr3	77071443	77071837	395	262	271
chr3	77126059	77126639	581	400	409
chr3	77592315	77592723	409	253	262
chr3	77598624	77599181	558	41	50
chr3	77621560	77622231	672	14	23
chr3	77688123	77688934	812	519	528
chr3	77689078	77689455	378	126	135
chr3	77738473	77738651	179	71	80
chr3	77779748	77780147	400	169	178
chr3	77779748	77780147	400	65	74
chr3	77783774	77785034	1261	957	966
chr3	77794568	77794805	238	25	34
chr3	77806674	77807047	374	265	274
chr3	77808348	77808696	349	113	122
chr3	77922777	77923515	739	253	262
chr3	77949281	77949753	473	365	374
chr3	78361744	78362575	832	335	344
chr3	78361744	78362575	832	635	644
chr3	79024194	79024747	554	499	508
chr3	79078756	79079068	313	9	18
chr3	81599103	81599372	270	184	193
chr3	81910857	81911418	562	536	545
chr3	83935531	83935686	156	64	73
chr3	83947306	83947484	179	142	151
chr3	84597120	84597307	188	166	175
chr3	84620350	84620774	425	402	411
chr3	86372072	86372461	390	261	270
chr3	86378410	86378698	289	126	135
chr3	86415180	86416111	932	890	899
chr3	86415180	86416111	932	85	94
chr3	86571834	86572939	1106	883	892
chr3	86571834	86572939	1106	859	868
chr3	86574876	86575042	167	72	81
chr3	86576867	86577371	505	46	55
chr3	86859668	86860418	751	302	311
chr3	86859668	86860418	751	398	407
chr3	87120010	87121316	1307	889	898
chr3	87120010	87121316	1307	1294	1303
chr3	88743219	88744219	1001	608	617
chr3	89608261	89608960	700	556	565
chr3	90643446	90643782	337	85	94
chr3	91290490	91290837	348	333	342
chr3	91717983	91718511	529	191	200
chr3	91718686	91719007	322	70	79
chr3	91739909	91740490	582	366	375
chr3	91779919	91780155	237	2	11
chr3	92979758	92980061	304	38	47
chr3	92988189	92988460	272	120	129
chr3	93024654	93025314	661	436	445
chr3	93099605	93099997	393	182	191
chr3	93100162	93100669	508	377	386
chr3	93122036	93125065	3030	1966	1975
chr3	93122036	93125065	3030	132	141
chr3	93122036	93125065	3030	966	975
chr3	93122036	93125065	3030	1547	1556
chr3	93133506	93133792	287	157	166
chr3	93133506	93133792	287	109	118
chr3	93135225	93135415	191	70	79
chr3	93615009	93615179	171	161	170
chr3	95343851	95344033	183	121	130
chr3	99527565	99527816	252	87	96
chr3	99611038	99611412	375	149	158
chr3	99904450	99906108	1659	1085	1094
chr3	99904450	99906108	1659	907	916
chr3	100143842	100144113	272	37	46
chr3	100551384	100551538	155	55	64
chr3	101383089	101383419	331	255	264
chr3	101403352	101403575	224	173	182
chr3	101423108	101424030	923	452	461
chr3	101432756	101433312	557	122	131
chr3	101455070	101455389	320	48	57
chr3	101764216	101764645	430	33	42
chr3	101764216	101764645	430	349	358
chr3	101800551	101800937	387	150	159
chr3	102028635	102029027	393	202	211
chr3	102028635	102029027	393	64	73
chr3	102128844	102129047	204	192	201
chr3	102415372	102415721	350	295	304
chr3	102649494	102649942	449	13	22
chr3	102788750	102789328	579	188	197
chr3	103317905	103318516	612	543	552
chr3	103326675	103326860	186	174	183
chr3	103880856	103881540	685	356	365
chr3	104009860	104010211	352	156	165
chr3	104797372	104798117	746	481	490
chr3	104830030	104830263	234	204	213
chr3	104840109	104840284	176	95	104
chr3	105199825	105200229	405	345	354
chr3	105205975	105207196	1222	491	500
chr3	105209282	105209519	238	161	170
chr3	105232675	105233314	640	222	231
chr3	105334939	105335226	288	253	262
chr3	105335887	105336099	213	200	209
chr3	105348908	105349529	622	60	69
chr3	105348908	105349529	622	136	145
chr3	105390566	105391132	567	360	369
chr3	105395246	105396690	1445	136	145
chr3	105421550	105421822	273	62	71
chr3	105493631	105493838	208	96	105
chr3	105493631	105493838	208	147	156
chr3	105544124	105545416	1293	763	772
chr3	106098786	106099043	258	49	58
chr3	106125543	106125806	264	90	99
chr3	106125543	106125806	264	7	16
chr3	106130103	106130729	627	406	415
chr3	106134483	106134753	271	80	89
chr3	106243449	106243974	526	71	80
chr3	106595594	106595765	172	92	101
chr3	106668317	106669425	1109	799	808
chr3	106670071	106670266	196	43	52
chr3	106739469	106739623	155	28	37
chr3	106740503	106740682	180	81	90
chr3	106846843	106847276	434	92	101
chr3	107040926	107041213	288	180	189
chr3	107956315	107956626	312	46	55
chr3	108040446	108040705	260	24	33
chr3	108293635	108294244	610	547	556
chr3	108428196	108428490	295	183	192
chr3	109488619	109489485	867	577	586
chr3	109644566	109645316	751	31	40
chr3	109644566	109645316	751	596	605
chr3	109660526	109660850	325	48	57
chr3	109675534	109676548	1015	14	23
chr3	109675534	109676548	1015	928	937
chr3	110696880	110697760	881	196	205
chr3	110700012	110701886	1875	757	766
chr3	110700012	110701886	1875	467	476
chr3	110700012	110701886	1875	327	336
chr3	110736890	110737329	440	99	108
chr3	113044057	113044259	203	192	201
chr3	113099214	113099744	531	15	24
chr3	113114084	113114570	487	333	342
chr3	113114738	113114907	170	105	114
chr3	113119891	113120206	316	205	214
chr3	113120423	113121022	600	485	494
chr3	114067548	114067848	301	282	291
chr3	114114160	114115799	1640	1131	1140
chr3	114433686	114434263	578	208	217
chr3	114546739	114547113	375	149	158
chr3	115157037	115157235	199	101	110
chr3	115191208	115191681	474	460	469
chr3	116103575	116103957	383	41	50
chr3	116125374	116125718	345	176	185
chr3	116228073	116228536	464	168	177
chr3	116278314	116278840	527	23	32
chr3	116281274	116281655	382	166	175
chr3	116281274	116281655	382	304	313
chr3	116283649	116284362	714	577	586
chr3	116339968	116340135	168	39	48
chr3	116383745	116384463	719	78	87
chr3	116385326	116385726	401	371	380
chr3	116386512	116386818	307	283	292
chr3	116574364	116574910	547	276	285
chr3	116608913	116609107	195	91	100
chr3	116740121	116740664	544	19	28
chr3	117058991	117059411	421	290	299
chr3	117058991	117059411	421	251	260
chr3	117145210	117145422	213	25	34
chr3	117149808	117150137	330	300	309
chr3	117149808	117150137	330	89	98
chr3	117154483	117154710	228	176	185
chr3	117304024	117304301	278	101	110
chr3	117363565	117364013	449	384	393
chr3	117508740	117508907	168	38	47
chr3	119742382	119742728	347	204	213
chr3	119785187	119786209	1023	332	341
chr3	119785187	119786209	1023	964	973
chr3	119821696	119822057	362	314	323
chr3	119867039	119867639	601	91	100
chr3	119902822	119902978	157	41	50
chr3	119959036	119959505	470	145	154
chr3	119959036	119959505	470	42	51
chr3	119967658	119968067	410	23	32
chr4	4599270	4600275	1006	729	738
chr4	4599270	4600275	1006	674	683
chr4	4625441	4625863	423	396	405
chr4	4932053	4932244	192	67	76
chr4	4943307	4945071	1765	1109	1118
chr4	5029397	5030282	886	666	675
chr4	5032199	5032456	258	219	228
chr4	5037739	5037920	182	78	87
chr4	5266561	5267084	524	365	374
chr4	7139928	7140525	598	297	306
chr4	7573636	7573888	253	48	57
chr4	7574499	7574661	163	140	149
chr4	8307382	8307755	374	224	233
chr4	8412445	8412783	339	277	286
chr4	9978018	9978295	278	68	77
chr4	9982135	9982714	580	491	500
chr4	10003983	10004200	218	58	67
chr4	10011364	10011549	186	105	114
chr4	10063837	10064335	499	67	76
chr4	10064504	10065064	561	12	21
chr4	10083371	10083629	259	26	35
chr4	10100837	10101884	1048	694	703
chr4	10114331	10114644	314	233	242
chr4	10128061	10128446	386	177	186
chr4	10515453	10515854	402	2	11
chr4	11155437	11155636	200	191	200
chr4	11248617	11249129	513	277	286
chr4	11600816	11601189	374	320	329
chr4	11724119	11724812	694	87	96
chr4	11754993	11755479	487	87	96
chr4	12735908	12736397	490	230	239
chr4	13604678	13605351	674	50	59
chr4	15202745	15203715	971	470	479
chr4	24476353	24476486	134	68	77
chr4	24518825	24519639	815	45	54
chr4	29023149	29023491	343	49	58
chr4	29230506	29232308	1803	1321	1330
chr4	29230506	29232308	1803	1532	1541
chr4	29230506	29232308	1803	1504	1513
chr4	31298561	31298911	351	175	184
chr4	31453960	31454165	206	192	201
chr4	31527050	31527969	920	33	42
chr4	37854242	37854626	385	376	385
chr4	39687246	39688231	986	861	870
chr4	39687246	39688231	986	166	175
chr4	43548506	43548736	231	198	207
chr4	43691179	43691448	270	153	162
chr4	45971741	45971882	142	15	24
chr4	46147526	46147698	173	33	42
chr4	46148141	46148297	157	66	75
chr4	46172952	46173130	179	71	80
chr4	47116318	47116911	594	26	35
chr4	47129570	47130425	856	610	619
chr4	47569852	47570609	758	422	431
chr4	48034463	48035294	832	63	72
chr4	48034463	48035294	832	739	748
chr4	48953340	48953594	255	162	171
chr4	49750637	49751299	663	52	61
chr4	51188043	51188168	126	44	53
chr4	51747079	51747292	214	157	166
chr4	51900568	51900977	410	280	289
chr4	51927534	51927792	259	175	184
chr4	53453072	53453525	454	157	166
chr4	53509664	53509866	203	174	183
chr4	53516724	53517056	333	264	273
chr4	55965429	55965893	465	362	371
chr4	56119058	56119306	249	188	197
chr4	60407339	60407906	568	181	190
chr4	60407339	60407906	568	106	115
chr4	60824001	60824430	430	389	398
chr4	61015240	61015804	565	368	377
chr4	61029984	61030312	329	177	186
chr4	61029984	61030312	329	247	256
chr4	61070454	61070735	282	76	85
chr4	61151643	61152041	399	58	67
chr4	61302957	61303893	937	824	833
chr4	61975859	61976014	156	76	85
chr4	63819506	63820078	573	485	494
chr4	65550207	65551118	912	132	141
chr4	65550207	65551118	912	769	778
chr4	65585076	65585989	914	230	239
chr4	65767033	65767210	178	14	23
chr4	65893736	65894022	287	169	178
chr4	65911576	65911792	217	138	147
chr4	66170970	66171373	404	331	340
chr4	66188727	66189213	487	414	423
chr4	66208966	66209688	723	181	190
chr4	66208966	66209688	723	483	492
chr4	66459387	66459779	393	62	71
chr4	66462163	66462437	275	177	186
chr4	67843133	67843968	836	508	517
chr4	68103356	68103812	457	41	50
chr4	68862954	68863146	193	10	19
chr4	68880418	68881251	834	1	10
chr4	68890151	68890724	574	208	217
chr4	68890151	68890724	574	528	537
chr4	70158198	70159397	1200	894	903
chr4	70617499	70617857	359	22	31
chr4	75497841	75498029	189	152	161
chr4	76531984	76532409	426	152	161
chr4	76660581	76661263	683	60	69
chr4	76662395	76662756	362	151	160
chr4	76815613	76816013	401	271	280
chr4	76816823	76817294	472	395	404
chr4	76819638	76820750	1113	595	604
chr4	76819638	76820750	1113	303	312
chr4	76826984	76827133	150	130	139
chr4	76834820	76834983	164	151	160
chr4	76843754	76844228	475	420	429
chr4	76939275	76939443	169	15	24
chr4	76943132	76943860	729	118	127
chr4	76943132	76943860	729	407	416
chr4	76952682	76952897	216	78	87
chr4	76979929	76980256	328	159	168
chr4	76980952	76981215	264	140	149
chr4	77129629	77130177	549	526	535
chr4	77219721	77220207	487	216	225
chr4	77219721	77220207	487	403	412
chr4	77460903	77461644	742	673	682
chr4	77460903	77461644	742	74	83
chr4	77460903	77461644	742	295	304
chr4	77471626	77471803	178	35	44
chr4	77510243	77510804	562	27	36
chr4	80011721	80012247	527	81	90
chr4	91927445	91927601	157	42	51
chr4	92071163	92071322	160	44	53
chr4	92098872	92099385	514	242	251
chr4	92100673	92100844	172	122	131
chr4	92102686	92102963	278	226	235
chr4	92179954	92180193	240	15	24
chr4	92794912	92795296	385	290	299
chr4	92800402	92800918	517	135	144
chr4	92800402	92800918	517	201	210
chr4	92804337	92804866	530	101	110
chr4	93585104	93585322	219	143	152
chr4	93585765	93585954	190	172	181
chr4	93747547	93747724	178	84	93
chr4	93768335	93769287	953	276	285
chr4	93806935	93807187	253	75	84
chr4	93930805	93931233	429	219	228
chr4	94113023	94114731	1709	1570	1579
chr4	94643969	94644232	264	48	57
chr4	94648802	94649211	410	314	323
chr4	94653322	94653544	223	201	210
chr4	94693676	94693852	177	96	105
chr4	94949233	94949582	350	335	344
chr4	95032223	95032372	150	39	48
chr4	96004896	96005291	396	374	383
chr4	96073043	96073754	712	428	437
chr4	98124803	98125025	223	36	45
chr4	98321839	98322172	334	239	248
chr4	98345655	98345898	244	189	198
chr4	98346242	98346666	425	394	403
chr4	98379750	98380550	801	687	696
chr4	98479688	98480543	856	627	636
chr4	98603421	98603612	192	174	183
chr4	99557669	99557861	193	117	126
chr4	99904485	99905252	768	174	183
chr4	99906559	99906743	185	123	132
chr4	99906559	99906743	185	62	71
chr4	99921630	99922206	577	507	516
chr4	101615347	101615500	154	135	144
chr4	101674375	101674886	512	112	121
chr4	101681320	101681706	387	152	161
chr4	102782191	102782561	371	207	216
chr4	103170840	103171473	634	414	423
chr4	106195582	106195987	406	239	248
chr4	106772341	106772758	418	379	388
chr4	106778431	106778931	501	465	474
chr4	107965534	107966266	733	694	703
chr4	109861161	109861401	241	136	145
chr4	112817969	112818309	341	226	235
chr4	112817969	112818309	341	183	192
chr4	113636428	113637608	1181	1168	1177
chr4	113970626	113971396	771	592	601
chr4	113970626	113971396	771	411	420
chr4	113970626	113971396	771	580	589
chr4	113977415	113977830	416	117	126
chr4	114138484	114138718	235	27	36
chr4	114181786	114181958	173	148	157
chr4	114852975	114853384	410	146	155
chr4	115164414	115164674	261	18	27
chr4	117126662	117126874	213	134	143
chr4	118453071	118453765	695	259	268
chr4	118638341	118639086	746	22	31
chr4	119506955	119507739	785	682	691
chr4	119685695	119685867	173	151	160
chr4	119821455	119821592	138	110	119
chr4	119825273	119825465	193	94	103
chr5	1450214	1450902	689	180	189
chr5	5526029	5526601	573	398	407
chr5	6218763	6219504	742	262	271
chr5	6219658	6219991	334	96	105
chr5	6219658	6219991	334	43	52
chr5	7680542	7681151	610	94	103
chr5	7681620	7681797	178	81	90
chr5	8999673	9000459	787	479	488
chr5	9099805	9100015	211	102	111
chr5	10277631	10278647	1017	884	893
chr5	10280541	10280698	158	134	143
chr5	12066830	12067111	282	145	154
chr5	19322429	19322851	423	60	69
chr5	19322429	19322851	423	359	368
chr5	21745052	21745487	436	345	354
chr5	22126944	22127186	243	97	106
chr5	22309731	22310186	456	64	73
chr5	22336163	22336356	194	69	78
chr5	22366280	22366603	324	166	175
chr5	22410749	22412469	1721	162	171
chr5	22410749	22412469	1721	1632	1641
chr5	22410749	22412469	1721	750	759
chr5	22433024	22433204	181	45	54
chr5	23473488	23473975	488	289	298
chr5	24321141	24321323	183	80	89
chr5	24402628	24403075	448	315	324
chr5	25455859	25456057	199	148	157
chr5	26530058	26530540	483	121	130
chr5	26570881	26571611	731	89	98
chr5	26642613	26642787	175	93	102
chr5	26822146	26822326	181	117	126
chr5	26894640	26895759	1120	743	752
chr5	26899645	26899848	204	35	44
chr5	26900772	26901364	593	377	386
chr5	26901848	26902627	780	307	316
chr5	26901848	26902627	780	197	206
chr5	27064551	27064724	174	65	74
chr5	27675042	27675351	310	125	134
chr5	27678957	27679163	207	2	11
chr5	27720021	27720246	226	159	168
chr5	27725837	27726036	200	56	65
chr5	27732739	27733288	550	402	411
chr5	27733710	27733749	40	30	39
chr5	27743326	27743705	380	265	274
chr5	27775166	27775415	250	209	218
chr5	27813521	27814244	724	612	621
chr5	27837544	27838583	1040	708	717
chr5	27837544	27838583	1040	870	879
chr5	27854026	27854219	194	15	24
chr5	27877878	27878188	311	46	55
chr5	28569967	28570474	508	60	69
chr5	28688203	28688423	221	25	34
chr5	29682444	29682659	216	130	139
chr5	29788171	29789235	1065	683	692
chr5	30087166	30087322	157	117	126
chr5	30154042	30155278	1237	115	124
chr5	30170805	30171140	336	89	98
chr5	30610010	30610601	592	435	444
chr5	30610010	30610601	592	372	381
chr5	32099609	32100036	428	375	384
chr5	32136146	32136583	438	301	310
chr5	32190370	32190703	334	63	72
chr5	32333090	32333454	365	219	228
chr5	32382648	32382821	174	99	108
chr5	32454348	32454547	200	47	56
chr5	34954741	34954949	209	194	203
chr5	35047555	35047778	224	5	14
chr5	35058020	35058341	322	140	149
chr5	35091171	35092264	1094	346	355
chr5	37983201	37983533	333	197	206
chr5	42193751	42194249	499	66	75
chr5	43547844	43548726	883	314	323
chr5	43775042	43775839	798	393	402
chr5	43838949	43839250	302	210	219
chr5	47891729	47892366	638	510	519
chr5	47891729	47892366	638	563	572
chr5	47901066	47901811	746	65	74
chr5	48143535	48143952	418	266	275
chr5	48143535	48143952	418	38	47
chr5	48175897	48176265	369	61	70
chr5	48513176	48513343	168	22	31
chr5	49613296	49613452	157	38	47
chr5	50810449	50811300	852	13	22
chr5	50845992	50847124	1133	536	545
chr5	50845992	50847124	1133	658	667
chr5	50865500	50867050	1551	772	781
chr5	50865500	50867050	1551	577	586
chr5	54353150	54353531	382	237	246
chr5	54560890	54561090	201	6	15
chr5	54794065	54794301	237	223	232
chr5	55425432	55425782	351	197	206
chr5	55592090	55592505	416	201	210
chr5	55959678	55960383	706	508	517
chr5	55976408	55976946	539	208	217
chr5	55976408	55976946	539	442	451
chr5	56192945	56193359	415	7	16
chr5	56212144	56212331	188	169	178
chr5	56286463	56288120	1658	509	518
chr5	56302682	56303688	1007	428	437
chr5	56307510	56308450	941	688	697
chr5	56739723	56740148	426	45	54
chr5	56796899	56797227	329	165	174
chr5	56799868	56800160	293	119	128
chr5	56799868	56800160	293	78	87
chr5	57199618	57199726	109	97	106
chr5	57204560	57205379	820	560	569
chr5	57230331	57230807	477	270	279
chr5	57231202	57231877	676	658	667
chr5	57543445	57545164	1720	727	736
chr5	57556139	57556438	300	76	85
chr5	59974175	59974363	189	62	71
chr5	59981357	59981559	203	119	128
chr5	60479901	60480063	163	13	22
chr5	60505704	60506375	672	171	180
chr5	60524509	60525368	860	39	48
chr5	60526675	60527372	698	279	288
chr5	60526675	60527372	698	595	604
chr5	61883873	61884365	493	191	200
chr5	62593343	62593848	506	202	211
chr5	62594393	62594645	253	190	199
chr5	62594393	62594645	253	170	179
chr5	62594953	62595316	364	319	328
chr5	65363331	65363482	152	123	132
chr5	65742137	65742477	341	83	92
chr5	67417120	67417625	506	157	166
chr5	67479574	67480023	450	343	352
chr5	67626235	67626397	163	50	59
chr5	67711467	67711936	470	225	234
chr5	67867729	67867909	181	26	35
chr5	68169213	68169755	543	469	478
chr5	68180164	68180484	321	218	227
chr5	68180665	68180899	235	46	55
chr5	68180665	68180899	235	218	227
chr5	68189751	68190079	329	319	328
chr5	68189751	68190079	329	69	78
chr5	68464686	68465096	411	170	179
chr5	68602832	68603013	182	47	56
chr5	69400171	69400353	183	53	62
chr5	69414489	69415115	627	329	338
chr5	69478803	69478976	174	48	57
chr5	69487026	69487183	158	31	40
chr5	69488888	69489569	682	84	93
chr5	69488888	69489569	682	566	575
chr5	69542908	69543030	123	100	109
chr5	70579212	70579485	274	228	237
chr5	70682660	70683261	602	332	341
chr5	71241675	71241897	223	165	174
chr5	71253013	71253222	210	21	30
chr5	71667273	71667466	194	104	113
chr5	72294542	72294732	191	40	49
chr5	72516860	72517239	380	93	102
chr5	72516860	72517239	380	195	204
chr5	73548378	73548658	281	271	280
chr5	73560578	73561138	561	505	514
chr5	73816252	73816903	652	164	173
chr5	73829184	73830306	1123	498	507
chr5	73838626	73839152	527	43	52
chr5	73839404	73839545	142	46	55
chr5	73857548	73857908	361	231	240
chr5	74068878	74070747	1870	624	633
chr5	74070894	74071866	973	905	914
chr5	74070894	74071866	973	573	582
chr5	74075374	74075502	129	76	85
chr5	74765351	74765615	265	232	241
chr5	74770165	74770332	168	137	146
chr5	74772364	74772901	538	28	37
chr5	74772364	74772901	538	477	486
chr5	74790704	74791222	519	345	354
chr5	74795433	74795841	409	102	111
chr5	74800175	74800889	715	618	627
chr5	74800175	74800889	715	136	145
chr5	74878715	74879199	485	32	41
chr5	74882878	74883621	744	662	671
chr5	74897471	74897683	213	195	204
chr5	75269873	75270104	232	64	73
chr5	75281160	75281708	549	60	69
chr5	75281160	75281708	549	466	475
chr5	75328703	75329172	470	393	402
chr5	75822307	75825020	2714	926	935
chr5	75822307	75825020	2714	988	997
chr5	75822307	75825020	2714	760	769
chr5	75822307	75825020	2714	1348	1357
chr5	75822307	75825020	2714	910	919
chr5	75934225	75934660	436	296	305
chr5	78573463	78573642	180	143	152
chr5	78573463	78573642	180	169	178
chr5	78576079	78576280	202	92	101
chr5	79589566	79589774	209	127	136
chr5	79589566	79589774	209	110	119
chr5	80941189	80941475	287	46	55
chr5	80964892	80965794	903	665	674
chr5	82303345	82303538	194	119	128
chr5	82865116	82865439	324	128	137
chr5	83626075	83627121	1047	985	994
chr5	83671967	83672410	444	271	280
chr5	83817796	83817962	167	101	110
chr5	84005305	84005480	176	122	131
chr5	85057008	85057564	557	376	385
chr5	90676946	90677474	529	370	379
chr5	90718632	90719126	495	252	261
chr5	95102533	95102902	370	20	29
chr5	96633630	96634460	831	21	30
chr5	96633630	96634460	831	431	440
chr5	96651547	96652032	486	20	29
chr5	96654264	96654855	592	108	117
chr5	97365863	97366055	193	164	173
chr5	97955116	97955629	514	300	309
chr5	98099307	98099558	252	130	139
chr5	98222114	98222403	290	151	160
chr5	98224573	98224785	213	178	187
chr5	101864198	101864613	416	239	248
chr5	103596527	103597395	869	5	14
chr5	103812838	103813256	419	106	115
chr5	103821374	103821776	403	264	273
chr5	103861783	103862367	585	266	275
chr5	103983095	103983278	184	128	137
chr5	104024169	104025206	1038	95	104
chr5	104029321	104029919	599	90	99
chr5	104029321	104029919	599	553	562
chr5	104029321	104029919	599	118	127
chr5	104143941	104144428	488	91	100
chr5	104146942	104147101	160	52	61
chr5	104155764	104156348	585	213	222
chr5	104241366	104241541	176	84	93
chr5	105596302	105596507	206	20	29
chr5	105982340	105982596	257	129	138
chr5	105982340	105982596	257	22	31
chr5	106577354	106577697	344	279	288
chr5	106601083	106601728	646	537	546
chr5	106601083	106601728	646	206	215
chr5	106694377	106694708	332	219	228
chr5	106694377	106694708	332	229	238
chr5	106772145	106772274	130	9	18
chr5	106776799	106777602	804	624	633
chr5	106799592	106800156	565	445	454
chr5	106828886	106829487	602	572	581
chr5	107291047	107291332	286	189	198
chr5	107485464	107485841	378	238	247
chr5	107485464	107485841	378	360	369
chr5	107857127	107857313	187	70	79
chr5	108019312	108020517	1206	777	786
chr5	108056108	108056316	209	6	15
chr5	108095627	108095945	319	80	89
chr5	108095627	108095945	319	139	148
chr5	108695709	108695886	178	134	143
chr5	108892862	108893259	398	6	15
chr5	109085756	109086002	247	211	220
chr5	109290439	109291019	581	342	351
chr5	109307214	109307440	227	23	32
chr5	109514187	109515024	838	324	333
chr5	109518606	109519043	438	195	204
chr5	109662446	109662887	442	285	294
chr5	109830866	109831164	299	186	195
chr5	110399676	110400376	701	561	570
chr5	110436321	110436852	532	40	49
chr5	110631137	110631428	292	178	187
chr5	110660123	110660663	541	459	468
chr5	110660123	110660663	541	504	513
chr5	110785820	110785964	145	122	131
chr5	110787031	110787528	498	412	421
chr5	110788160	110788580	421	267	276
chr5	110788160	110788580	421	125	134
chr5	110851508	110851882	375	206	215
chr5	110852616	110852999	384	14	23
chr5	110934099	110934483	385	202	211
chr5	111771852	111772136	285	188	197
chr5	111771852	111772136	285	230	239
chr5	111797033	111797955	923	317	326
chr5	111803781	111804275	495	318	327
chr5	111803781	111804275	495	252	261
chr5	111803781	111804275	495	137	146
chr5	112548019	112548916	898	693	702
chr5	112577214	112577584	371	349	358
chr5	112622824	112622980	157	43	52
chr5	112821107	112821784	678	356	365
chr5	112831352	112831940	589	260	269
chr5	112831352	112831940	589	482	491
chr5	113733535	113733835	301	221	230
chr5	113802799	113802931	133	42	51
chr5	114694603	114694823	221	192	201
chr5	114912776	114912947	172	70	79
chr5	115032647	115033128	482	271	280
chr5	115083836	115084140	305	63	72
chr5	115098410	115098725	316	75	84
chr5	115300721	115301221	501	378	387
chr5	115523671	115524016	346	124	133
chr5	115523671	115524016	346	100	109
chr5	115715727	115716047	321	61	70
chr5	115736657	115737250	594	559	568
chr5	115835135	115835582	448	32	41
chr5	115835135	115835582	448	89	98
chr5	115835999	115836576	578	363	372
chr5	115848220	115848600	381	306	315
chr5	116248617	116248816	200	83	92
chr5	116295935	116296142	208	73	82
chr5	116364438	116364750	313	23	32
chr5	116369797	116370471	675	212	221
chr5	116407115	116407593	479	126	135
chr5	116961145	116961871	727	282	291
chr5	119567714	119568405	692	251	260
chr5	119665056	119665206	151	4	13
chr6	5216941	5217138	198	156	165
chr6	5798264	5798568	305	251	260
chr6	5852909	5853548	640	226	235
chr6	5852909	5853548	640	194	203
chr6	6252348	6252737	390	141	150
chr6	6252348	6252737	390	297	306
chr6	6265927	6266836	910	109	118
chr6	6324406	6325246	841	445	454
chr6	6565722	6566103	382	302	311
chr6	8265173	8265592	420	26	35
chr6	11555865	11556124	260	104	113
chr6	11672872	11673330	459	104	113
chr6	12182525	12183217	693	554	563
chr6	12591162	12591502	341	45	54
chr6	14856523	14856658	136	98	107
chr6	15229952	15230671	720	284	293
chr6	18180708	18180899	192	49	58
chr6	18190247	18191025	779	665	674
chr6	18190247	18191025	779	465	474
chr6	18190247	18191025	779	398	407
chr6	18864527	18865601	1075	830	839
chr6	19206336	19206525	190	67	76
chr6	20111489	20112704	1216	205	214
chr6	20111489	20112704	1216	822	831
chr6	20175315	20176028	714	161	170
chr6	20175315	20176028	714	649	658
chr6	20191438	20191641	204	53	62
chr6	20256360	20256628	269	25	34
chr6	20257703	20257887	185	144	153
chr6	22223467	22223843	377	358	367
chr6	26115931	26117147	1217	467	476
chr6	26115931	26117147	1217	947	956
chr6	29483650	29483869	220	119	128
chr6	30398439	30398881	443	283	292
chr6	36010594	36011016	423	135	144
chr6	36671429	36672139	711	56	65
chr6	36858461	36858793	333	294	303
chr6	37035476	37035810	335	84	93
chr6	38637354	38637606	253	31	40
chr6	38637868	38638156	289	193	202
chr6	44356759	44357039	281	168	177
chr6	44386938	44387807	870	294	303
chr6	44681682	44681852	171	132	141
chr6	44736471	44736836	366	297	306
chr6	45142516	45142739	224	155	164
chr6	46191841	46192363	523	465	474
chr6	46216746	46217122	377	154	163
chr6	56993665	56993829	165	79	88
chr6	56996158	56996386	229	109	118
chr6	56996158	56996386	229	78	87
chr6	57442445	57442663	219	203	212
chr6	57443402	57444145	744	576	585
chr6	57443402	57444145	744	625	634
chr6	57467578	57467886	309	171	180
chr6	57476682	57477574	893	18	27
chr6	57478995	57479131	137	50	59
chr6	57480274	57480848	575	235	244
chr6	57950560	57951388	829	180	189
chr6	57952410	57953088	679	65	74
chr6	57952410	57953088	679	453	462
chr6	58774627	58775167	541	493	502
chr6	60039941	60040137	197	173	182
chr6	61459944	61460081	138	73	82
chr6	67048788	67049375	588	195	204
chr6	67362375	67362574	200	55	64
chr6	67983755	67984047	293	17	26
chr6	68299345	68299621	277	162	171
chr6	68299345	68299621	277	100	109
chr6	68316783	68316953	171	144	153
chr6	68581134	68581468	335	36	45
chr6	68586492	68586928	437	151	160
chr6	68595935	68596758	824	672	681
chr6	68595935	68596758	824	384	393
chr6	68760226	68761027	802	99	108
chr6	68761674	68762019	346	19	28
chr6	68761674	68762019	346	142	151
chr6	68762406	68763048	643	10	19
chr6	68898693	68898865	173	60	69
chr6	69036964	69037172	209	51	60
chr6	69104986	69105568	583	538	547
chr6	69208063	69208249	187	136	145
chr6	69467641	69467880	240	51	60
chr6	69508612	69509111	500	12	21
chr6	69730813	69731240	428	263	272
chr6	70280213	70280975	763	273	282
chr6	70977400	70978269	870	344	353
chr6	71683609	71683976	368	92	101
chr6	71821208	71821648	441	323	332
chr6	86070535	86070756	222	168	177
chr6	86497248	86497861	614	447	456
chr6	86498205	86498581	377	14	23
chr6	87033346	87033588	243	206	215
chr6	91108643	91109022	380	123	132
chr6	91203530	91203755	226	21	30
chr6	91647895	91648070	176	61	70
chr6	91647895	91648070	176	137	146
chr6	91814495	91815080	586	231	240
chr6	91825094	91825707	614	294	303
chr6	91829344	91829644	301	15	24
chr6	92362602	92363222	621	223	232
chr6	92579880	92580160	281	2	11
chr6	94769978	94770158	181	7	16
chr6	97506270	97506682	413	203	212
chr6	99375215	99375406	192	153	162
chr6	99529236	99529705	470	388	397
chr6	99554956	99555157	202	143	152
chr6	99554956	99555157	202	5	14
chr6	99812605	99812836	232	204	213
chr6	99812605	99812836	232	190	199
chr6	100425364	100425527	164	9	18
chr6	100585672	100586088	417	206	215
chr6	101837321	101837493	173	108	117
chr6	103699725	103699888	164	30	39
chr6	105103948	105104159	212	115	124
chr6	105220030	105220790	761	368	377
chr6	105234292	105234794	503	29	38
chr6	109989560	109989757	198	53	62
chr6	109995513	109995727	215	136	145
chr6	111185064	111185354	291	225	234
chr6	111191509	111191741	233	149	158
chr6	113270968	113271639	672	191	200
chr6	113271819	113271976	158	43	52
chr6	113274116	113274586	471	195	204
chr6	113287278	113288006	729	720	729
chr6	113348768	113349017	250	203	212
chr6	113512005	113512262	258	183	192
chr6	113837819	113838000	182	167	176
chr6	114057884	114058202	319	299	308
chr6	114172912	114173462	551	391	400
chr6	114214952	114215336	385	8	17
chr6	114245272	114246056	785	688	697
chr6	114246201	114246558	358	139	148
chr6	114247431	114250054	2624	262	271
chr6	114247431	114250054	2624	2501	2510
chr6	114247431	114250054	2624	1987	1996
chr6	114259866	114260421	556	166	175
chr6	114269065	114269679	615	154	163
chr6	114282156	114282422	267	54	63
chr6	114451628	114452298	671	108	117
chr6	114452962	114453195	234	195	204
chr6	114592329	114592491	163	65	74
chr6	115369924	115370412	489	137	146
chr6	115983810	115983999	190	114	123
chr6	116128353	116128671	319	123	132
chr6	116128353	116128671	319	217	226
chr6	116199913	116200417	505	440	449
chr6	116208088	116208222	135	75	84
chr6	116734715	116735145	431	169	178
chr7	1448176	1448628	453	215	224
chr7	1448826	1449195	370	137	146
chr7	1546611	1546892	282	253	262
chr7	1555440	1556139	700	414	423
chr7	1562614	1563055	442	69	78
chr7	1706924	1707483	560	195	204
chr7	2098580	2098916	337	116	125
chr7	3405411	3405625	215	184	193
chr7	3407772	3408098	327	141	150
chr7	3408856	3409691	836	232	241
chr7	4339691	4340398	708	224	233
chr7	4475683	4476034	352	89	98
chr7	4476646	4477189	544	138	147
chr7	4476646	4477189	544	63	72
chr7	4476646	4477189	544	423	432
chr7	4476646	4477189	544	404	413
chr7	4894856	4895834	979	399	408
chr7	4912290	4913079	790	404	413
chr7	5057729	5058178	450	145	154
chr7	5171225	5171533	309	126	135
chr7	5544485	5544727	243	92	101
chr7	5590218	5591077	860	599	608
chr7	5606339	5606992	654	124	133
chr7	5644344	5644841	498	75	84
chr7	5791231	5791754	524	256	265
chr7	5871590	5872250	661	481	490
chr7	5941148	5941340	193	26	35
chr7	6444961	6445488	528	428	437
chr7	6479065	6479381	317	79	88
chr7	6568491	6568865	375	126	135
chr7	6577942	6578763	822	196	205
chr7	6709062	6709237	176	99	108
chr7	6908692	6908920	229	19	28
chr7	6915919	6916931	1013	285	294
chr7	6915919	6916931	1013	198	207
chr7	6922548	6923167	620	463	472
chr7	6929275	6929608	334	73	82
chr7	7711296	7711712	417	86	95
chr7	7720018	7720392	375	55	64
chr7	7720018	7720392	375	41	50
chr7	7821418	7821815	398	286	295
chr7	7835246	7836007	762	533	542
chr7	7836160	7836655	496	97	106
chr7	7844538	7845285	748	290	299
chr7	7876454	7877282	829	496	505
chr7	7896934	7897632	699	329	338
chr7	7912764	7913141	378	131	140
chr7	11101585	11102459	875	415	424
chr7	11153675	11153908	234	52	61
chr7	11153675	11153908	234	179	188
chr7	11253549	11253746	198	158	167
chr7	11370497	11371421	925	814	823
chr7	11375479	11375741	263	166	175
chr7	11592426	11592884	459	421	430
chr7	11759136	11760149	1014	339	348
chr7	12424773	12426636	1864	695	704
chr7	12424773	12426636	1864	1102	1111
chr7	12518025	12518830	806	389	398
chr7	12532883	12533114	232	145	154
chr7	12535220	12536023	804	575	584
chr7	12546688	12547104	417	113	122
chr7	12568001	12568266	266	201	210
chr7	12607392	12607713	322	241	250
chr7	12649766	12650299	534	256	265
chr7	12741316	12741548	233	46	55
chr7	12750672	12751270	599	427	436
chr7	12751662	12752641	980	169	178
chr7	12964792	12965222	431	299	308
chr7	15090784	15091076	293	121	130
chr7	15092565	15092916	352	160	169
chr7	15113188	15113586	399	143	152
chr7	15115266	15115797	532	53	62
chr7	15278300	15278504	205	162	171
chr7	15332554	15332876	323	220	229
chr7	15367937	15368356	420	87	96
chr7	15583785	15584091	307	10	19
chr7	15615869	15616289	421	44	53
chr7	15625388	15625605	218	59	68
chr7	15746948	15747231	284	100	109
chr7	15772976	15773184	209	48	57
chr7	15773902	15773975	74	18	27
chr7	15873926	15874323	398	128	137
chr7	16857059	16857364	306	208	217
chr7	16857059	16857364	306	89	98
chr7	17058571	17059165	595	177	186
chr7	18034875	18035333	459	427	436
chr7	18423277	18423580	304	88	97
chr7	18436490	18436622	133	83	92
chr7	18446045	18446340	296	253	262
chr7	18856995	18857279	285	125	134
chr7	19255280	19255624	345	171	180
chr7	19291435	19292202	768	714	723
chr7	19291435	19292202	768	473	482
chr7	19437006	19437050	45	13	22
chr7	19438854	19440176	1323	1285	1294
chr7	19490665	19491835	1171	965	974
chr7	19492860	19493064	205	4	13
chr7	19743924	19744419	496	410	419
chr7	19932338	19932643	306	285	294
chr7	20363019	20363487	469	302	311
chr7	20363019	20363487	469	89	98
chr7	20395077	20395298	222	56	65
chr7	20395452	20396782	1331	838	847
chr7	20395452	20396782	1331	114	123
chr7	20440085	20440347	263	253	262
chr7	20464101	20464393	293	79	88
chr7	20475454	20475872	419	321	330
chr7	20478123	20478672	550	187	196
chr7	20492789	20493158	370	175	184
chr7	20492789	20493158	370	228	237
chr7	20494950	20496159	1210	144	153
chr7	20502354	20502491	138	53	62
chr7	20525980	20526261	282	171	180
chr7	21023150	21023554	405	85	94
chr7	21032864	21033929	1066	1024	1033
chr7	21075083	21075234	152	36	45
chr7	21362085	21362288	204	142	151
chr7	21414807	21414963	157	87	96
chr7	21456534	21456850	317	285	294
chr7	21456534	21456850	317	135	144
chr7	21471761	21472569	809	514	523
chr7	21471761	21472569	809	537	546
chr7	21481130	21481566	437	333	342
chr7	21481130	21481566	437	162	171
chr7	21489215	21489435	221	11	20
chr7	21489215	21489435	221	31	40
chr7	21501980	21503177	1198	344	353
chr7	21501980	21503177	1198	473	482
chr7	21565319	21565706	388	128	137
chr7	21989375	21989571	197	150	159
chr7	22060039	22060252	214	75	84
chr7	22153816	22154468	653	311	320
chr7	22169039	22169239	201	59	68
chr7	22178016	22178853	838	589	598
chr7	22214095	22215673	1579	1250	1259
chr7	22214095	22215673	1579	971	980
chr7	22386780	22388145	1366	218	227
chr7	26051158	26051502	345	285	294
chr7	26111164	26111474	311	45	54
chr7	26596983	26597551	569	178	187
chr7	26596983	26597551	569	240	249
chr7	26596983	26597551	569	101	110
chr7	26596983	26597551	569	148	157
chr7	26653775	26653955	181	32	41
chr7	26784224	26784484	261	252	261
chr7	26786110	26786309	200	139	148
chr7	26821318	26821633	316	211	220
chr7	26954967	26955152	186	88	97
chr7	26989289	26990530	1242	774	783
chr7	26989289	26990530	1242	1150	1159
chr7	26997776	26998334	559	540	549
chr7	27004158	27004702	545	459	468
chr7	27031709	27031974	266	123	132
chr7	27031709	27031974	266	155	164
chr7	27105686	27105826	141	37	46
chr7	27114263	27114371	109	13	22
chr7	27870281	27870655	375	317	326
chr7	28406005	28406271	267	48	57
chr7	29023280	29023574	295	85	94
chr7	29133015	29133991	977	895	904
chr7	29185363	29185975	613	546	555
chr7	29588022	29588653	632	433	442
chr7	29590252	29590482	231	92	101
chr7	30910806	30911201	396	50	59
chr7	30913877	30914112	236	89	98
chr7	31854432	31854696	265	2	11
chr7	32607617	32607814	198	168	177
chr7	34100040	34100202	163	21	30
chr7	37528024	37528764	741	441	450
chr7	37528024	37528764	741	225	234
chr7	37866234	37867124	891	650	659
chr7	37866234	37867124	891	343	352
chr7	38590299	38591526	1228	398	407
chr7	38824193	38824457	265	10	19
chr7	38868497	38868766	270	154	163
chr7	39023939	39024626	688	383	392
chr7	39764441	39765020	580	104	113
chr7	40039227	40039406	180	100	109
chr7	40375340	40375777	438	99	108
chr7	42621438	42622128	691	82	91
chr7	43242025	43242257	233	103	112
chr7	43270111	43270739	629	233	242
chr7	43591460	43591711	252	165	174
chr7	43621397	43621538	142	58	67
chr7	43623793	43624069	277	180	189
chr7	43631488	43631850	363	206	215
chr7	43669891	43670072	182	139	148
chr7	43965915	43966183	269	206	215
chr7	44446593	44447210	618	163	172
chr7	44598408	44598675	268	192	201
chr7	45867320	45867809	490	274	283
chr7	45972099	45972324	226	117	126
chr7	45996999	45997394	396	196	205
chr7	46020503	46021128	626	573	582
chr7	46108278	46109696	1419	469	478
chr7	46322078	46322431	354	282	291
chr7	47503528	47503707	180	123	132
chr7	49292454	49292659	206	49	58
chr7	49886488	49887087	600	141	150
chr7	50444072	50444431	360	270	279
chr7	50581439	50581814	376	312	321
chr7	50593638	50594153	516	340	349
chr7	50675686	50676029	344	157	166
chr7	50688343	50688834	492	94	103
chr7	50741526	50743030	1505	1370	1379
chr7	50744311	50744742	432	389	398
chr7	50846654	50848118	1465	805	814
chr7	50862822	50863823	1002	914	923
chr7	50864835	50865759	925	393	402
chr7	50868463	50869168	706	576	585
chr7	50875009	50875690	682	38	47
chr7	50908408	50908737	330	29	38
chr7	50926199	50926617	419	299	308
chr7	50931347	50934024	2678	599	608
chr7	50931347	50934024	2678	1166	1175
chr7	51437783	51437954	172	72	81
chr7	51524456	51524719	264	40	49
chr7	51738333	51738628	296	220	229
chr7	51772717	51773036	320	234	243
chr7	53016644	53016858	215	62	71
chr7	53694223	53694749	527	260	269
chr7	54192121	54192696	576	220	229
chr7	54239366	54239870	505	61	70
chr7	54308207	54308702	496	6	15
chr7	55204149	55204419	271	143	152
chr7	55205096	55205284	189	164	173
chr7	57417005	57417231	227	71	80
chr7	58608412	58609594	1183	564	573
chr7	58628359	58628605	247	2	11
chr7	58629577	58629969	393	349	358
chr7	58639464	58639853	390	102	111
chr7	58640294	58640689	396	307	316
chr7	60353984	60354305	322	302	311
chr7	60359020	60359320	301	99	108
chr7	60455762	60455889	128	48	57
chr7	60493436	60493658	223	188	197
chr7	60506339	60507231	893	672	681
chr7	60514206	60514500	295	70	79
chr7	60514206	60514500	295	7	16
chr7	60574282	60574470	189	119	128
chr7	60608680	60609010	331	74	83
chr7	60783212	60783728	517	486	495
chr7	60796432	60796540	109	35	44
chr7	60831841	60832609	769	739	748
chr7	60833722	60835717	1996	1971	1980
chr7	60833722	60835717	1996	500	509
chr7	60836508	60838229	1722	623	632
chr7	60846548	60847012	465	365	374
chr7	60904352	60905288	937	259	268
chr7	60904352	60905288	937	492	501
chr7	60970349	60970933	585	112	121
chr7	61027054	61027249	196	149	158
chr7	61101045	61101218	174	24	33
chr7	61102680	61103594	915	180	189
chr7	61122779	61123216	438	378	387
chr7	61139530	61140390	861	26	35
chr7	61139530	61140390	861	728	737
chr7	61144035	61144297	263	204	213
chr7	61145074	61145455	382	304	313
chr7	61161991	61162545	555	208	217
chr7	61162762	61163512	751	446	455
chr7	61164602	61165171	570	526	535
chr7	61164602	61165171	570	459	468
chr7	61499468	61500939	1472	1175	1184
chr7	61499468	61500939	1472	877	886
chr7	61572237	61572460	224	22	31
chr7	61572808	61573056	249	237	246
chr7	61599481	61599777	297	50	59
chr7	61663505	61663864	360	260	269
chr7	61663505	61663864	360	39	48
chr7	61689883	61690313	431	349	358
chr7	61801372	61801793	422	15	24
chr7	61824233	61824582	350	193	202
chr7	61828175	61828371	197	170	179
chr7	61998698	61998889	192	74	83
chr7	62012776	62013981	1206	493	502
chr7	62324812	62325156	345	173	182
chr7	62325344	62325906	563	497	506
chr7	62328651	62328806	156	144	153
chr7	62891098	62891675	578	189	198
chr7	62891819	62892330	512	99	108
chr7	62900300	62902534	2235	1936	1945
chr7	62900300	62902534	2235	513	522
chr7	62900300	62902534	2235	504	513
chr7	62903160	62904811	1652	1266	1275
chr7	62905141	62906604	1464	1100	1109
chr7	62905141	62906604	1464	1034	1043
chr7	62909529	62910427	899	656	665
chr7	62912785	62913045	261	65	74
chr7	62914390	62915376	987	796	805
chr7	62936743	62937781	1039	54	63
chr7	65266880	65267008	129	118	127
chr7	65271251	65271779	529	146	155
chr7	65505178	65506397	1220	506	515
chr7	65529116	65530685	1570	728	737
chr7	65529116	65530685	1570	1158	1167
chr7	66755599	66756181	583	20	29
chr7	67575674	67576467	794	41	50
chr7	67575674	67576467	794	713	722
chr7	67575674	67576467	794	258	267
chr7	67850956	67851461	506	431	440
chr7	67920159	67921045	887	856	865
chr7	69125939	69126353	415	14	23
chr7	69153471	69154126	656	451	460
chr7	69171967	69172958	992	799	808
chr7	69171967	69172958	992	199	208
chr7	69199885	69200195	311	182	191
chr7	69328364	69328520	157	34	43
chr7	70851235	70851550	316	23	32
chr7	71151529	71151944	416	367	376
chr7	71935369	71936068	700	604	613
chr7	71935369	71936068	700	548	557
chr7	74161486	74161787	302	27	36
chr7	80380097	80380447	351	6	15
chr7	80380821	80381291	471	205	214
chr7	80451366	80451741	376	260	269
chr7	84235847	84236359	513	194	203
chr7	84235847	84236359	513	90	99
chr7	84519808	84519983	176	40	49
chr7	86849156	86849319	164	152	161
chr7	89944465	89944658	194	88	97
chr7	90690437	90690819	383	268	277
chr7	90831190	90831665	476	301	310
chr7	96034329	96035098	770	734	743
chr7	96097554	96098606	1053	971	980
chr7	96098983	96099602	620	447	456
chr7	97739548	97739707	160	10	19
chr7	97846319	97846633	315	69	78
chr7	97926794	97926982	189	49	58
chr7	98006739	98008499	1761	25	34
chr7	98025894	98026611	718	108	117
chr7	100137449	100137900	452	38	47
chr7	102141760	102142456	697	206	215
chr7	105961114	105961301	188	8	17
chr7	107634452	107634696	245	139	148
chr7	108451292	108451990	699	537	546
chr7	108452901	108453346	446	347	356
chr7	109612369	109612612	244	149	158
chr7	109817955	109818197	243	109	118
chr7	109817955	109818197	243	227	236
chr7	110125633	110126034	402	191	200
chr8	640185	640401	217	70	79
chr8	643504	643691	188	151	160
chr8	694902	695240	339	255	264
chr8	833299	833738	440	396	405
chr8	903380	903498	119	91	100
chr8	928808	929020	213	97	106
chr8	941936	942092	157	146	155
chr8	979927	980989	1063	173	182
chr8	992776	993299	524	140	149
chr8	1026964	1027408	445	341	350
chr8	1037659	1037897	239	163	172
chr8	1281846	1282534	689	15	24
chr8	1281846	1282534	689	320	329
chr8	5660122	5660282	161	14	23
chr8	6033206	6033385	180	19	28
chr8	7566737	7567222	486	238	247
chr8	7572907	7573333	427	145	154
chr8	7572907	7573333	427	157	166
chr8	7572907	7573333	427	343	352
chr8	7593377	7593603	227	211	220
chr8	8413699	8413875	177	5	14
chr8	8841310	8841659	350	171	180
chr8	10604692	10604847	156	74	83
chr8	11179459	11181435	1977	865	874
chr8	11179459	11181435	1977	785	794
chr8	11179459	11181435	1977	1857	1866
chr8	11382600	11382834	235	79	88
chr8	11504208	11504586	379	187	196
chr8	11736239	11736883	645	298	307
chr8	16949763	16950168	406	345	354
chr8	21987794	21988220	427	295	304
chr8	22236322	22236687	366	152	161
chr8	22901972	22902179	208	135	144
chr8	24116706	24116941	236	170	179
chr8	25296592	25296887	296	37	46
chr8	25297125	25297258	134	3	12
chr8	25372888	25373278	391	239	248
chr8	25421955	25422123	169	18	27
chr8	25863525	25864111	587	484	493
chr8	27467324	27467956	633	593	602
chr8	27474504	27474681	178	91	100
chr8	27513775	27513945	171	138	147
chr8	28122562	28122973	412	250	259
chr8	28203383	28204441	1059	555	564
chr8	28294348	28295656	1309	358	367
chr8	28305223	28305922	700	344	353
chr8	28306414	28306575	162	45	54
chr8	28318037	28318351	315	150	159
chr8	28320789	28321226	438	36	45
chr8	28320789	28321226	438	340	349
chr8	28344445	28344662	218	208	217
chr8	28379194	28379539	346	294	303
chr8	29914131	29914528	398	297	306
chr8	29914131	29914528	398	148	157
chr8	31420441	31420851	411	381	390
chr8	31420441	31420851	411	29	38
chr8	38281346	38281708	363	6	15
chr8	38291897	38292242	346	4	13
chr8	39701179	39702312	1134	913	922
chr8	39701179	39702312	1134	904	913
[truncated: 4,765 more rows]
